# Supplementary material for: Integrated single-cell and spatial transcriptomic analyses reveal an aging-associated fibroblast subtype linked to tumor progression in human skin
Source: Front Med (Lausanne). 2026 Jul 8;13:1800947. doi: 10.3389/fmed.2026.1800947 (PMC13393490; doi:10.3389/fmed.2026.1800947)
Supplement: SUPPLEMENTARY TABLE S1 — Cell-type signature for scRNA-seq annotation. [file Data_Sheet_1.csv]

	Gene	p_val	avg_logFC	pct.1	pct.2	p_val_adj	Celltype
2	MYF5	3.2801440139597101E-206	2.7139137986423001	0.78200000000000003	1E-3	6.9522652375875998E-202	FB3
3	CHRNA1	6.2851706494302403E-201	1.42863831522523	0.745	0	1.33214191914674E-196	FB3
4	DES	6.3579298339729301E-184	1.5300446262279399	0.76400000000000001	4.0000000000000001E-3	1.34756322831056E-179	FB3
5	JSRP1	2.7798338712399502E-166	1.1159317287894699	0.63600000000000001	1E-3	5.8918578900930597E-162	FB3
6	DLK1	1.6315494527881401E-158	3.34059640557071	0.65500000000000003	3.0000000000000001E-3	3.4580690651844599E-154	FB3
7	STAC3	4.1745261233254801E-152	1.4149052508757001	0.67300000000000004	6.0000000000000001E-3	8.8479081183883507E-148	FB3
8	FGFR4	3.3268688440030302E-151	1.0753905097079799	0.56399999999999995	0	7.0512985148644204E-147	FB3
9	TUBB2B	2.4438490329448402E-128	1.9645975422500499	0.8	2.5999999999999999E-2	5.1797380253265898E-124	FB3
10	MYF6	1.24063608623667E-126	1.1278067457710801	0.47299999999999998	0	2.6295281847786298E-122	FB3
11	HEY1	2.85331582476031E-125	1.0204413318621399	0.56399999999999995	5.0000000000000001E-3	6.0476028905794797E-121	FB3
12	KLHL41	2.1155355682628402E-124	1.10376091614187	0.58199999999999996	7.0000000000000001E-3	4.48387763693309E-120	FB3
13	PAX7	1.3601912348309699E-121	0.86538371102393097	0.47299999999999998	1E-3	2.88292532222423E-117	FB3
14	CDH15	5.3827284649338598E-117	0.77100795234465402	0.45500000000000002	1E-3	1.14086929814273E-112	FB3
15	CA3	6.4346983656543207E-117	1.1402910918953599	0.45500000000000002	1E-3	1.36383431860043E-112	FB3
16	MAL	1.12374562146289E-112	0.75750671527920599	0.52700000000000002	6.0000000000000001E-3	2.38177884469059E-108	FB3
17	RAPSN	4.5906244262195999E-112	0.63684126548099296	0.436	1E-3	9.7298284713724401E-108	FB3
18	MEST	2.5506838353061601E-107	1.5309223348304399	0.65500000000000003	1.9E-2	5.4061743889314104E-103	FB3
19	TRDN	1.05044795705136E-102	0.85964284638512101	0.41799999999999998	2E-3	2.2264244449703599E-98	FB3
20	CADM2	4.0614471694232901E-98	0.99830253189476903	0.56399999999999995	1.2999999999999999E-2	8.6082372755926605E-94	FB3
21	TSPAN15	1.30182228378577E-77	0.55909876349739995	0.4	7.0000000000000001E-3	2.7592123304839399E-73	FB3
22	SPARCL1	7.2919402543681297E-75	1.7571239766703299	0.81799999999999995	7.1999999999999995E-2	1.5455267369133299E-70	FB3
23	CLDN5	2.1016703440457798E-74	0.96467540366215998	0.36399999999999999	5.0000000000000001E-3	4.4544902942050299E-70	FB3
24	PEG10	4.3256203489322401E-72	0.959658574175555	0.41799999999999998	0.01	9.1681523295618794E-68	FB3
25	SDPR	1.3979591248495699E-65	0.811771549347027	0.52700000000000002	2.7E-2	2.9629743651186598E-61	FB3
26	RBP1	2.68934916987498E-60	1.6927824673027101	0.873	0.126	5.7000755655500198E-56	FB3
27	KCNN3	3.8640530861698902E-60	0.53118494270613303	0.309	5.0000000000000001E-3	8.1898605161370803E-56	FB3
28	APOC1	7.5650181456317905E-58	3.0484856677134702	0.85499999999999998	0.128	1.6034055959666599E-53	FB3
29	CHODL	2.2619279546427099E-57	0.52466123857265401	0.27300000000000002	3.0000000000000001E-3	4.79415629986523E-53	FB3
30	GPM6B	2.8400300084797199E-57	1.0738424882325901	0.76400000000000001	8.5000000000000006E-2	6.0194436029727702E-53	FB3
31	NPPC	3.0590679576461699E-54	1.7706417965479799	0.36399999999999999	1.2999999999999999E-2	6.4836945362310599E-50	FB3
32	PITX2	1.7808134532164801E-51	0.59676553546932198	0.4	1.9E-2	3.77443411409234E-47	FB3
33	GREM1	1.26806462026272E-45	0.56919069345432105	0.34499999999999997	1.4999999999999999E-2	2.6876629626468398E-41	FB3
34	BST2	1.30280123798777E-44	0.90047393643741502	0.41799999999999998	2.7E-2	2.7612872239150898E-40	FB3
35	SGCA	1.2560755549597201E-42	1.1978807416943	0.65500000000000003	9.1999999999999998E-2	2.6622521387371299E-38	FB3
36	CXCR4	4.7502905333627998E-42	1.1036658431750399	0.52700000000000002	5.0999999999999997E-2	1.0068240785462501E-37	FB3
37	PTPRE	1.07133750690943E-38	0.54820203767350295	0.45500000000000002	0.04	2.27069984589455E-34	FB3
38	TPD52L1	4.8966051010875405E-38	0.91000132426792502	0.58199999999999996	7.9000000000000001E-2	1.0378354511754999E-33	FB3
39	RXRG	1.7106407049865E-35	0.53156465642019202	0.32700000000000001	0.02	3.6257029742188802E-31	FB3
40	FXYD6	8.9585549342909905E-33	0.62127761102230195	0.61799999999999999	0.09	1.89876571832298E-28	FB3
41	CD82	3.4928553277628701E-31	1.0130177673876299	0.65500000000000003	0.13100000000000001	7.4031068671933995E-27	FB3
42	RPL3	5.1727290081799697E-30	0.96820333622547206	1	0.999	1.0963599132837399E-25	FB3
43	SYTL2	6.4559610370229496E-29	0.66823455315272795	0.38200000000000001	0.04	1.3683409417970101E-24	FB3
44	FABP5	1.8246904600898199E-28	1.1354445306316601	0.72699999999999998	0.17899999999999999	3.8674314301603698E-24	FB3
45	RPL10A	5.7812957230641899E-27	0.76022216746552296	1	0.997	1.2253456285034501E-22	FB3
46	ANGPTL4	1.19370279383215E-26	1.1117945737055701	0.29099999999999998	2.4E-2	2.5300530715272401E-22	FB3
47	RPL10	1.6960768275343499E-26	0.50792326682176303	1	1	3.5948348359590501E-22	FB3
48	RPS18	2.6796328867925098E-26	0.80000536971564096	1	1	5.6794819035567198E-22	FB3
49	RTN2	3.80974408897249E-26	0.68311532387976204	0.58199999999999996	0.114	8.0747525965771901E-22	FB3
50	RPL18	1.4580071573888201E-25	0.66417293233694796	1	0.999	3.0902461700856001E-21	FB3
51	PTGDS	6.9501250141608996E-25	0.73966767524273003	0.58199999999999996	0.104	1.4730789967514E-20	FB3
52	RPL32	1.0746534271006E-24	0.57331827447968597	1	1	2.27772793873972E-20	FB3
53	RPL13	1.6864736158544301E-24	0.60350697566212697	1	1	3.5744808288034701E-20	FB3
54	RPS6	4.2118849927267803E-24	0.73552626609096305	1	1	8.9270902420844204E-20	FB3
55	GNB2L1	7.1065207085983901E-24	0.628448441333186	1	0.996	1.50622706418743E-19	FB3
56	RPL12	7.2044230229167994E-24	0.626459405290546	1	1	1.5269774597072201E-19	FB3
57	RPS9	8.9126349990937001E-24	0.54467019935035099	1	0.997	1.8890329880579101E-19	FB3
58	RPL26	9.7297414968899896E-24	0.59182362674370104	1	1	2.0622187102658299E-19	FB3
59	RPS2	1.26038881797169E-23	0.77109008609045104	1	0.998	2.6713940996910099E-19	FB3
60	RPL6	1.3128853882941901E-23	0.64846781699400902	1	0.999	2.7826605804895398E-19	FB3
61	RPS3	1.7093413072126701E-23	0.71524147051471099	1	0.997	3.62294890063726E-19	FB3
62	RPL9	2.0112547826089701E-23	0.61069510859045395	1	1	4.26285451173971E-19	FB3
63	RPS3A	2.8038591842134101E-23	0.69958546514882203	1	0.999	5.9427795409403203E-19	FB3
64	RPL24	3.4857345754581198E-23	0.528911055825112	1	0.998	7.3880144326834896E-19	FB3
65	APOE	1.1308755265171599E-22	1.44279482809476	0.94499999999999995	0.503	2.3968906784531299E-18	FB3
66	NET1	1.2235999495325199E-22	0.51515361368818502	0.58199999999999996	0.125	2.5934200930341701E-18	FB3
67	RPL34	1.2864601483910101E-22	0.51909386967146798	1	0.999	2.7266522845147501E-18	FB3
68	KIAA0040	1.3445853514277701E-22	0.64582249913118495	0.36399999999999999	4.8000000000000001E-2	2.84984865235116E-18	FB3
69	MSC	1.3883106742892501E-22	0.74205548728945003	0.47299999999999998	8.5000000000000006E-2	2.94252447415606E-18	FB3
70	RPL41	1.4416543734000801E-22	0.52593888080554696	1	1	3.0555864444214599E-18	FB3
71	BTG1	1.67710722068455E-22	1.2640101670441899	0.94499999999999995	0.64100000000000001	3.5546287542408998E-18	FB3
72	RPS8	2.5237756786356502E-22	0.59671406248443604	1	1	5.3491425508682498E-18	FB3
73	RPS27A	3.5554081810955501E-22	0.57226441034616304	1	1	7.5356876398320202E-18	FB3
74	PON2	4.03705624441579E-22	1.06379613251421	0.70899999999999996	0.23100000000000001	8.5565407100392698E-18	FB3
75	RPL5	4.1009551240900199E-22	0.660418833686086	1	0.997	8.6919743855087902E-18	FB3
76	RPS4X	5.6817383686751503E-22	0.56726911541073499	1	1	1.2042444472407E-17	FB3
77	CLCN5	5.92435717632884E-22	0.55958023818862002	0.36399999999999999	0.05	1.2556675035229E-17	FB3
78	RPL15	6.3324652021716796E-22	0.57445815964799996	1	1	1.34216599960029E-17	FB3
79	RPL21	1.2196221799358401E-21	0.50886724235921299	1	0.999	2.58498921037401E-17	FB3
80	MYC	1.81514378187174E-21	1.4467281716428799	0.92700000000000005	0.51500000000000001	3.8471972456771503E-17	FB3
81	RPL8	2.2704114579718102E-21	0.63066081836462695	1	0.997	4.8121370851712602E-17	FB3
82	RPS10	2.7194610226204398E-21	0.59735616418246396	1	1	5.7638976374440303E-17	FB3
83	TMEM123	3.34500617659405E-21	0.83937910282411299	0.90900000000000003	0.45100000000000001	7.0897405912910899E-17	FB3
84	RPL7	4.1784305281759203E-21	0.59077626576612496	1	1	8.8561835044688594E-17	FB3
85	TSTD1	6.7813193999185796E-21	0.56458399260042103	0.50900000000000001	0.105	1.43730064681274E-16	FB3
86	RPS28	1.0873049687661301E-20	0.537148082713784	1	1	2.3045428812998101E-16	FB3
87	NACA	1.8560765530875799E-20	0.57035183433595305	1	0.997	3.9339542542691198E-16	FB3
88	RPL23A	3.6507629733514902E-20	0.50589854383656496	1	1	7.73779212201849E-16	FB3
89	GAPDH	4.1002148771959299E-20	0.72413331671410597	1	0.995	8.6904054322167798E-16	FB3
90	MT1X	6.3841073743648404E-20	1.3147747230937701	0.94499999999999995	0.53400000000000003	1.3531115579966301E-15	FB3
91	RPS5	2.8426904005490802E-19	0.55691184003567396	1	0.997	6.0250823039637697E-15	FB3
92	RPL7A	3.1017278615110801E-19	0.52834364463467898	1	0.997	6.5741122024727202E-15	FB3
93	BTG2	2.5818021799336799E-18	1.68500251893574	0.90900000000000003	0.59699999999999998	5.4721297203694298E-14	FB3
94	RPLP0	3.7009592536316799E-18	0.61732696659228103	1	0.996	7.8441831380723404E-14	FB3
95	EIF3L	4.2823129849848398E-18	0.73723652176886001	0.96399999999999997	0.78400000000000003	9.0763623716753699E-14	FB3
96	NUDT14	4.3670636971266603E-18	0.61557049413370002	0.49099999999999999	0.114	9.2559915060599596E-14	FB3
97	RPS19	7.6562741778585798E-18	0.59141705702998304	1	1	1.6227473119971301E-13	FB3
98	MT1E	1.13733419594003E-17	0.90376599377756905	0.873	0.45700000000000002	2.4105798282948899E-13	FB3
99	MEG3	1.3275892346657101E-17	2.10831288116835	0.81799999999999995	0.67600000000000005	2.81382538287398E-13	FB3
100	NDRG2	1.5211330774010601E-17	0.88192712550945795	0.72699999999999998	0.307	3.22404155755155E-13	FB3
101	JUN	6.0033289627895899E-17	1.2175383405098801	1	0.91100000000000003	1.27240557366325E-12	FB3
102	HSP90AB1	6.2076354863732E-17	0.61657013958847295	1	0.92800000000000005	1.3157083413368E-12	FB3
103	RPL4	2.8964129535854499E-16	0.57968650526861598	1	0.99	6.13894725512437E-12	FB3
104	JUNB	4.4897465323091496E-16	0.96213368276621103	1	0.92100000000000004	9.5160177752292397E-12	FB3
105	RPL36A	1.1306987566230399E-15	0.55500502681401798	1	0.98899999999999999	2.3965160146625399E-11	FB3
106	NOTCH3	1.8488597801389199E-15	0.61281811337974901	0.49099999999999999	0.13	3.9186583040044402E-11	FB3
107	RPSA	4.92864921746699E-15	0.535374904224036	1	0.97699999999999998	1.0446272016421299E-10	FB3
108	RPL17	6.0807826947571102E-15	0.57943997041214002	1	0.95599999999999996	1.2888218921537701E-10	FB3
109	DAG1	1.34861242392986E-14	0.93673270527095598	0.67300000000000004	0.26900000000000002	2.8583840325193399E-10	FB3
110	SLC25A6	1.3744569170745601E-14	0.54521002970575905	1	0.94799999999999995	2.9131614357395301E-10	FB3
111	IL32	1.5019909728584601E-14	0.70999101613871596	0.58199999999999996	0.186	3.1834698669735198E-10	FB3
112	IMPDH2	1.7342130606222301E-14	0.77819544049258405	0.873	0.57799999999999996	3.67566458198882E-10	FB3
113	COL18A1	1.7817459018339E-14	0.61282931790030704	0.52700000000000002	0.154	3.7764104389369598E-10	FB3
114	SOCS3	2.1145955941696101E-14	1.09699062426677	0.92700000000000005	0.61799999999999999	4.4818853618424798E-10	FB3
115	ZFP36	2.5150088008470301E-14	1.06369146041764	1	0.88500000000000001	5.3305611533952805E-10	FB3
116	EEF2	4.8785354506787801E-14	0.50944634647337605	1	0.99299999999999999	1.0340055887713701E-9	FB3
117	SPATS2L	7.4223995635693695E-14	0.78932261765076706	0.745	0.34799999999999998	1.5731775874985301E-9	FB3
118	ALDOA	2.3373718809608003E-13	0.52560562619755002	0.94499999999999995	0.94899999999999995	4.9540597016964003E-9	FB3
119	GLTSCR2	3.9644011010064802E-13	0.51983366673219999	1	0.94299999999999995	8.4025481335832292E-9	FB3
120	FOSB	5.2271590978182098E-13	0.96761385538448397	0.90900000000000003	0.63400000000000001	1.10789637078257E-8	FB3
121	CRIP2	5.4655926308227802E-13	0.65108888262522302	0.72699999999999998	0.312	1.1584323581028901E-8	FB3
122	FOS	5.7670397014977097E-13	0.89584110388458404	1	0.91800000000000004	1.2223240647324399E-8	FB3
123	SERTAD1	1.24821919721186E-12	0.726010703618992	0.85499999999999998	0.498	2.6456005884905501E-8	FB3
124	NPM1	2.58415661966501E-12	0.56404557046564596	0.98199999999999998	0.90200000000000002	5.4771199553800003E-8	FB3
125	LDHB	2.9643158492838701E-12	0.54907065703486002	0.92700000000000005	0.72099999999999997	6.2828674425571701E-8	FB3
126	CHCHD10	3.32650204388941E-12	0.65265199084731895	0.69099999999999995	0.33100000000000002	7.0505210820236004E-8	FB3
127	KLF10	3.63213882000798E-12	0.74728159119545701	0.81799999999999995	0.439	7.69831822900691E-8	FB3
128	MAFF	4.2619243800400302E-12	0.718732502447477	0.63600000000000001	0.26300000000000001	9.0331487234948394E-8	FB3
129	FBL	4.8626602068132499E-12	0.59437842856744405	0.85499999999999998	0.56899999999999995	1.03064083083407E-7	FB3
130	HES1	5.1413180574286201E-12	0.66502475055249799	0.745	0.32700000000000001	1.089702362272E-7	FB3
131	SIRT2	6.7506857391294599E-12	0.785088055615217	0.65500000000000003	0.318	1.4308078424084899E-7	FB3
132	AL132709.5	7.9149221491751793E-12	0.51966263200748597	0.36399999999999999	9.2999999999999999E-2	1.67756774951768E-7	FB3
133	HMGN2	3.4578788758935999E-11	0.53284479119607997	0.94499999999999995	0.84599999999999997	7.3289742774564701E-7	FB3
134	CSRNP1	6.8037441723576998E-11	0.78708110424511202	0.65500000000000003	0.31	1.4420535773312199E-6	FB3
135	HIST1H4C	7.4944936528904203E-11	0.56787986616661301	0.873	0.54300000000000004	1.58845792973012E-6	FB3
136	RSL1D1	9.1512150005465896E-11	0.60954134468907195	0.85499999999999998	0.59299999999999997	1.9396000193658498E-6	FB3
137	UGCG	1.3098555846319001E-10	0.61032907828601901	0.38200000000000001	0.113	2.7762389116273101E-6	FB3
138	EGR1	2.23656261268554E-10	0.67707409352030101	0.90900000000000003	0.72099999999999997	4.7403944575869998E-6	FB3
139	CIRBP	2.80705214815946E-10	0.50447043816779202	1	0.95699999999999996	5.9495470280239798E-6	FB3
140	HMCN2	5.1809019073283605E-10	0.50227977901256504	0.45500000000000002	0.16	1.0980921592582499E-5	FB3
141	TUBB2A	1.2990805893589501E-9	0.67192789189296398	0.76400000000000001	0.45500000000000002	2.7534013091463E-5	FB3
142	MAT2A	1.57369559490065E-9	0.550994678909286	0.67300000000000004	0.35299999999999998	3.3354478133919203E-5	FB3
143	PDLIM3	3.05348275651555E-9	0.56487481134471096	0.34499999999999997	0.1	6.4718567024347099E-5	FB3
144	CCL2	5.6278144320184604E-9	1.81809815347729	0.52700000000000002	0.22600000000000001	1.19281526886631E-4	FB3
145	FRZB	8.0466008367741796E-9	0.64845448120978999	0.29099999999999998	7.8E-2	1.7054770473542901E-4	FB3
146	MT1M	1.0251324728575601E-8	0.61778886458951399	0.47299999999999998	0.188	2.1727682762216001E-4	FB3
147	TGIF1	1.05445859777625E-8	0.56437033682718896	0.61799999999999999	0.30299999999999999	2.2349249979867599E-4	FB3
148	HLA-E	2.7962075627552801E-8	0.61974632156372	0.96399999999999997	0.874	5.9265619292598205E-4	FB3
149	RSL24D1	3.35867477607006E-8	0.51291707700889	0.92700000000000005	0.76100000000000001	7.1187111878805002E-4	FB3
150	MT2A	3.76423447503882E-8	0.96432217319537805	0.83599999999999997	0.73199999999999998	7.9782949698447897E-4	FB3
151	TAGLN	4.8518551247055799E-8	0.79468147580327697	0.50900000000000001	0.21	1.0283506936813499E-3	FB3
152	ADIRF	7.7114532013076107E-8	0.52760719829871106	0.873	0.56699999999999995	1.6344425060171499E-3	FB3
153	MIDN	8.4287191314976994E-8	0.55261507182480996	0.72699999999999998	0.46700000000000003	1.78646701992094E-3	FB3
154	MIR24-2	1.3589788979765999E-7	0.71293014479209404	0.70899999999999996	0.41699999999999998	2.88035577426141E-3	FB3
155	CDKN1C	1.4020443622712201E-7	0.53417936050391801	0.54500000000000004	0.26200000000000001	2.9716330258338398E-3	FB3
156	PPP1R14B	2.2922641327243701E-7	0.62090594543759503	0.61799999999999999	0.371	4.8584538293092996E-3	FB3
157	CNN3	3.0100513378470201E-7	0.70140448645147202	0.8	0.73599999999999999	6.3798038105667698E-3	FB3
158	EIF4A2	3.7479781225154602E-7	0.51257671782027303	0.90900000000000003	0.69899999999999995	7.9438396306715092E-3	FB3
159	ATF3	4.8963233211197396E-7	0.760676413107508	0.83599999999999997	0.59299999999999997	1.03777572791133E-2	FB3
160	PDK4	6.4512870548787205E-7	0.53192249115512902	0.29099999999999998	9.4E-2	1.3673502912815501E-2	FB3
161	SERPINB1	1.4398489382372201E-6	0.50245862136304298	0.61799999999999999	0.39100000000000001	3.0517598245937999E-2	FB3
162	PDLIM4	1.529936133331E-6	0.50528424894642099	0.72699999999999998	0.52900000000000003	3.2426996345950601E-2	FB3
163	ALDH1A1	2.0068773375532401E-6	0.51075730777189599	0.745	0.51700000000000002	4.2535765169440902E-2	FB3
164	GADD45B	2.0311172985737401E-6	0.953416535467	0.83599999999999997	0.66100000000000003	4.3049531143270398E-2	FB3
165	DDIT4	2.0910218518796799E-6	0.60492967269833398	0.4	0.17	4.4319208150589803E-2	FB3
166	BMP4	2.15410105048059E-6	0.56478917403689399	0.47299999999999998	0.221	4.5656171764936103E-2	FB3
2200	COL11A1	2.4486963919794699E-85	1.33850336239697	0.621	3.7999999999999999E-2	5.1900120028004803E-81	FB2
3170	DPEP1	5.7657660528168404E-85	1.4229023791109701	0.58599999999999997	3.1E-2	1.22205411489453E-80	FB2
4170	RBP4	6.8729283524196596E-85	0.92800102891052605	0.49399999999999999	1.7999999999999999E-2	1.45671716429535E-80	FB2
5169	LAMC3	1.3661581034374999E-81	1.0064695017220799	0.73599999999999999	7.0000000000000007E-2	2.8955721002357801E-77	FB2
6148	MYL4	5.4211423929507898E-77	1.2305275853008599	0.40200000000000002	0.01	1.1490111301859199E-72	FB2
7147	UGT3A2	6.1912908414045301E-72	0.70474444434296901	0.437	1.7000000000000001E-2	1.3122440938356901E-67	FB2
8147	EDNRA	1.40014615236991E-70	0.83014029012767798	0.58599999999999997	4.4999999999999998E-2	2.9676097699480302E-66	FB2
9140	ADAMTS18	1.0500244345089201E-67	0.68584973967290697	0.35599999999999998	0.01	2.2255267889416701E-63	FB2
10109	CDH11	8.0487517506765995E-67	1.0505942391709699	0.77	0.107	1.7059329335559E-62	FB2
11103	COL21A1	2.6399145527634999E-65	0.73427422606961901	0.51700000000000002	3.5000000000000003E-2	5.5952988945822397E-61	FB2
12102	PPP1R14A	2.7680103621463499E-65	0.93264062790683899	0.49399999999999999	3.2000000000000001E-2	5.8667979625691899E-61	FB2
13102	SLC26A7	1.7662378633136399E-60	0.61209561032404403	0.29899999999999999	6.0000000000000001E-3	3.7435411512932602E-56	FB2
1480	EMID1	4.4749044674780002E-60	0.610019750374028	0.51700000000000002	4.2000000000000003E-2	9.4845600188196195E-56	FB2
1580	PTCH1	1.27169333951649E-59	0.93392676543922404	0.56299999999999994	5.5E-2	2.69535403310519E-55	FB2
1680	ALPL	3.7512196094542101E-59	0.54260921573938103	0.27600000000000002	4.0000000000000001E-3	7.9507099622382003E-55	FB2
1779	ENPP2	1.8197798234582701E-55	1.0457938773330699	0.52900000000000003	5.1999999999999998E-2	3.8570233358198002E-51	FB2
1868	INHBA	3.8091767183822403E-55	1.26461846853235	0.52900000000000003	5.2999999999999999E-2	8.0735500546111597E-51	FB2
1968	STMN1	1.30652831218291E-52	1.4669239987559699	0.83899999999999997	0.21099999999999999	2.7691867576716699E-48	FB2
2068	TNN	1.47738885040825E-51	0.80003524512487201	0.41399999999999998	2.9000000000000001E-2	3.1313256684402802E-47	FB2
21100	F2RL2	4.8794180329380099E-49	0.64419432468538096	0.47099999999999997	4.4999999999999998E-2	1.03419265208121E-44	FB2
2268	COL4A1	1.1915021580716401E-48	0.79653808816955496	0.50600000000000001	5.3999999999999999E-2	2.52538882403284E-44	FB2
2368	GPC3	4.6455074141596697E-46	1.45209576998121	0.75900000000000001	0.17399999999999999	9.8461529643114204E-42	FB2
2468	MARCKSL1	5.7197815482426902E-44	0.70954851576594602	0.55200000000000005	7.5999999999999998E-2	1.21230769915004E-39	FB2
2568	NOTCH3	1.16164253451844E-39	0.70704398682804404	0.60899999999999999	0.111	2.4621013519118201E-35	FB2
2668	COL4A2	2.0500620268797201E-39	0.72834053041935498	0.55200000000000005	8.6999999999999994E-2	4.3451064659715701E-35	FB2
2768	PHLDA1	9.6777887743665098E-39	0.97687289821731405	0.58599999999999997	0.10199999999999999	2.0512073307269798E-34	FB2
2860	HAPLN1	2.5020549798038601E-38	0.73369342084502598	0.28699999999999998	1.7999999999999999E-2	5.3031055296942797E-34	FB2
2957	ENHO	3.4132803974718299E-38	0.62860288577043799	0.48299999999999998	6.5000000000000002E-2	7.2344478024415301E-34	FB2
3057	MXRA5	6.5592492051247497E-38	1.2307012145249501	0.82799999999999996	0.27100000000000002	1.3902328690261901E-33	FB2
3176	SOX4	1.19640661380847E-37	1.158676198827	0.88500000000000001	0.36899999999999999	2.53578381796706E-33	FB2
3247	LUM	1.66463712884982E-37	1.26423784302534	0.86199999999999999	0.28699999999999998	3.5281983945972001E-33	FB2
3347	F2R	2.7468194073036402E-37	1.0434499118348799	0.85099999999999998	0.28899999999999998	5.8218837337800599E-33	FB2
3447	A1BG	7.2735390966514001E-35	0.51795486880032504	0.40200000000000002	4.8000000000000001E-2	1.54162661153526E-30	FB2
3547	TPM2	4.97068277471566E-32	1.07454039457644	0.72399999999999998	0.23100000000000001	1.05353621410098E-27	FB2
3647	ASPN	5.16560239069607E-32	1.1311381615276801	0.67800000000000005	0.17899999999999999	1.0948494267080299E-27	FB2
3747	EDNRB	1.0643331194383399E-31	0.53271503491378802	0.33300000000000002	3.5000000000000003E-2	2.2558540466495699E-27	FB2
3847	PTGER3	1.85574782370929E-30	0.58694921520884302	0.44800000000000001	7.4999999999999997E-2	3.93325751235184E-26	FB2
3947	ROBO2	7.77499386124081E-30	0.56266613365464901	0.40200000000000002	5.8999999999999997E-2	1.64790994888999E-25	FB2
4047	CPXM1	2.6415461611753699E-28	0.50698221285844902	0.47099999999999997	8.6999999999999994E-2	5.5987570886111999E-24	FB2
4176	MDK	9.1400682534645795E-28	0.69119517382761597	0.59799999999999998	0.14499999999999999	1.9372374663218199E-23	FB2
4247	H3F3A	2.76289161711933E-27	0.61149683713177005	1	0.995	5.8559487824844204E-23	FB2
4346	MEF2C	6.6417937661737699E-26	0.86862050426993898	0.437	8.5999999999999993E-2	1.40772818874053E-21	FB2
4446	SNAI2	1.0196365519524399E-25	0.75586206631096198	0.72399999999999998	0.25	2.1611196718632001E-21	FB2
4546	PTMA	1.66564834353682E-25	0.66725043643543702	1	0.997	3.5303416641262802E-21	FB2
4646	POSTN	1.9449498965123301E-25	1.21198322237579	0.69	0.223	4.1223213056578797E-21	FB2
4746	TMEM119	4.7057313719198703E-25	0.71980411818077294	0.60899999999999999	0.183	9.9737976427841696E-21	FB2
4846	LMO4	3.35263034956971E-24	0.73343340723498396	0.874	0.48899999999999999	7.1059000259129997E-20	FB2
4946	HEY2	2.7341449144790899E-23	0.54234358906387903	0.34499999999999997	5.6000000000000001E-2	5.7950201462384401E-19	FB2
5046	WWTR1	1.36622438861147E-22	0.65127338874505303	0.66700000000000004	0.24	2.8957125916620099E-18	FB2
5170	NPM1	1.6912538562614301E-22	0.62146215080541301	0.96599999999999997	0.90100000000000002	3.5846125483461096E-18	FB2
5246	STMN2	7.1666853368194596E-22	0.56657919229041698	0.28699999999999998	3.9E-2	1.51897895713888E-17	FB2
5346	COL6A1	8.4205796649534404E-22	0.7677304085744	0.98899999999999999	0.93600000000000005	1.7847418599868799E-17	FB2
5446	SEPT11	1.8275861245132801E-21	0.78975900018518896	0.747	0.36499999999999999	3.8735687909058999E-17	FB2
5546	VIM	2.05986462059488E-21	0.57347151829119003	0.98899999999999999	0.98	4.3658830633508603E-17	FB2
5638	COL3A1	4.18761330261545E-21	1.2337488606313001	0.95399999999999996	0.876	8.8756463948934494E-17	FB2
5736	VSTM4	5.1326035113774301E-21	0.54701736117357802	0.60899999999999999	0.20399999999999999	1.08785531423645E-16	FB2
5836	TNMD	8.9026487118641702E-21	0.72007920108119505	0.379	7.6999999999999999E-2	1.88691639447961E-16	FB2
5936	IL11RA	2.9095359837669202E-20	0.71353968109452603	0.81599999999999995	0.39200000000000002	6.1667615175939795E-16	FB2
6034	C6orf48	7.3162763653235595E-20	0.73943765564804698	0.92	0.71799999999999997	1.55068477563033E-15	FB2
6149	PRR24	1.6047122055527999E-19	0.57552225200208595	0.51700000000000002	0.157	3.40118751966916E-15	FB2
6234	DKK3	1.7673989946922799E-19	0.72369044723576303	0.89700000000000002	0.46400000000000002	3.7460021692502801E-15	FB2
6334	CREB3L1	3.38470762362143E-19	0.54414126625726	0.56299999999999994	0.189	7.1738878082656103E-15	FB2
6433	KRT17	2.8760780888627401E-18	0.95666191921585297	0.49399999999999999	0.154	6.0958475093445702E-14	FB2
6533	NME4	1.67086418320853E-17	0.58810479611463695	0.69	0.32900000000000001	3.5413966363104898E-13	FB2
6633	PABPC1	8.7853235432172403E-17	0.51972583805508399	0.98899999999999999	0.84599999999999997	1.86204932498489E-12	FB2
6733	PALLD	1.6399357117942301E-16	0.73452624001977695	0.71299999999999997	0.36699999999999999	3.47584374114786E-12	FB2
6833	NAP1L1	4.0456256949304499E-16	0.55280000744756297	0.93100000000000005	0.76500000000000001	8.5747036604051004E-12	FB2
6933	SERPINE2	7.2567450459689996E-16	1.01233988632496	0.51700000000000002	0.17899999999999999	1.53806711249313E-11	FB2
7033	COL1A1	7.4246916165489495E-16	1.3136210925836	0.94299999999999995	0.92	1.5736633881275501E-11	FB2
7148	WNT5A	7.73829443480257E-16	0.65872209744061605	0.32200000000000001	7.4999999999999997E-2	1.6401315054563999E-11	FB2
7233	MAGED1	1.03483441194375E-15	0.57244722879876897	0.60899999999999999	0.26800000000000002	2.1933315361147801E-11	FB2
7333	TRPS1	1.1169179948972299E-15	0.51598653181208998	0.437	0.13200000000000001	2.36730769018469E-11	FB2
7433	HNRNPA1	1.40217414758748E-15	0.55476347809444304	1	0.96799999999999997	2.9719081058116703E-11	FB2
7533	CLEC11A	2.2172825166070402E-15	0.58239831586500102	0.79300000000000004	0.47099999999999997	4.6995302939486099E-11	FB2
7633	HMGN1	2.9459246340933798E-15	0.63268671175314495	0.86199999999999999	0.58699999999999997	6.2438872619609203E-11	FB2
7733	SPARC	3.3594038233266499E-15	0.96243423425539598	0.95399999999999996	0.93700000000000006	7.1202564035408297E-11	FB2
7833	RAB34	8.5489180074343905E-15	0.58675063689856499	0.88500000000000001	0.72899999999999998	1.8119431716757201E-10	FB2
7933	TAGLN	1.2881619370469101E-14	1.2808604756822699	0.51700000000000002	0.20100000000000001	2.7302592255709197E-10	FB2
8033	CALD1	1.49797172268172E-14	0.64744230464532804	0.94299999999999995	0.92500000000000004	3.1749510662239002E-10	FB2
8148	FSCN1	1.87119958646817E-14	0.55307211385664501	0.72399999999999998	0.38	3.9660075235192898E-10	FB2
8229	COL6A3	3.66071672660598E-13	0.55415663213217603	0.94299999999999995	0.77900000000000003	7.7588891020413804E-9	FB2
8329	COL5A2	5.5456520888432598E-13	0.69811519398434096	0.73599999999999999	0.49	1.17540096023033E-8	FB2
8429	COL1A2	1.02593923025025E-12	0.81077515271969003	0.98899999999999999	0.95299999999999996	2.17447819851541E-8	FB2
8529	RAB13	1.04567861882719E-12	0.54736910794771598	0.80500000000000005	0.50800000000000001	2.21631583260423E-8	FB2
8629	KRT16	3.7265180415263798E-12	1.1338456072736101	0.44800000000000001	0.17899999999999999	7.8983549890151602E-8	FB2
8729	VCAN	4.85017308525643E-12	0.50095525913738503	0.80500000000000005	0.48799999999999999	1.0279941854201E-7	FB2
8829	CENPW	6.1784676017489101E-12	1.10957975020383	0.31	9.0999999999999998E-2	1.3095262081906799E-7	FB2
8929	GEM	1.57704475387283E-11	0.53288405403012895	0.49399999999999999	0.19700000000000001	3.3425463558334502E-7	FB2
9029	BGN	5.1796109313069897E-11	0.50373095580511296	0.57499999999999996	0.254	1.09781853689052E-6	FB2
9142	ID3	1.38717312870081E-9	0.52741214719041196	0.747	0.48199999999999998	2.9401134462813702E-5	FB2
9228	PLK2	1.41532750218335E-9	0.528315240454584	0.36799999999999999	0.14399999999999999	2.9997866408776E-5	FB2
9328	MFAP2	3.9459858635409101E-9	0.52369154550062902	0.63200000000000001	0.38800000000000001	8.3635170377749596E-5	FB2
9428	PRSS23	6.2203134743239997E-9	0.64777608004007903	0.72399999999999998	0.48899999999999999	1.3183954408829701E-4	FB2
9527	SERPINH1	3.5842723905909797E-8	0.50239237870739495	0.72399999999999998	0.56200000000000006	7.59686533185758E-4	FB2
9627	SPARCL1	4.7470080830600501E-8	0.89046926109536595	0.27600000000000002	9.1999999999999998E-2	1.0061283632045799E-3	FB2
9727	HES1	9.6797940110225296E-8	0.56461172978489005	0.59799999999999998	0.32700000000000001	2.05163234063622E-3	FB2
9826	TSC22D1	2.7967425468725399E-7	0.56907235546836399	0.81599999999999995	0.56100000000000005	5.9276958280963504E-3	FB2
9926	CCND1	8.32736657215702E-7	0.84708912145463799	0.621	0.46800000000000003	1.7649853449686798E-2	FB2
2198	SOD3	2.27353773252552E-57	1.6080053480819401	0.94499999999999995	0.41499999999999998	4.8187632240878304E-53	FB1
3168	CFD	4.3003996201245901E-57	2.1199281166827202	0.97299999999999998	0.76800000000000002	9.1146969948540705E-53	FB1
4168	IGFBP6	5.2734673855537695E-57	2.7665483827758499	0.93	0.53500000000000003	1.11771141236812E-52	FB1
5167	FBLN1	9.2528569776284598E-56	1.90461203199711	0.91700000000000004	0.33100000000000002	1.9611430364083501E-51	FB1
6146	TIMP3	2.29535590854138E-55	1.80911521329929	0.91900000000000004	0.47899999999999998	4.8650068481534502E-51	FB1
7145	GSN	2.963526112585E-55	1.6737542074104601	0.98699999999999999	0.91500000000000004	6.2811935956239097E-51	FB1
8145	C1S	3.44033549674654E-54	1.4322921064449099	0.94699999999999995	0.55600000000000005	7.2917910853542904E-50	FB1
9138	DCN	9.5309923167116703E-53	1.50837832396664	0.98199999999999998	0.69	2.0200938215270401E-48	FB1
10108	TNXB	4.0592248047415701E-52	1.8337644146783201	0.88	0.317	8.6035269736497601E-48	FB1
11102	PLAC9	6.1173281681944897E-52	1.38917492094909	0.97399999999999998	0.69	1.2965677052488201E-47	FB1
12101	PPAP2B	2.7693855836203202E-51	1.6961684378026001	0.9	0.33800000000000002	5.8697127444832803E-47	FB1
13101	ADH1B	2.3121519664205898E-49	2.1396128354611199	0.78	4.9000000000000002E-2	4.9006060928284499E-45	FB1
1470	ISLR	3.2433257546341999E-49	1.3425206115659001	0.85	0.28199999999999997	6.8742289369471805E-45	FB1
1570	CLEC3B	7.5407922492520706E-49	1.7026362657283201	0.80700000000000005	0.14099999999999999	1.59827091722898E-44	FB1
1670	CFH	6.1600290768353706E-48	1.7661479546988901	0.872	0.26100000000000001	1.3056181628352599E-43	FB1
1770	SERPING1	8.6073265283858298E-48	1.15552206408713	0.94499999999999995	0.71799999999999997	1.82432285769138E-43	FB1
1860	EFEMP1	1.50253789673999E-47	1.6096013158615501	0.86299999999999999	0.26100000000000001	3.1846290721404E-43	FB1
1960	CST3	2.19233517807895E-46	1.1834754728565999	0.99299999999999999	0.93	4.6466544099383299E-42	FB1
2060	PI16	5.4091079456368301E-46	1.7665348204242599	0.82599999999999996	0.155	1.14646042907773E-41	FB1
2199	S100A6	5.4284511010736797E-46	1.03997669640684	0.999	1	1.1505602108725701E-41	FB1
2260	GPNMB	8.1754070057602601E-46	1.17601069351431	0.90600000000000003	0.373	1.7327775148708899E-41	FB1
2360	LEPR	1.7822767406869601E-44	1.46828161285255	0.8	0.183	3.7775355518860101E-40	FB1
2460	CHRDL1	3.2130723466356799E-44	1.23237671658519	0.70799999999999996	2.1000000000000001E-2	6.8101068386943303E-40	FB1
2560	TIMP2	3.9107165285054602E-44	1.1969517888216501	0.93899999999999995	0.67600000000000005	8.2887636821673307E-40	FB1
2660	CD34	2.86268578337685E-43	1.1926140898428601	0.76	9.1999999999999998E-2	6.0674625178672297E-39	FB1
2760	WISP2	1.18545079549381E-42	1.6365281613605001	0.69799999999999995	2.8000000000000001E-2	2.51256296104912E-38	FB1
2859	CYBRD1	2.1105115036020599E-41	1.05477231397561	0.89900000000000002	0.51400000000000001	4.4732291318845596E-37	FB1
2950	C1R	1.17226152740371E-40	1.20632365645157	0.93	0.66900000000000004	2.48460830733216E-36	FB1
3050	PCOLCE2	5.8876910901423701E-40	1.6341488111072799	0.69699999999999995	6.3E-2	1.24789612655568E-35	FB1
3169	PDGFRL	9.7524938379449895E-40	1.1185106907306701	0.81	0.246	2.0670410689524401E-35	FB1
3246	ACKR3	1.28881554206528E-39	1.3308408745126099	0.70599999999999996	8.5000000000000006E-2	2.7316445414073597E-35	FB1
3346	FTH1	2.5764400802999399E-39	0.84554230244570305	0.999	1	5.4607647501957304E-35	FB1
3446	MFAP4	2.4727852749003401E-38	1.3142524941754199	0.93600000000000005	0.56299999999999994	5.2410683901512798E-34	FB1
3546	AKR1C1	2.7092897303526901E-38	1.1953457537993499	0.751	0.155	5.7423395834825196E-34	FB1
3646	C3	1.8687670711600699E-37	1.4275727765269099	0.64	1.4E-2	3.9608518073237701E-33	FB1
3746	NBL1	3.4311789791220998E-37	0.968940952186499	0.754	0.16200000000000001	7.2723838462492895E-33	FB1
3846	MMP2	4.5320800748568397E-37	1.3123998750041499	0.92100000000000004	0.60599999999999998	9.6057437186590694E-33	FB1
3946	FBLN2	4.7082068744897799E-37	1.0127147315412599	0.92300000000000004	0.54200000000000004	9.9790444704810995E-33	FB1
4046	VASN	1.4965604861929E-35	1.0692069246450699	0.67100000000000004	9.1999999999999998E-2	3.1719599504858398E-31	FB1
4169	GPX4	1.80019539753324E-35	0.76491852271965	0.98899999999999999	0.94399999999999995	3.81551414507171E-31	FB1
4246	SELM	4.3865030783130502E-35	0.76675508242354296	0.97199999999999998	0.83099999999999996	9.2971932744844996E-31	FB1
4340	LGALS3	1.1733698327586E-34	0.73885384313629698	0.995	0.873	2.4869573605318501E-30	FB1
4440	EMP3	2.3099415629681701E-34	1.1622832282350799	0.95299999999999996	0.80300000000000005	4.8959211427110397E-30	FB1
4540	SCARA5	2.7338551675690601E-34	1.0846731931709499	0.71299999999999997	0.14799999999999999	5.7944060276626202E-30	FB1
4640	NOVA1	1.0644505870634E-33	1.0832754328376499	0.748	0.23200000000000001	2.2561030192808799E-29	FB1
4740	S100A13	1.27675456630906E-33	0.85120006403256299	0.94199999999999995	0.78900000000000003	2.7060813032920601E-29	FB1
4840	MGST1	3.2746185896047602E-33	1.08660690192158	0.67200000000000004	0.12	6.9405541006672902E-29	FB1
4940	H2AFJ	5.6892653506252703E-33	0.86506756961428	0.80600000000000005	0.35199999999999998	1.2058397910650301E-28	FB1
5040	TIMP1	6.0475799389868601E-33	0.84696738676612204	0.96399999999999997	0.83799999999999997	1.2817845680682601E-28	FB1
5168	MGP	1.9025956759325499E-32	1.32893934819084	0.95799999999999996	0.66200000000000003	4.0325515351390499E-28	FB1
5240	APOD	4.5779616352535399E-32	2.45481802970962	0.71799999999999997	0.218	9.7029896859198906E-28	FB1
5340	MEDAG	1.4389162485357699E-31	0.93380632422135501	0.624	5.6000000000000001E-2	3.0497829887715699E-27	FB1
5440	AHNAK	5.16448260504093E-31	0.699805629352242	0.96799999999999997	0.83099999999999996	1.09461208813843E-26	FB1
5540	TGFBR3	5.3998824999635502E-31	0.95365283057609795	0.69799999999999995	0.183	1.1445050958672799E-26	FB1
5637	CLDN11	7.5551711803723702E-31	1.29042091381332	0.58599999999999997	2.8000000000000001E-2	1.6013185316799201E-26	FB1
5735	TMEM176B	1.5128886157552901E-30	1.04748691188931	0.8	0.36599999999999999	3.2065674210933303E-26	FB1
5835	ITM2B	1.68558802562681E-30	0.60972493243567705	0.999	0.99299999999999999	3.5726038203160201E-26	FB1
5935	FBN1	1.92323461814256E-30	1.3502501934792399	0.85299999999999998	0.52800000000000002	4.0762957731531499E-26	FB1
6033	CCDC80	5.2953225834178806E-29	0.80346485319677097	0.96199999999999997	0.81699999999999995	1.12234362155542E-24	FB1
6147	AEBP1	9.8033295454882898E-29	0.82589679895172596	0.85399999999999998	0.47899999999999998	2.0778156971662399E-24	FB1
6233	NUPR1	1.10040104988618E-28	0.63937136473990697	0.95499999999999996	0.83799999999999997	2.3323000252337501E-24	FB1
6333	GAS1	1.3238911557801499E-28	0.97979974550087101	0.746	0.33100000000000002	2.80598730467603E-24	FB1
6430	SFRP2	2.28845648482927E-28	1.5706765083507299	0.68500000000000005	0.20399999999999999	4.85038351959564E-24	FB1
6530	PAM	1.30079738619379E-27	0.82039368409940705	0.76900000000000002	0.40100000000000002	2.7570400600377299E-23	FB1
6630	SLPI	2.7899695582148301E-27	1.62052166034546	0.58899999999999997	8.5000000000000006E-2	5.9133404786363396E-23	FB1
6730	PPL	1.1327640485355901E-26	0.86319467169793995	0.65600000000000003	0.183	2.4008934008711801E-22	FB1
6830	FSTL1	1.3550403092850599E-26	1.03902261253775	0.91	0.60599999999999998	2.8720079355296802E-22	FB1
6930	TMEM176A	1.5484953236562101E-26	0.87613899559610497	0.72599999999999998	0.254	3.28203583848934E-22	FB1
7030	NPC2	4.45699431789698E-26	0.62941393975085302	0.97	0.79600000000000004	9.4465994567826392E-22	FB1
7146	CD81	5.8987167714422404E-26	0.735621886153492	0.85099999999999998	0.52100000000000002	1.2502330197071799E-21	FB1
7230	TMSB4X	7.2868540395608402E-26	0.767323460459995	1	0.97199999999999998	1.5444487136849199E-21	FB1
7330	VAT1	7.7795277437886403E-26	0.75082189736038996	0.65700000000000003	0.20399999999999999	1.6488709052960001E-21	FB1
7430	TRIP10	2.1267391568694E-25	0.72168740078719595	0.64100000000000001	0.17599999999999999	4.5076236429847E-21	FB1
7530	SDCBP	3.1160070490524199E-25	0.73484860304071697	0.88	0.65500000000000003	6.6043769404665997E-21	FB1
7630	POLR2L	3.1612020417197401E-25	0.57043795114417295	0.96499999999999997	0.86599999999999999	6.7001677274249802E-21	FB1
7730	PDGFRB	4.2651485989785805E-25	0.83576438567515099	0.67700000000000005	0.218	9.0399824555351005E-21	FB1
7830	S100A11	4.4068654146694299E-25	0.52399886588253797	0.98699999999999999	0.95099999999999996	9.3403512463918607E-21	FB1
7930	LY6E	7.4190644090687397E-25	0.77581095292135605	0.91500000000000004	0.66900000000000004	1.5724707015021199E-20	FB1
8030	TSPAN4	7.7015482617915603E-25	0.70534000583985801	0.78500000000000003	0.44400000000000001	1.6323431540867199E-20	FB1
8146	RAMP2	8.6050470736984995E-25	0.87442772401464297	0.65600000000000003	0.218	1.8238397272703999E-20	FB1
8228	PDGFD	1.10687250738754E-24	0.73923432989629401	0.52600000000000002	4.2000000000000003E-2	2.34601627940789E-20	FB1
8328	GAS7	1.7934376438878699E-24	0.81251304382238398	0.56699999999999995	0.113	3.8011910862203398E-20	FB1
8428	AOX1	3.6722721226118998E-24	0.67776834965838295	0.497	2.8000000000000001E-2	7.7833807638759303E-20	FB1
8528	PTGIS	6.3242949051763597E-24	0.83116971252400695	0.52700000000000002	6.3E-2	1.3404343051521299E-19	FB1
8628	CLTB	1.14066492331546E-23	0.65154158392696404	0.86799999999999999	0.65500000000000003	2.4176393049671202E-19	FB1
8728	ECM1	2.1455849764654201E-23	0.73998533312815595	0.79600000000000004	0.41499999999999998	4.5475673576184596E-19	FB1
8828	FTL	2.5642896623983701E-23	0.56056646967549595	0.999	1	5.43501193945335E-19	FB1
8928	AKR1C2	2.69443593296051E-23	0.82773507172522598	0.51700000000000002	7.0000000000000007E-2	5.7108569599098105E-19	FB1
9028	LTBP2	3.2627125347337603E-23	0.76480810520114595	0.56499999999999995	9.9000000000000005E-2	6.9153192173682101E-19	FB1
9139	CXCL12	5.82578164536167E-23	0.92267457164869005	0.76200000000000001	0.33800000000000002	1.2347744197344101E-18	FB1
9227	CD248	6.9336341972705596E-23	0.77666242242297701	0.78100000000000003	0.38700000000000001	1.4695837681115E-18	FB1
9327	MT-ND2	8.4258018286493195E-23	0.52907954786118705	1	1	1.7858486975822199E-18	FB1
9427	TFPI	1.02400741469092E-22	0.72136438818890403	0.67400000000000004	0.23200000000000001	2.1703837154374102E-18	FB1
9526	AKAP12	1.24908201707176E-22	0.801669268501918	0.60599999999999998	0.155	2.6474293351836101E-18	FB1
9626	ANGPTL1	1.4126506836409E-22	0.77028180169804705	0.63400000000000001	0.16900000000000001	2.9941131239768898E-18	FB1
9726	SERPINF1	2.4007755389907701E-22	0.82039987784077195	0.91200000000000003	0.68300000000000005	5.0884437548909303E-18	FB1
9825	DPT	3.0049936189131198E-22	1.0032533218317501	0.78300000000000003	0.39400000000000002	6.3690839752863703E-18	FB1
9925	CRIP1	3.3156344040383002E-22	0.690883848574114	0.86599999999999999	0.52800000000000002	7.0274871193591793E-18	FB1
10025	XG	3.9197817386489101E-22	0.65932447556186002	0.63200000000000001	0.218	8.3079773950663605E-18	FB1
10125	SH3BGRL3	4.6656595964493301E-22	0.68649260492377595	0.95499999999999996	0.85199999999999998	9.8888655146743602E-18	FB1
10224	PMP22	1.04152751431862E-21	0.60316019562186196	0.92800000000000005	0.77500000000000002	2.20751756659832E-17	FB1
10318	NT5E	1.0910983035374401E-21	0.62005914217759805	0.47899999999999998	4.9000000000000002E-2	2.31258285434761E-17	FB1
10418	UAP1	1.15488812777002E-21	0.79982442018183997	0.58499999999999996	0.19	2.44778538680856E-17	FB1
10515	SEMA3C	1.93508279263637E-21	0.817884658994398	0.52500000000000002	8.5000000000000006E-2	4.1014079789927899E-17	FB1
10614	MRC2	2.0229434418702501E-21	0.65827448767383101	0.67300000000000004	0.26100000000000001	4.2876286250439898E-17	FB1
10714	LTBP4	2.3309040502835301E-21	0.77334771732802299	0.90400000000000003	0.69	4.9403511345759402E-17	FB1
10813	COL12A1	2.7851327663430998E-21	1.0599999725325699	0.74399999999999999	0.43	5.9030888982642102E-17	FB1
10913	IGFBP5	3.37341620246981E-21	0.91903858920549597	0.90200000000000002	0.66200000000000003	7.1499556411347702E-17	FB1
11013	UGP2	4.6196063151771797E-21	0.81307451180643298	0.76100000000000001	0.44400000000000001	9.7912555850180302E-17	FB1
11118	TNFAIP2	7.6000202641021697E-21	0.78018002683250198	0.67700000000000005	0.26800000000000002	1.61082429497645E-16	FB1
11215	CTSK	1.1335911026061E-20	0.69733547056372502	0.91800000000000004	0.57699999999999996	2.4026463419736399E-16	FB1
11314	LRRN4CL	2.22671920205327E-20	0.60654979395873598	0.59799999999999998	0.17599999999999999	4.7195313487519001E-16	FB1
11413	DBN1	1.0223564935902099E-19	0.66187951198404305	0.64400000000000002	0.28899999999999998	2.1668845881644498E-15	FB1
11513	CD55	1.0700315449999E-19	0.93333582715400798	0.81899999999999995	0.52800000000000002	2.26793185962728E-15	FB1
11612	ADM	1.4783445844831799E-19	1.1222430798110601	0.59699999999999998	0.19	3.1333513468121098E-15	FB1
11712	OMD	1.66732299290655E-19	0.65662520214174003	0.59099999999999997	0.20399999999999999	3.5338910834654302E-15	FB1
11812	LEPROT	2.9906357264822498E-19	0.58980056422427396	0.82099999999999995	0.58499999999999996	6.3386524222791297E-15	FB1
11912	CREB5	3.1130334745832898E-19	0.81004551848689599	0.55100000000000005	0.155	6.5980744493792899E-15	FB1
12012	LRP1	3.5849159930575998E-19	0.63717097149365798	0.81699999999999995	0.52100000000000002	7.5982294472855901E-15	FB1
12118	REXO2	4.0731570828757598E-19	0.56915600918243603	0.80700000000000005	0.59899999999999998	8.6330564371551693E-15	FB1
12214	ADD3	4.2277985253778698E-19	0.603185727092032	0.79100000000000004	0.46500000000000002	8.9608189745383907E-15	FB1
12313	PPIC	5.4160207529784505E-19	0.61532078004808999	0.83099999999999996	0.52100000000000002	1.14792559859378E-14	FB1
12412	OSR2	5.8609645062969499E-19	0.68369631088036398	0.71799999999999997	0.35199999999999998	1.24223142710964E-14	FB1
12512	SFRP4	9.0768908475727291E-19	2.0540190909232701	0.47199999999999998	9.1999999999999998E-2	1.9238470151430398E-14	FB1
12612	SPOCK1	1.15929392185989E-18	0.57295501904103197	0.43	4.2000000000000003E-2	2.45712346738204E-14	FB1
12712	JUND	1.19986552779869E-18	0.62826907120349595	0.76700000000000002	0.46500000000000002	2.5431149861693101E-14	FB1
12811	MAN1A1	1.9109246204751602E-18	0.53840026065395596	0.46200000000000002	6.3E-2	4.05020473309711E-14	FB1
12911	ENTPD1	3.66253520603682E-18	0.67766877351811206	0.42399999999999999	4.2000000000000003E-2	7.7627433691950398E-14	FB1
13011	AKR1C3	4.2192177277884102E-18	0.66740670494959498	0.61899999999999999	0.26800000000000002	8.9426319740475299E-14	FB1
13117	RNH1	4.4181073395856701E-18	0.50181462453807402	0.90800000000000003	0.72499999999999998	9.3641785062518204E-14	FB1
13213	CYB5R3	5.61783572559275E-18	0.56638540315435204	0.88800000000000001	0.73899999999999999	1.19070028203938E-13	FB1
13312	LIMA1	1.2550039390603999E-17	0.60034784491901505	0.79800000000000004	0.51400000000000001	2.6599808488385202E-13	FB1
13411	NDRG1	1.7141515240523402E-17	0.55670499068735602	0.626	0.254	3.6331441552289299E-13	FB1
13511	THBS2	2.8963699996960099E-17	0.68454850599328099	0.63600000000000001	0.317	6.1388562143557001E-13	FB1
13611	FOXP1	3.9623032862744498E-17	0.56486949161761701	0.47299999999999998	9.9000000000000005E-2	8.3981018152587002E-13	FB1
13711	ANK2	9.65608067282557E-17	0.59778197401197497	0.54300000000000004	0.16900000000000001	2.0466062986053801E-12	FB1
13811	ITGB1BP1	1.06610839051136E-16	0.52523374330416905	0.77600000000000002	0.48599999999999999	2.2596167336888301E-12	FB1
13911	ELN	1.6064225313828501E-16	0.73059977817890698	0.52500000000000002	0.14799999999999999	3.4048125552659499E-12	FB1
14011	FIBIN	1.62341270639538E-16	0.52296396157103298	0.54	0.155	3.4408232312050099E-12	FB1
14117	SMIM14	2.0756605746988699E-16	0.55182998488549995	0.71799999999999997	0.437	4.3993625880742498E-12	FB1
14213	AXL	2.3212417537460298E-16	0.62697306811616305	0.71399999999999997	0.43	4.9198718970647096E-12	FB1
14312	ACKR4	2.3303217141615902E-16	0.60314141840004198	0.39100000000000001	3.5000000000000003E-2	4.9391168731654898E-12	FB1
14411	GFRA1	2.6225431097121901E-16	0.537534645485512	0.53900000000000003	0.155	5.5584801210349796E-12	FB1
14511	GPX3	3.4582089194758699E-16	0.823253856385875	0.53900000000000003	0.17599999999999999	7.3296738048291107E-12	FB1
14611	IL6ST	3.9878637990890498E-16	0.56954833846008701	0.68100000000000005	0.35899999999999999	8.4522773221692402E-12	FB1
14710	SSC5D	4.5312211080863604E-16	0.50756231134130503	0.40600000000000003	4.9000000000000002E-2	9.6039231385890393E-12	FB1
14810	SLIT3	5.9012992930590703E-16	0.58873918709471795	0.82299999999999995	0.47899999999999998	1.2507803851638699E-11	FB1
14910	RBPJ	1.0225438693455199E-15	0.52469080093937903	0.76100000000000001	0.5	2.1672817310778401E-11	FB1
15010	COL14A1	1.2289218126160901E-15	0.59398842944144403	0.67	0.31	2.6046997818398101E-11	FB1
15116	GYPC	1.77478759011889E-15	0.56120080859662202	0.71799999999999997	0.46500000000000002	3.7616622972569803E-11	FB1
15212	GNG11	1.8985107285240598E-15	0.53836737852788397	0.74199999999999999	0.45100000000000001	4.0238934891067403E-11	FB1
15312	ANGPTL5	2.6129497737739899E-15	0.524732986682244	0.35499999999999998	2.1000000000000001E-2	5.5381470455139701E-11	FB1
15411	YWHAH	4.2541279758835502E-15	0.65177848721762499	0.61899999999999999	0.31	9.01662424488518E-11	FB1
15511	HSD3B7	6.8020872277607203E-15	0.59996225907907796	0.5	0.19	1.44170238792388E-10	FB1
15611	PRG4	8.3241576442610594E-15	1.4819230992650501	0.32700000000000001	7.0000000000000001E-3	1.76430521270113E-10	FB1
15710	PTGES	9.8181688905636294E-15	0.50518766699689199	0.44900000000000001	0.106	2.08096089635496E-10	FB1
15810	NTN4	1.16450820800875E-14	0.53971658233113695	0.51600000000000001	0.16200000000000001	2.4681751468745402E-10	FB1
15910	NEAT1	1.3806207492018199E-14	0.51790058183704002	0.98899999999999999	0.96499999999999997	2.92622567793325E-10	FB1
16010	TPPP3	1.7225989630331701E-14	0.58570218274261898	0.79	0.55600000000000005	3.6510485021488002E-10	FB1
16116	EBF1	2.86821552663837E-14	0.50723962960706803	0.59799999999999998	0.28199999999999997	6.0791828087100298E-10	FB1
16212	PODN	3.2757932254277503E-14	0.52433691997537402	0.5	0.16200000000000001	6.9430437412941104E-10	FB1
16312	HSPG2	3.7579381941899902E-14	0.51840195226611396	0.623	0.317	7.9649500025856802E-10	FB1
16411	CTHRC1	6.6914581886727094E-14	0.91527254896688404	0.51900000000000002	0.21099999999999999	1.41825456308918E-9	FB1
16511	FBLN5	9.1382280202822605E-14	0.51192042727834297	0.75600000000000001	0.45800000000000002	1.9368474288988302E-9	FB1
16611	CLU	1.09751792848813E-13	0.55514357384632396	0.76	0.36599999999999999	2.3261892494305999E-9	FB1
167	IGFBP7	1.1068942663612201E-13	0.64978327084706999	0.86499999999999999	0.54200000000000004	2.34606239755261E-9	FB1
168	ANGPTL2	1.20968395470391E-13	0.54839614354635402	0.75600000000000001	0.48599999999999999	2.5639251419949401E-9	FB1
169	PAMR1	1.6465393453919599E-13	0.51432925568421695	0.55400000000000005	0.21099999999999999	3.4898401425582602E-9	FB1
170	EPHX1	1.69752058814075E-13	0.50383613770119295	0.67700000000000005	0.373	3.5978948865643202E-9	FB1
171	RBMS1	1.9715621468768701E-13	0.52347356449577598	0.68500000000000005	0.43	4.1787259703055296E-9	FB1
172	ABI3BP	2.1376084528856E-13	0.54175519144537598	0.47799999999999998	0.16200000000000001	4.53066111589104E-9	FB1
173	RAB32	1.3434793605757001E-12	0.53538009024468403	0.59199999999999997	0.29599999999999999	2.8475045047402002E-8	FB1
174	SDC2	1.54148713296113E-12	0.51819409176453401	0.82699999999999996	0.66200000000000003	3.2671819783111197E-8	FB1
175	PLTP	1.2308695525215299E-11	0.51335584873033901	0.69399999999999995	0.47199999999999998	2.6088280165693698E-7	FB1
176	ITM2A	6.3889089815410503E-10	0.62375064224461596	0.39600000000000002	0.14099999999999999	1.35412925863762E-5	FB1
177	TXNIP	4.3415004142469003E-9	0.50935811845387902	0.77800000000000002	0.627	9.2018101279962904E-5	FB1
178	TNFAIP6	1.8260808327963699E-6	0.52476816915234603	0.28799999999999998	0.113	3.8703783251118999E-2	FB1
2189	MT1G	0	0.82015859532189805	0.80500000000000005	0.36699999999999999	0	SC1
3166	MT1X	0	0.68813367187034302	0.999	0.96799999999999997	0	SC1
4166	S100A14	0	0.42555974047707301	0.999	0.98799999999999999	0	SC1
5160	LY6D	0	0.40992797023467498	1	0.99199999999999999	0	SC1
6144	RP11-304L19.5	0	0.39511318676553903	0.85899999999999999	0.57499999999999996	0	SC1
7143	GAPDH	0	0.351169968744588	1	0.999	0	SC1
8143	SLC25A5	0	0.32538509314408798	0.998	0.98199999999999998	0	SC1
9136	MT1H	0	0.30222497946850602	0.442	0.14399999999999999	0	SC1
10107	GSTP1	4.8190967093709095E-302	0.33488652891547199	0.998	0.99099999999999999	1.02140754755116E-297	SC1
11101	S100A16	1.6698833815937401E-269	0.28477726809755	0.995	0.97899999999999998	3.5393178272879302E-265	SC1
12100	MT1E	1.6379819853037E-259	0.46088456089283703	0.94299999999999995	0.77700000000000002	3.4717028178511999E-255	SC1
13100	DSP	1.02059554078052E-253	0.331432933826523	0.99	0.94799999999999995	2.1631522486843099E-249	SC1
1469	SNORA76	1.9428114172233199E-251	0.29307968471101398	0.70199999999999996	0.434	4.1177887988048299E-247	SC1
1569	AQP3	4.4472332393320299E-243	0.29060295263847102	1	0.99099999999999999	9.4259108507642403E-239	SC1
1669	S100A6	6.9949908391748799E-236	0.353442334681763	0.97799999999999998	0.82	1.4825883083631199E-231	SC1
1768	THBD	1.04801385865584E-231	0.29758435262345101	0.78900000000000003	0.505	2.2212653734210502E-227	SC1
1859	PKP1	4.9140774128986098E-199	0.253091214952471	0.92100000000000004	0.755	1.0415387076638601E-194	SC1
1959	TKT	9.9470683798630904E-197	0.26338855893193203	0.89800000000000002	0.74099999999999999	2.1082811431119801E-192	SC1
2059	SOSTDC1	4.2614259370241197E-194	0.26061697491841601	0.60199999999999998	0.34499999999999997	9.0320922735226208E-190	SC1
2190	ENO1	6.8918597345122204E-194	0.28421877271749901	0.99	0.95499999999999996	1.4607296707298701E-189	SC1
2259	DSC3	8.0539887674625798E-193	0.26814674384930298	0.95799999999999996	0.874	1.7070429192636899E-188	SC1
2359	CCND1	1.03943336270231E-192	0.31637338229013601	0.90400000000000003	0.76100000000000001	2.2030790122475501E-188	SC1
2459	RHOV	4.1568696914701697E-189	0.29403273131090701	0.89500000000000002	0.64500000000000002	8.8104853110710202E-185	SC1
2559	KRT10	1.2627728834258799E-186	0.36910508565837802	0.998	0.99099999999999999	2.6764471264211501E-182	SC1
2659	S100A4	4.2501694706975497E-167	0.38288400913524401	0.82899999999999996	0.63700000000000001	9.0082341931434605E-163	SC1
2759	KRT16	1.6963602526325101E-157	0.40773162254967499	0.69799999999999995	0.48699999999999999	3.5954355554546001E-153	SC1
2858	KRT1	2.0289809633312599E-138	0.26564624009067	1	0.99299999999999999	4.3004251517806099E-134	SC1
2949	H1F0	4.5729531747380899E-138	0.27943580164756598	0.746	0.55100000000000005	9.6923742538573897E-134	SC1
3049	ID3	6.3605887407132096E-137	0.27688740228977599	0.749	0.53700000000000003	1.34812678359416E-132	SC1
2180	KRTDAP	0	1.1786676611512401	0.998	0.94099999999999995	0	SC
3160	KRT1	0	1.16826256837814	1	0.98899999999999999	0	SC
4160	KRT10	0	0.966211922820573	1	0.98599999999999999	0	SC
5159	DMKN	0	0.91971097447806105	1	0.98499999999999999	0	SC
6143	LYPD3	0	0.91525923116441099	0.97599999999999998	0.84799999999999998	0	SC
7140	APOE	0	0.87708810300385198	0.99199999999999999	0.89300000000000002	0	SC
8140	DEFB1	0	0.80149311135521795	0.97299999999999998	0.65800000000000003	0	SC
9135	SBSN	0	0.77559181933646204	0.95199999999999996	0.64900000000000002	0	SC
10106	CRABP2	0	0.66042118699830699	0.92200000000000004	0.58599999999999997	0	SC
11100	KCNK7	0	0.62972636581150399	0.85699999999999998	0.41599999999999998	0	SC
1290	DBI	0	0.62018057630794099	0.997	0.93	0	SC
1390	LGALS7	0	0.57221871372861199	0.78	0.58699999999999997	0	SC
1460	RHOV	0	0.563609393682452	0.91100000000000003	0.505	0	SC
1560	PHLDA2	0	0.53839154593613603	0.88600000000000001	0.69799999999999995	0	SC
1660	LGALS7B	0	0.51565389382640903	0.996	0.95599999999999996	0	SC
1760	CSTB	0	0.49623696152423702	0.99399999999999999	0.95299999999999996	0	SC
1858	EMP2	0	0.47354933960032902	0.99199999999999999	0.90900000000000003	0	SC
1958	GLTP	0	0.46721379250141698	0.89500000000000002	0.68700000000000006	0	SC
2058	SERPINB4	0	0.462590147824195	0.27	9.5000000000000001E-2	0	SC
2188	TUBB2A	0	0.46134728281652598	0.878	0.71699999999999997	0	SC
2258	THBD	0	0.45419698480628201	0.73899999999999999	0.39400000000000002	0	SC
2358	CCL27	0	0.45232257046505803	0.95799999999999996	0.83799999999999997	0	SC
2458	CYB5A	0	0.44913033093267402	0.93100000000000005	0.70899999999999996	0	SC
2558	ZNF750	0	0.44505282292749498	0.76300000000000001	0.36199999999999999	0	SC
2658	GJA1	0	0.44496997339134903	0.85899999999999999	0.61099999999999999	0	SC
2758	CLDN4	0	0.441711133482802	0.59499999999999997	0.27	0	SC
2850	ALDH2	0	0.43916210710841203	0.93899999999999995	0.82899999999999996	0	SC
2948	NRARP	0	0.41764209199804098	0.78	0.46100000000000002	0	SC
3048	CHP2	0	0.41267886557544198	0.72699999999999998	0.35	0	SC
3167	ZFP36L1	0	0.410506966979232	0.99399999999999999	0.97599999999999998	0	SC
3240	RAB25	0	0.40988886153786103	0.90100000000000002	0.71099999999999997	0	SC
3340	RBP1	0	0.40901657456225399	0.86599999999999999	0.61	0	SC
3440	TMEM40	0	0.40256326633522299	0.70899999999999996	0.30499999999999999	0	SC
3540	CCND1	0	0.40249622614189901	0.86599999999999999	0.71399999999999997	0	SC
3640	PYCARD	0	0.401489036094129	0.96599999999999997	0.875	0	SC
3740	CLDN1	0	0.39806676900188698	0.81299999999999994	0.53	0	SC
3840	LY6D	0	0.394499359640965	0.999	0.98799999999999999	0	SC
3940	OVOL1	0	0.39357836693169101	0.83099999999999996	0.69399999999999995	0	SC
4040	PVRL4	0	0.38597692804968098	0.72799999999999998	0.31900000000000001	0	SC
4167	TACSTD2	0	0.37362531103742003	0.96899999999999997	0.93400000000000005	0	SC
4240	RDH12	0	0.36780515275101899	0.62	0.22500000000000001	0	SC
4339	DEGS1	0	0.36701199860900102	0.98699999999999999	0.96699999999999997	0	SC
4439	DSP	0	0.35745845452548503	0.97699999999999998	0.93500000000000005	0	SC
4539	NSG1	0	0.355230262571954	0.86099999999999999	0.65400000000000003	0	SC
4639	TMEM45A	0	0.35202793732604998	0.89400000000000002	0.79400000000000004	0	SC
4739	S100A11	0	0.35056199286567802	1	0.997	0	SC
4839	EPHX3	0	0.348777399974736	0.58599999999999997	0.22	0	SC
4939	SFN	0	0.34875298946440803	1	0.999	0	SC
5039	PTGS1	0	0.34792159324611599	0.66600000000000004	0.29699999999999999	0	SC
5166	CSTA	0	0.33620761227976897	0.99299999999999999	0.97	0	SC
5239	DSC1	0	0.33307386054127802	0.56000000000000005	0.28000000000000003	0	SC
5339	TUBA4A	0	0.33213359823896099	0.86199999999999999	0.73499999999999999	0	SC
5439	NUPR1	0	0.32847810374699499	0.96599999999999997	0.876	0	SC
5539	PRSS3	0	0.32827589370916099	0.61899999999999999	0.3	0	SC
5636	PPDPF	0	0.32696882586796	0.98899999999999999	0.95499999999999996	0	SC
5734	TMEM154	0	0.324840509982121	0.72299999999999998	0.42899999999999999	0	SC
5834	GATA3	0	0.31776990757993401	0.86899999999999999	0.72099999999999997	0	SC
5934	PERP	0	0.31592427662438	1	1	0	SC
6030	HSPB1	0	0.31247477706328802	1	0.998	0	SC
6145	LGALS3	0	0.309610495263553	0.995	0.98699999999999999	0	SC
6230	ITM2B	0	0.30137181999900597	0.999	0.997	0	SC
6330	GSTA4	0	0.294406369438726	0.84699999999999998	0.64600000000000002	0	SC
6429	THEM5	0	0.28946336811687201	0.51300000000000001	0.17799999999999999	0	SC
6529	SULT2B1	0	0.28243251025274402	0.74099999999999999	0.34699999999999998	0	SC
6629	ALDH3B2	0	0.27929608509264497	0.56299999999999994	0.22900000000000001	0	SC
6729	SCEL	0	0.27832215090246998	0.70599999999999996	0.39200000000000002	0	SC
6829	PKP1	0	0.27783750230972498	0.86099999999999999	0.71199999999999997	0	SC
6929	DSG1	0	0.27555765422436101	0.78900000000000003	0.61099999999999999	0	SC
7029	EPHB6	0	0.27481507844381298	0.80100000000000005	0.64800000000000002	0	SC
7144	CDKN1A	0	0.26778410519438001	0.873	0.75600000000000001	0	SC
7229	GATM	0	0.26563418338653	0.747	0.55200000000000005	0	SC
7329	KLK11	0	0.26487223817830002	0.89400000000000002	0.80600000000000005	0	SC
7429	S100A14	0	0.261465724687997	0.998	0.98299999999999998	0	SC
7529	GSTA3	0	0.261091800065963	0.54400000000000004	0.27700000000000002	0	SC
7629	SOSTDC1	0	0.257142957801828	0.51100000000000001	0.27700000000000002	0	SC
7729	CEBPA	0	0.25494039912239203	0.61699999999999999	0.38	0	SC
7829	SDC1	0	0.25352444023106302	0.878	0.79200000000000004	0	SC
7929	LAMTOR4	0	0.25311443757021101	0.96099999999999997	0.92400000000000004	0	SC
8029	TECR	0	0.25035202804407902	0.94	0.86299999999999999	0	SC
8144	HMGCS1	6.4071650955194996E-308	0.25163722019329299	0.58799999999999997	0.39800000000000002	1.35799864199536E-303	SC
8227	NEAT1	8.8816987991884598E-299	0.25606118156017899	0.997	0.998	1.8824760604879901E-294	SC
8327	KLF6	1.1230690829598899E-252	0.25783835234822799	0.88400000000000001	0.80300000000000005	2.3803449213334998E-248	SC
8427	KRT2	8.0862230065699698E-247	0.29545372892641197	0.41499999999999998	0.24299999999999999	1.71387496624251E-242	SC
8527	SPRR1B	4.8679447962401898E-238	0.31201720761329998	0.54	0.379	1.0317608995631099E-233	SC
8627	ID1	8.0800670612169801E-231	0.43012365986131501	0.84099999999999997	0.74299999999999999	1.71257021362494E-226	SC
8727	S100A7	1.52685511055969E-201	1.18771005591912	0.53500000000000003	0.40699999999999997	3.2361694068312702E-197	SC
8827	FABP5	2.6251220587119799E-187	0.32055630854149197	0.48	0.32900000000000001	5.5639462034400402E-183	SC
8927	HES1	2.5096808343059602E-152	0.36398554038627001	0.80900000000000005	0.71599999999999997	5.3192685283114797E-148	SC
9027	CA2	1.1649312252976099E-107	0.27369963148985799	0.67400000000000004	0.58499999999999996	2.46907173201828E-103	SC
9137	SPINK5	7.0010374217188499E-106	0.253894437799769	0.56399999999999995	0.46	1.4838698815333101E-101	SC
9226	S100A8	1.28406025979524E-80	0.89820152447958701	0.56200000000000006	0.48899999999999999	2.7215657206360201E-76	SC
9326	IFI27	2.5751231164832999E-70	0.27293206503832201	0.60899999999999999	0.54300000000000004	5.45797344538635E-66	SC
9426	S100A9	4.3506411777228701E-14	0.50635290443760195	0.44500000000000001	0.41499999999999998	9.2211839761836299E-10	SC
2178	CYP27A1	5.6514624144554501E-109	0.54832249028740698	0.59499999999999997	0.11600000000000001	1.1978274587438299E-104	MC3
3158	ACTN1	3.8014102945280599E-72	0.38443732128629698	0.63	0.188	8.0570891192522107E-68	MC3
4158	NTRK2	3.5317110561659899E-68	0.31960538751432699	0.38500000000000001	7.0000000000000007E-2	7.4854615835438301E-64	MC3
5157	S100A9	7.6088876865619007E-65	1.75855627823154	0.83599999999999997	0.48799999999999999	1.6127037451667999E-60	MC3
6139	S100A8	1.1037868890210599E-56	1.4486053631331699	0.86599999999999999	0.55500000000000005	2.3394763112801299E-52	MC3
7138	ELF3	4.6845560282621097E-49	0.42273335129837902	0.45	0.126	9.9289165019015401E-45	MC3
8138	PTN	5.84818320951812E-48	0.66375376122999596	0.39700000000000002	0.106	1.23952243125737E-43	MC3
9133	FABP5	4.96239729347212E-44	1.37407488029645	0.71399999999999997	0.38600000000000001	1.05178010635142E-39	MC3
10105	TYMP	1.4758724227924499E-43	0.62012853232582099	0.86599999999999999	0.66700000000000004	3.1281116001086E-39	MC3
1190	RARRES2	2.5392193942768701E-43	0.485576602502786	0.53400000000000003	0.188	5.3818755061698398E-39	MC3
1280	S100A7	1.90562124167409E-42	1.4260949216939001	0.77100000000000002	0.48099999999999998	4.0389642217282399E-38	MC3
1380	CARD18	2.91373613799232E-37	0.389000071787102	0.56100000000000005	0.25	6.1756637444747199E-33	MC3
1459	LDHB	3.57450798772493E-34	0.432823646395399	0.93899999999999995	0.79	7.5761696799829894E-30	MC3
1559	SPINK5	7.3097256391106693E-33	0.58209717329579602	0.66	0.38400000000000001	1.5492963492095101E-28	MC3
1659	FAM132A	8.7808381907046999E-33	0.44811136708466298	0.59199999999999997	0.28799999999999998	1.86109865451986E-28	MC3
1759	NFIB	1.17577292949819E-28	0.46190583008826702	0.84399999999999997	0.64700000000000002	2.4920507240714202E-24	MC3
1850	ATP5B	5.7925778665624799E-27	0.306731842839709	1	0.97	1.22773687881792E-22	MC3
1950	CSTB	6.4458219044238295E-26	0.40833278571571202	0.99199999999999999	0.98699999999999999	1.36619195264263E-21	MC3
2050	CD74	4.3692063909607401E-25	0.49471575362192499	0.51900000000000002	0.26800000000000002	9.2605329456412906E-21	MC3
2179	GPX4	5.8381877700466997E-25	0.27067469643139502	0.996	0.98199999999999998	1.2374038978613999E-20	MC3
2250	TMEM45A	1.87176383986266E-24	0.36921720866187602	0.88200000000000001	0.76700000000000002	3.9672034585889003E-20	MC3
2350	IFI27L2	7.9424578558131604E-24	0.32966894053790102	0.95799999999999996	0.89200000000000002	1.6834039425396E-19	MC3
2450	IFNGR1	7.4458193904477805E-23	0.27958439147955699	0.72499999999999998	0.48099999999999998	1.57814141980541E-18	MC3
2550	CD63	9.2652328029976597E-23	0.36155306319570701	0.95799999999999996	0.90900000000000003	1.9637660925953501E-18	MC3
2650	CD59	1.86327057369855E-22	0.38127332641005002	0.91200000000000003	0.79	3.94920198095407E-18	MC3
2750	PSME2	8.3303749392054401E-22	0.32111621220460401	0.96899999999999997	0.93300000000000005	1.7656229683645901E-17	MC3
2849	GLUL	1.06349864693624E-20	0.31859823329000297	0.79800000000000004	0.63400000000000001	2.2540853821813698E-16	MC3
2947	SOX4	5.8765237603467797E-20	0.37674814143312102	0.36599999999999999	0.16200000000000001	1.2455292110054999E-15	MC3
3047	TAPBP	7.8142839638612695E-20	0.27607612646623703	0.71399999999999997	0.5	1.6562374861403999E-15	MC3
3159	APOC1	1.08841262867992E-19	0.37678223566885699	0.84	0.66200000000000003	2.3068905664871E-15	MC3
3239	TNFSF10	1.1903244869790899E-19	0.25045094203378898	0.56899999999999995	0.33	2.5228927501521801E-15	MC3
3339	EGR2	6.4212182063840397E-19	0.30369057949692901	0.56899999999999995	0.33600000000000002	1.3609771988431E-14	MC3
3439	TMEM123	1.49683986170932E-18	0.25499111350305298	0.89700000000000002	0.78400000000000003	3.17255208689291E-14	MC3
3539	SERPINB4	1.8084184824874298E-18	0.51728729120974304	0.28199999999999997	0.108	3.8329429736321003E-14	MC3
3639	DDAH2	9.9653324063409398E-18	0.27893957526041602	0.59899999999999998	0.372	2.1121522035239599E-13	MC3
3739	RBP1	1.7962098629026899E-17	0.367635926859397	0.87	0.77900000000000003	3.8070668044222502E-13	MC3
3839	SDHD	2.3921182568350501E-17	0.25857761600066298	0.95399999999999996	0.81100000000000005	5.0700946453618896E-13	MC3
3939	TMSB10	3.7287013758466098E-17	0.30203113401016801	1	1	7.9029825661068899E-13	MC3
4039	IFITM3	4.1190901917196997E-17	0.28042979481542102	0.93899999999999995	0.85299999999999998	8.7304116613499002E-13	MC3
4159	STMN1	2.2772172536933E-16	0.37981812805017601	0.99199999999999999	0.96099999999999997	4.8265619692029401E-12	MC3
4239	KRT6A	5.9400802293839803E-16	0.71746908141116295	0.63400000000000001	0.41699999999999998	1.25900000461793E-11	MC3
4338	HCAR3	2.0642828710613299E-15	0.27728701388015398	0.43099999999999999	0.23	4.3752475452144902E-11	MC3
4438	KRT6B	3.8141013210133801E-15	0.269568540479594	0.25600000000000001	0.10100000000000001	8.0839877498878497E-11	MC3
4538	TUBA1B	1.37898467424364E-14	0.29179452068745898	1	0.997	2.9227580170594002E-10	MC3
4638	TUBB	4.61908039515017E-14	0.28883884659119302	0.99199999999999999	0.98199999999999998	9.7901408975207901E-10	MC3
4738	KLF6	1.3068536214491599E-12	0.38184261279861997	0.89300000000000002	0.82199999999999995	2.7698762506615001E-8	MC3
4838	LGALS1	1.8732245921414302E-12	1.20998068912811	0.32100000000000001	0.16900000000000001	3.97029952304375E-8	MC3
4938	RAD21	2.5566111723194798E-12	0.25340777438305401	0.84699999999999998	0.748	5.4187373797311402E-8	MC3
5038	CALML3	3.3860652094545799E-12	0.42047231938132301	0.64100000000000001	0.50800000000000001	7.1767652114389701E-8	MC3
5158	HLA-B	8.4628840760537303E-12	0.29636852211403403	1	0.997	1.7937082799195899E-7	MC3
5238	SOD2	1.41180743794176E-11	0.26705454632908299	0.71799999999999997	0.56999999999999995	2.9923258647175598E-7	MC3
5338	HMGN3	1.99984570937513E-11	0.275947012161948	0.98099999999999998	0.92800000000000005	4.2386729810205899E-7	MC3
5438	C6orf48	2.6634739352297801E-11	0.28293953827568502	0.92400000000000004	0.86399999999999999	5.6452330057195199E-7	MC3
5538	CHCHD10	2.8899777016908301E-11	0.25684082404687902	0.82799999999999996	0.76900000000000002	6.12530773873371E-7	MC3
5635	TM4SF1	4.6984507263761205E-10	0.35945051840914799	0.47699999999999998	0.34499999999999997	9.9583663145541906E-6	MC3
5730	HMGN2	8.4128937984602005E-10	0.30599355775201498	0.996	0.99399999999999999	1.7831128405836402E-5	MC3
5830	HLA-C	5.1048616429463503E-9	0.26342455392175701	0.98499999999999999	0.98799999999999999	1.08197542522248E-4	MC3
5930	HMGB2	3.08217680717526E-8	0.28924469164	1	0.98799999999999999	6.5326737428079604E-4	MC3
6029	ARL6IP1	4.2582256356914603E-8	0.352785334016261	0.90500000000000003	0.82699999999999996	9.0253092348480503E-4	MC3
6140	JUN	1.5328521835279799E-7	0.32425970177253999	0.96199999999999997	0.94299999999999995	3.2488802029875599E-3	MC3
6229	DDIT4	2.4341205503660598E-7	0.25009720189477902	0.41199999999999998	0.28100000000000003	5.1591185065008602E-3	MC3
6329	TOP2A	4.1968997301134201E-7	0.33211662859688201	0.72899999999999998	0.64300000000000002	8.8953289779753995E-3	MC3
2169	KRT1	0	1.82396960875106	1	0.996	0	MC2
3156	DMKN	0	1.3268825981027701	1	0.999	0	MC2
4156	KRT10	1.5297199817727001E-241	1.4827115494201599	1	0.997	3.2422415013672302E-237	MC2
5150	MT1X	9.5772637578868996E-223	0.90051614983955297	1	0.996	2.02990105348413E-218	MC2
6137	KRTDAP	6.6872127777924102E-198	1.19935721196699	0.995	0.96199999999999997	1.4173547482531E-193	MC2
7137	RHOV	1.5941879435442999E-182	0.66362204444333805	0.879	0.45600000000000002	3.3788813463421498E-178	MC2
8137	LY6D	3.4158726246810698E-163	0.55195837625886401	1	0.995	7.2399420280115195E-159	MC2
9130	APOE	4.4807142847789803E-163	0.71005392552366298	0.99	0.91900000000000004	9.4968739265890402E-159	MC2
10104	SBSN	9.8683810546550106E-160	0.82311068681865596	0.90100000000000002	0.68100000000000005	2.0916033645341302E-155	MC2
1180	CHP2	3.6973960676690898E-132	0.36641579009682701	0.62	0.184	7.8366309654246301E-128	MC2
1270	MT1G	5.4315346118863196E-124	0.68800786367575695	0.85399999999999998	0.59099999999999997	1.15121376098931E-119	MC2
1370	THBD	5.2178090681632201E-123	0.44760565527385798	0.69199999999999995	0.313	1.1059146319972E-118	MC2
1450	CCND1	3.0168275185815501E-119	0.51965602228348595	0.90300000000000002	0.70599999999999996	6.3941659256335898E-115	MC2
1550	NRARP	3.0337706444305502E-112	0.405916462131858	0.76	0.39600000000000002	6.4300768808705396E-108	MC2
1650	S100A14	3.5676332975456502E-110	0.36451080349930498	1	0.995	7.5615987741480105E-106	MC2
1750	DEFB1	4.23401829488509E-103	0.44651805301677999	0.89900000000000002	0.68200000000000005	8.9740017760089395E-99	MC2
1849	KCNK7	2.6420517090839E-101	0.37042023541799401	0.67800000000000005	0.316	5.5998285974033199E-97	MC2
1949	EMP2	4.5834083292132097E-92	0.34268742819342801	0.99199999999999999	0.98	9.7145339537673999E-88	MC2
2049	DSP	1.3526161995097101E-90	0.43836188266231702	0.98499999999999999	0.96699999999999997	2.8668700348608401E-86	MC2
2170	ZFP36L1	1.46281697797303E-89	0.39104064054240101	0.997	0.98699999999999999	3.1004405848138403E-85	MC2
2249	NSG1	3.67840473592755E-78	0.32454804083141497	0.83099999999999996	0.66200000000000003	7.7963788377984498E-74	MC2
2349	PERP	7.1229892190350406E-76	0.26087750705630097	1	1	1.5097175649744799E-71	MC2
2449	SCCPDH	5.4469591902485496E-75	0.37166485089672302	0.83499999999999996	0.63500000000000001	1.15448300037318E-70	MC2
2549	CRABP2	1.3543194399288001E-72	0.40888101627412798	0.84599999999999997	0.64200000000000002	2.8704800529291002E-68	MC2
2649	DBI	4.5392089699778101E-69	0.34281315401187501	0.996	0.98699999999999999	9.6208534118679695E-65	MC2
2749	PKP1	2.5953078050645201E-65	0.30275522482686901	0.86	0.748	5.50075489283424E-61	MC2
2848	GLTP	5.52675010789209E-62	0.29205944188528199	0.86599999999999999	0.749	1.17139468536773E-57	MC2
2940	ID3	5.5648248108264003E-61	0.39389429475677401	0.80900000000000005	0.63800000000000001	1.17946461865466E-56	MC2
3040	ALDH2	1.85815343040592E-58	0.27331118030199902	0.93600000000000005	0.89200000000000002	3.9383561957453402E-54	MC2
3157	LYPD3	4.5096172497827903E-57	0.37844503548834701	0.95099999999999996	0.93200000000000005	9.5581337609146304E-53	MC2
3238	APOC1	4.6187433226695804E-53	0.28054042657531503	0.748	0.51400000000000001	9.7894264723981798E-49	MC2
3338	CLEC2B	2.0897116613680599E-48	0.294292489770275	0.99199999999999999	0.95099999999999996	4.4291438662696098E-44	MC2
3438	SULT2B1	2.5664983250662099E-48	0.25308281866716598	0.48199999999999998	0.247	5.4396931999778299E-44	MC2
3538	PHLDA2	5.9200189916629699E-46	0.401107556793936	0.873	0.78400000000000003	1.2547480252829701E-41	MC2
3638	MYC	3.7604453075476202E-45	0.34732436252749699	0.94599999999999995	0.88900000000000001	7.9702638293471803E-41	MC2
3738	LGALS7B	5.7107928813743205E-44	0.420982616523502	0.98799999999999999	0.96399999999999997	1.2104025512072899E-39	MC2
3838	ID1	3.7769951172381801E-36	0.46074889998270402	0.86599999999999999	0.77900000000000003	8.00534115098632E-32	MC2
3938	MT2A	2.0684410669945001E-30	0.34040734587668497	1	0.995	4.3840608414948499E-26	MC2
4038	HES1	6.1917574121147396E-29	0.39250927052725099	0.85399999999999998	0.76500000000000001	1.31234298349772E-24	MC2
4157	S100A4	1.1488068431361299E-21	0.34011547169087902	0.82699999999999996	0.78200000000000003	2.4348961040270201E-17	MC2
4238	LGALS7	5.0418724095343601E-18	0.39755649840747798	0.67600000000000005	0.56999999999999995	1.0686248572008101E-13	MC2
2160	CTNNAL1	0	0.745390140324939	0.8	7.8E-2	0	MC1
3149	COL17A1	7.9520044774000901E-290	1.10192645156502	0.98599999999999999	0.68400000000000005	1.6854273489849501E-285	MC1
4149	KRT15	5.1384073125677204E-274	1.5936277716840901	0.998	0.874	1.08908542989873E-269	MC1
5149	IGFBP3	3.3268661119478201E-268	1.29901336709016	0.95299999999999996	0.52200000000000002	7.0512927242734E-264	MC1
6136	FTH1	2.0758829258467499E-259	0.75805488330036497	1	0.99299999999999999	4.3998338613321798E-255	MC1
7136	ASS1	6.8818469619721905E-250	0.73285981445209802	0.878	0.33400000000000002	1.45860746359001E-245	MC1
8136	DST	1.0780893697813799E-239	0.92611871747306196	0.96799999999999997	0.58099999999999996	2.2850104192516401E-235	MC1
9129	PDLIM1	6.2066672173034101E-223	0.57673158513994305	0.996	0.96099999999999997	1.31550311670746E-218	MC1
10103	KLK5	2.1640425940978801E-207	0.65422046012653101	0.875	0.40200000000000002	4.5866882781904499E-203	MC1
1170	DLK2	9.3166699283035209E-190	0.26679793037984201	0.45100000000000001	4.4999999999999998E-2	1.9746681913039299E-185	MC1
1260	BCAM	4.4463678577665197E-183	0.51940130694854103	0.86	0.37	9.4240766745361298E-179	MC1
1360	CXCL14	8.704426279566189E-165	0.77936570461507704	0.999	0.97199999999999998	1.8449031499540501E-160	MC1
1449	S100A10	4.7670059936595002E-164	0.52907847681731601	1	0.999	1.01036692035613E-159	MC1
1549	SPARC	2.8750010409879601E-159	0.33466313855327401	0.59899999999999998	0.14599999999999999	6.09356470637398E-155	MC1
1649	JAG2	3.86022931775354E-149	0.25099169238303998	0.47299999999999998	8.2000000000000003E-2	8.1817560389786194E-145	MC1
1749	HOPX	4.7131972908871098E-148	0.47172244441344602	0.999	0.98699999999999999	9.9896216580352203E-144	MC1
1848	SNCA	1.5066999318833199E-145	0.28110703914622598	0.48199999999999998	9.1999999999999998E-2	3.1934505056266903E-141	MC1
1948	EFEMP1	1.87627602977278E-144	0.473528364999455	0.81200000000000006	0.40100000000000002	3.9767670451034098E-140	MC1
2048	TGFBI	3.01299912817898E-144	0.65542771834977298	0.92900000000000005	0.69699999999999995	6.3860516521753504E-140	MC1
2168	CAV1	3.6645106285513799E-143	0.58386070766392795	0.97799999999999998	0.84699999999999998	7.7669302772146606E-139	MC1
2248	ATP1B3	4.4573686215715196E-143	0.45152085289338501	1	0.98799999999999999	9.4473927934208294E-139	MC1
2348	SYT8	3.1292566806458498E-137	0.75744612656911403	0.77600000000000002	0.39300000000000002	6.6324595346288803E-133	MC1
2448	KRT14	5.0252928884719897E-132	0.56538787951976199	1	1	1.0651108277116401E-127	MC1
2548	ASCL2	3.42507296314878E-129	0.31558982422633403	0.54900000000000004	0.153	7.2594421453938302E-125	MC1
2648	CYR61	1.23537343677198E-126	0.63973542496590696	0.78100000000000003	0.36399999999999999	2.6183739992382199E-122	MC1
2748	ITGB1	3.30794660319665E-117	0.45550498595139099	0.88300000000000001	0.59599999999999997	7.0111928254753096E-113	MC1
2840	ALDH3A1	8.5327142168288204E-117	0.67770835047834999	0.98599999999999999	0.91500000000000004	1.8085087782568699E-112	MC1
2939	PTRF	3.6898345314505301E-111	0.43861732747862497	0.94299999999999995	0.8	7.8206042894093905E-107	MC1
3039	ITGB4	1.2437588058074499E-108	0.329559222123813	0.67500000000000004	0.28799999999999998	2.6361467889088801E-104	MC1
3150	FAM134B	1.30827879949871E-108	0.25988152121980701	0.46500000000000002	0.12	2.77289691553751E-104	MC1
3237	KRT5	6.9941425248270607E-108	0.46608404280955001	1	0.999	1.48240850813709E-103	MC1
3337	SLC7A5	2.2679169486665501E-107	0.44080566913250402	0.74	0.39100000000000001	4.8068499726987496E-103	MC1
3437	COL7A1	7.0836797289108998E-104	0.26285111202408701	0.59899999999999998	0.218	1.5013859185426701E-99	MC1
3537	RGCC	2.6390034861909201E-102	0.403143687315901	0.60599999999999998	0.23499999999999999	5.5933678889816497E-98	MC1
3637	S100A2	2.0718706304797101E-101	0.46397608258157202	0.999	0.997	4.39132980130174E-97	MC1
3737	TAX1BP3	1.0759803161263101E-99	0.38053826558798698	0.92200000000000004	0.74	2.28054028002972E-95	MC1
3837	MIR205HG	2.8097988213929299E-99	0.48885477563319701	0.998	0.98599999999999999	5.9553686019423197E-95	MC1
3937	DKK3	3.9554085135044096E-99	0.299020155130514	0.66800000000000004	0.28999999999999998	8.3834883443726E-95	MC1
4037	CAV2	6.0262361321024603E-99	0.36786041070311398	0.91300000000000003	0.69699999999999995	1.27726074819912E-94	MC1
4150	SH3PXD2A	3.20998877740316E-96	0.26013958061364501	0.56799999999999995	0.21099999999999999	6.8035712137060005E-92	MC1
4237	GUK1	7.3509323454403501E-96	0.33798572226103102	0.996	0.98	1.55803011061608E-91	MC1
4337	GPX1	1.20751184617716E-94	0.38358726185622499	0.98399999999999999	0.88300000000000001	2.5593213579724899E-90	MC1
4437	WNT10A	2.0140614902045601E-93	0.266756879650628	0.59899999999999998	0.23599999999999999	4.2688033284885601E-89	MC1
4537	POSTN	1.6453604764515599E-92	0.38744913036507	0.374	8.7999999999999995E-2	3.4873415298390902E-88	MC1
4637	GPX4	8.6303754979478301E-91	0.334050622638078	0.996	0.97799999999999998	1.8292080867900401E-86	MC1
4737	FHL2	9.7699203120796403E-91	0.39042867643442197	0.87	0.64400000000000002	2.07073461014528E-86	MC1
4837	C19orf33	1.0479024858420399E-90	0.39936898036653901	0.98499999999999999	0.91700000000000004	2.22102931874221E-86	MC1
4937	SPON2	2.2647310201013399E-85	0.392505459800365	0.67600000000000005	0.33800000000000002	4.80009739710479E-81	MC1
5037	TNFRSF12A	2.47223953680833E-85	0.465490443449674	0.94299999999999995	0.81100000000000005	5.2399116982652596E-81	MC1
5156	TNNT1	8.4037947517249997E-82	0.35243570837251598	0.72699999999999998	0.41599999999999998	1.78118429762811E-77	MC1
5237	EMP3	4.0631919549771398E-80	0.38919450738512401	0.59399999999999997	0.27300000000000002	8.6119353485740499E-76	MC1
5337	PRKCDBP	3.4067802377716699E-79	0.39320221015359302	0.67700000000000005	0.374	7.22067071395705E-75	MC1
5437	BGN	4.5680779462894202E-78	0.33681524212681802	0.74199999999999999	0.432	9.6820412071604198E-74	MC1
5537	SERPINH1	2.2164299455193001E-76	0.252959804212263	0.58099999999999996	0.245	4.69772326952815E-72	MC1
5630	S100A13	6.3739269143819098E-75	0.29868220697603898	0.84499999999999997	0.57799999999999996	1.3509538095032499E-70	MC1
5729	MOXD1	9.4357119426633298E-74	0.25031763866001699	0.65500000000000003	0.33	1.9998991462474899E-69	MC1
5829	ARPC1B	1.51038644168824E-71	0.28152009441130799	0.67100000000000004	0.35899999999999999	3.2012640631582297E-67	MC1
5929	EDN1	3.1973340689636199E-71	0.35698791582401002	0.54700000000000004	0.23200000000000001	6.7767495591683905E-67	MC1
6028	PRDX5	5.23991503152045E-70	0.299454256041217	0.98399999999999999	0.94399999999999995	1.11059999093076E-65	MC1
6138	CKB	6.0266942988273397E-70	0.42273665349829398	0.84499999999999997	0.65500000000000003	1.2773578566364599E-65	MC1
6228	SDCBP	1.70089894091765E-69	0.28093297629091402	0.81	0.53100000000000003	3.6050553052749499E-65	MC1
6328	LIMA1	1.9773438654064799E-66	0.28472402355234999	0.76100000000000001	0.48499999999999999	4.1909803227290303E-62	MC1
6428	IL18	1.51388670880206E-65	0.321668589183155	0.92	0.77	3.2086828793059601E-61	MC1
6528	MYL12A	5.9121440924869596E-62	0.27101939614374898	0.995	0.97299999999999998	1.25307894040261E-57	MC1
6628	S100A6	2.3599479104957398E-61	0.477552003485813	0.999	0.97499999999999998	5.0019095962957301E-57	MC1
6728	RND3	3.0530886874982499E-59	0.41943708072660502	0.96299999999999997	0.91600000000000004	6.47102147315254E-55	MC1
6828	CYBRD1	6.5742721564370099E-57	0.25396215876650702	0.65600000000000003	0.373	1.3934169835568199E-52	MC1
6928	PKM	1.51492273005093E-55	0.29719230358738802	0.98899999999999999	0.96899999999999997	3.2108787263429502E-51	MC1
7028	KLK10	3.5364511385736697E-55	0.28186872346992897	0.70799999999999996	0.47099999999999997	7.4955081882068899E-51	MC1
7139	IGFBP6	2.7309266887490797E-54	0.32610328009629702	0.39400000000000002	0.158	5.7881991168036804E-50	MC1
7228	TGIF1	5.0386552356365601E-54	0.31661588059684198	0.77900000000000003	0.55800000000000005	1.0679429771931701E-49	MC1
7328	PDLIM2	1.5645985909168301E-49	0.27568343006388202	0.82	0.64	3.31616671344822E-45	MC1
7428	CRIP1	3.4765336434520202E-48	0.33239375814323802	0.97	0.88700000000000001	7.3685130572965604E-44	MC1
7528	SLC2A1	2.6517757244649901E-47	0.31426349184465802	0.86599999999999999	0.745	5.6204386480035502E-43	MC1
7628	FGFBP1	3.8514058106227699E-46	0.37701989602944302	0.95799999999999996	0.85499999999999998	8.16305461561496E-42	MC1
7728	FLNA	4.3067429259946897E-45	0.251452256528374	0.71899999999999997	0.51	9.1281416316457396E-41	MC1
7828	FAM213A	4.6098118751859501E-44	0.26453007657369498	0.98	0.95599999999999996	9.7704962694566202E-40	MC1
7928	CRYAB	3.1321151987687297E-42	0.26066362575032498	0.747	0.50700000000000001	6.6385181637903303E-38	MC1
8028	SAT1	5.3856463874809699E-42	0.31963671939000998	0.91400000000000003	0.78200000000000003	1.1414877518265899E-37	MC1
8139	NDUFA4L2	5.8717366589498498E-41	0.393217893506766	0.82199999999999995	0.626	1.24451458486442E-36	MC1
8226	IGFBP2	3.11332096959937E-38	0.28822697438177403	0.43	0.20899999999999999	6.5986837950658698E-34	MC1
8326	CXCL2	8.4433505532242502E-38	0.49352051793769602	0.40699999999999997	0.19900000000000001	1.7895681497558799E-33	MC1
8426	TXNIP	4.6695335029727798E-37	0.27859520322927001	0.71299999999999997	0.51900000000000002	9.8970762595508106E-33	MC1
8526	LSP1	1.7245296998794898E-36	0.27919682243682298	0.75700000000000001	0.55700000000000005	3.6551406988945702E-32	MC1
8626	ERRFI1	8.7112048647428604E-36	0.36704216834619302	0.55900000000000005	0.36899999999999999	1.8463398710822499E-31	MC1
8726	ZFP36L2	1.01030229023207E-35	0.34824704388066902	0.89800000000000002	0.82699999999999996	2.1413357041468698E-31	MC1
8826	EDN2	2.8213426472462102E-29	0.33192073072707401	0.32900000000000001	0.156	5.9798357408383396E-25	MC1
8926	IER3	1.3182698767899899E-18	0.251310456668289	0.93400000000000005	0.86699999999999999	2.7940730038563901E-14	MC1
9026	TNFAIP3	5.3355459384650396E-18	0.25673808985581198	0.747	0.63600000000000001	1.1308689616576699E-13	MC1
2158	CCL19	0	1.3390254119509499	0.28899999999999998	1.7999999999999999E-2	0	BC3
3147	SAA1	0	1.0015431550598199	0.35	2.1000000000000001E-2	0	BC3
4147	LY6E	0	0.99215046094708303	0.92400000000000004	0.66	0	BC3
5147	MIR205HG	0	0.95320305317623899	1	0.97599999999999998	0	BC3
6134	IL1R2	0	0.88498915327966898	0.47899999999999998	0.13	0	BC3
7134	CTGF	0	0.87274620158698901	0.34399999999999997	0.03	0	BC3
8134	CYP27A1	0	0.81594664501179304	0.65900000000000003	8.1000000000000003E-2	0	BC3
9128	NFIB	0	0.75647603310576805	0.86099999999999999	0.54	0	BC3
10100	GPX4	0	0.67400416577878597	0.99	0.94499999999999995	0	BC3
1160	FAM132A	0	0.64464645222414896	0.55400000000000005	0.17199999999999999	0	BC3
1250	SELM	0	0.62518775884344402	0.55500000000000005	0.155	0	BC3
1350	MOXD1	0	0.61906321730916603	0.65700000000000003	0.221	0	BC3
1440	CHI3L1	0	0.56733601419995705	0.35299999999999998	6.0999999999999999E-2	0	BC3
1540	WFDC2	0	0.55960188655233201	0.28799999999999998	2.7E-2	0	BC3
1640	SERPINF1	0	0.52324692489320701	0.375	0.05	0	BC3
1740	SPARCL1	0	0.48261493599753902	0.33500000000000002	3.2000000000000001E-2	0	BC3
1840	TINAGL1	0	0.44733618385378199	0.38600000000000001	1.2E-2	0	BC3
1940	IL11RA	0	0.42907736409340702	0.40200000000000002	8.8999999999999996E-2	0	BC3
2040	FBXO32	0	0.40842966533271102	0.42199999999999999	0.104	0	BC3
2159	ACTN1	0	0.40831399188691297	0.44800000000000001	0.113	0	BC3
2240	FST	0	0.35329068114016099	0.27600000000000002	1.0999999999999999E-2	0	BC3
2340	IGFBP4	0	0.33026126521839499	0.35199999999999998	4.3999999999999997E-2	0	BC3
2440	MDK	0	0.319231567482193	0.30299999999999999	0.02	0	BC3
2540	SOX9	0	0.31344250274489999	0.32900000000000001	5.8999999999999997E-2	0	BC3
2640	AC093159.1	0	0.29987763618013202	0.30099999999999999	2.8000000000000001E-2	0	BC3
2740	C6orf48	1.81607298701011E-295	0.65313174732637702	0.92300000000000004	0.753	3.8491666959679298E-291	BC3
2839	TXNIP	4.2835089304732897E-282	0.78116370953818204	0.877	0.58599999999999997	9.0788971781381402E-278	BC3
2938	ZBTB16	1.6979389472799599E-277	0.29591583904848601	0.28799999999999998	5.2999999999999999E-2	3.59878159875988E-273	BC3
3038	TM4SF1	1.7082093258607301E-274	0.526350041836391	0.58199999999999996	0.219	3.6205496661618101E-270	BC3
3148	CD59	2.1450571519485799E-274	0.652490201811181	0.85199999999999998	0.65700000000000003	4.5464486335550102E-270	BC3
3236	FTL	2.3101299937921001E-259	0.59330602154363099	0.999	0.97899999999999998	4.8963205218423603E-255	BC3
3336	CD63	6.4811232257008305E-259	0.55850167700933995	0.94	0.84099999999999997	1.3736740676872901E-254	BC3
3436	NPM1	7.90268676041327E-257	0.40873587956464302	0.999	0.996	1.6749744588695899E-252	BC3
3536	IL20	5.0527314654552202E-247	0.57698708210043903	0.308	6.6000000000000003E-2	1.0709264341032301E-242	BC3
3636	BCAM	2.0675988419811001E-245	0.57140138400402396	0.69399999999999995	0.33500000000000002	4.3822757455789297E-241	BC3
3736	GADD45G	2.3603490515100002E-243	0.38678596466029103	0.27	5.2999999999999999E-2	5.0027598146754402E-239	BC3
3836	FTH1	1.0904383881992601E-241	0.63078804790604504	1	0.90700000000000003	2.3111841637883301E-237	BC3
3936	ATP1B1	1.8841420377038499E-234	0.344774643629495	0.36599999999999999	9.8000000000000004E-2	3.9934390489133101E-230	BC3
4036	IFITM3	8.51478043148122E-225	0.59957529826698897	0.94	0.68700000000000006	1.8047077124524499E-220	BC3
4148	PDPN	1.6893791858418701E-218	0.25002194254827798	0.3	6.9000000000000006E-2	3.5806391843918401E-214	BC3
4236	PIK3R1	1.02554624751587E-215	0.32196325434677397	0.35499999999999998	9.8000000000000004E-2	2.1736452716098801E-211	BC3
4336	PABPC1	7.2049184001249096E-212	0.41611473396109699	0.99199999999999999	0.97699999999999998	1.5270824549064699E-207	BC3
4436	CDH13	5.19016734213513E-211	0.35095196481742102	0.45200000000000001	0.152	1.10005596816554E-206	BC3
4536	CCL2	1.2765271914075599E-209	1.1865226033282701	0.34899999999999998	9.7000000000000003E-2	2.7055993821883098E-205	BC3
4636	CYR61	3.11782122617286E-209	0.82112277530946198	0.68899999999999995	0.34399999999999997	6.6082220888733702E-205	BC3
4736	SCPEP1	3.1498663709960199E-208	0.51415138948916095	0.66200000000000003	0.371	6.6761417733260593E-204	BC3
4836	TMEM98	3.37648126296131E-208	0.39567553235575897	0.53600000000000003	0.22	7.1564520368465004E-204	BC3
4936	ANGPTL2	7.3589295110620195E-200	0.35955665743503501	0.40500000000000003	0.13500000000000001	1.5597251098695999E-195	BC3
5036	DKK3	4.0444952435554098E-199	0.45809154131412	0.61499999999999999	0.28399999999999997	8.5723076687156896E-195	BC3
5148	CIRBP	1.14917213959766E-198	0.43480493684218002	0.99299999999999999	0.97899999999999998	2.43567034987724E-194	BC3
5236	KRTCAP3	2.0881730982480098E-198	0.33921829101763101	0.52200000000000002	0.20799999999999999	4.4258828817366703E-194	BC3
5336	SNHG8	7.0231079018858598E-198	0.49767209353104802	0.94899999999999995	0.91100000000000003	1.4885477198047101E-193	BC3
5436	LDHB	3.8535195689980499E-188	0.47861962991087298	0.71799999999999997	0.41199999999999998	8.1675347264913702E-184	BC3
5536	IFNGR1	1.5034830704577498E-185	0.51384122321744297	0.69499999999999995	0.436	3.1866323678351898E-181	BC3
5629	DST	8.1180532603293599E-184	0.48957923464807601	0.879	0.502	1.7206213885268101E-179	BC3
5728	NAP1L1	2.3081273192892801E-176	0.39423481722228398	0.96899999999999997	0.93	4.8920758532336302E-172	BC3
5828	LAMB3	9.9472683628375095E-169	0.39470749934960703	0.56499999999999995	0.26300000000000001	2.1083235295034099E-164	BC3
5928	QPCT	2.5579386012785198E-168	0.27382874492841103	0.308	8.8999999999999996E-2	5.42155086540983E-164	BC3
6027	HNRNPA1	9.0299914410154605E-163	0.30276679545179402	0.999	0.999	1.9139066859232302E-158	BC3
6135	ALDH1A1	5.7351446584192401E-162	0.39331866888707101	0.58399999999999996	0.29299999999999998	1.21556391035196E-157	BC3
6227	MATN2	6.1533465837173E-161	0.32581723178804001	0.433	0.16700000000000001	1.3042018084188799E-156	BC3
6327	EIF3E	3.60998861071474E-157	0.29392911705767399	0.995	0.99	7.6513708604098901E-153	BC3
6427	C1R	4.9838055416236497E-157	0.37213747657899099	0.41699999999999998	0.16200000000000001	1.0563175845471299E-152	BC3
6527	NTRK2	5.5829948929709997E-155	0.27432156501510602	0.307	9.1999999999999998E-2	1.1833157675652E-150	BC3
6627	JUN	2.80490806542829E-152	0.73083847362679599	0.94499999999999995	0.92900000000000005	5.9450026446752699E-148	BC3
6727	COMMD6	3.6047259677676902E-150	0.34986650562633997	0.98299999999999998	0.97399999999999998	7.64021668868362E-146	BC3
6827	ST13	3.7251746961265699E-150	0.37856259764732397	0.94299999999999995	0.91200000000000003	7.8955077684402603E-146	BC3
6927	PTN	1.2779094952359399E-149	0.320781120518149	0.25700000000000001	7.0000000000000007E-2	2.7085291751525702E-145	BC3
7027	DLK2	3.7502028720194699E-149	0.305605870577075	0.42699999999999999	0.16300000000000001	7.9485549872452704E-145	BC3
7135	CAV1	4.1015434784460901E-148	0.492857141420874	0.84899999999999998	0.57499999999999996	8.6932214025664803E-144	BC3
7227	SNHG7	8.1603276280132799E-148	0.45390638349621698	0.83199999999999996	0.7	1.72958144075741E-143	BC3
7327	C12orf75	4.9434461423075397E-143	0.45779752536919799	0.64700000000000002	0.42	1.04776340986208E-138	BC3
7427	C12orf57	1.40689060876516E-139	0.34043102838558698	0.96699999999999997	0.94199999999999995	2.9819046452777502E-135	BC3
7527	C1S	6.8858170359595706E-139	0.25195226210251798	0.27300000000000002	8.2000000000000003E-2	1.4594489207716301E-134	BC3
7627	DUSP6	6.64683943134006E-136	0.28321453928866502	0.317	0.107	1.4087976174725301E-131	BC3
7727	GALT	2.46719769435485E-135	0.38741246364104398	0.53700000000000003	0.28799999999999998	5.2292255131851103E-131	BC3
7827	EGR2	2.4296351941795702E-131	0.520338290091102	0.59499999999999997	0.35399999999999998	5.1496117940635901E-127	BC3
7927	KRT15	2.7463135828354799E-131	0.37225885994810598	0.96299999999999997	0.85	5.8208116388197998E-127	BC3
8027	EDN1	3.9991386099315799E-131	0.57222006542278503	0.498	0.23599999999999999	8.47617428374998E-127	BC3
8135	CYBA	4.9021235632518197E-131	0.320267793698161	0.51800000000000002	0.26500000000000001	1.03900508923122E-126	BC3
8225	FAM118A	3.5781682996233501E-128	0.34257702524340999	0.40799999999999997	0.17699999999999999	7.5839277110516893E-124	BC3
8325	ZFAS1	1.4138517274120899E-127	0.28018790929328402	0.99299999999999999	0.995	2.9966587362499202E-123	BC3
8425	TSC22D1	6.4753242407587899E-123	0.69118273885561698	0.78	0.63500000000000001	1.3724449728288299E-118	BC3
8525	CCNI	8.7765785902911598E-122	0.37631041498442802	0.91400000000000003	0.86	1.8601958322122099E-117	BC3
8625	CDCA7L	1.5209692753177401E-120	0.30346364071216902	0.52500000000000002	0.27100000000000002	3.2236943790359503E-116	BC3
8725	ARID5B	1.9965170298069199E-118	0.37660320259812302	0.65300000000000002	0.42099999999999999	4.2316178446757602E-114	BC3
8825	TNFSF10	8.1928850159158602E-118	0.462094668578101	0.58599999999999997	0.36299999999999999	1.73648197912337E-113	BC3
8925	TPM1	1.68631378109422E-117	0.380766830143771	0.42899999999999999	0.215	3.5741420590292002E-113	BC3
9025	EVA1C	5.0767645633209105E-116	0.25513472981490098	0.34599999999999997	0.14099999999999999	1.07602024919587E-111	BC3
9134	TYMP	1.33922400166997E-115	0.594094081829039	0.72899999999999998	0.58199999999999996	2.8384852715394999E-111	BC3
9225	NPM3	3.8292572231722798E-114	0.35321478269295098	0.64600000000000002	0.44600000000000001	8.1161106845136405E-110	BC3
9325	TIMP1	4.96963138379754E-111	0.81231085409540404	0.499	0.27	1.05331337179589E-106	BC3
9425	HIGD2A	1.16662342366169E-110	0.33304436290373701	0.93100000000000005	0.89200000000000002	2.4726583464509601E-106	BC3
9525	ZNF428	1.3191611312144799E-109	0.26749368575007698	0.47499999999999998	0.248	2.7959620176090901E-105	BC3
9625	EIF4A2	1.9351645179660601E-109	0.36166415195052398	0.89600000000000002	0.84899999999999998	4.1015811958290697E-105	BC3
9725	PARK7	1.05590801536458E-108	0.30447713555053602	0.92	0.88100000000000001	2.2379970385652199E-104	BC3
9824	APP	2.4494090044342901E-107	0.38394551741919403	0.69499999999999995	0.51900000000000002	5.1915223848984897E-103	BC3
9924	PNISR	1.3310616674556099E-105	0.35309760071759999	0.83899999999999997	0.77100000000000002	2.8211852041721699E-101	BC3
10024	HMGN3	1.16858214645959E-102	0.34905766891918799	0.878	0.82099999999999995	2.4768098594211001E-98	BC3
10124	EPB41L4A-AS1	3.8862818798234997E-99	0.32555587884151999	0.82499999999999996	0.75600000000000001	8.2369744442859006E-95	BC3
10223	EIF3L	2.67676548840016E-97	0.28058286297198998	0.96899999999999997	0.94399999999999995	5.6734044526641498E-93	BC3
10317	FHL2	1.00765106416917E-95	0.318592625620434	0.70099999999999996	0.49399999999999999	2.13571643050655E-91	BC3
10417	CXADR	3.87145385913549E-91	0.38489860823258998	0.79400000000000004	0.70599999999999996	8.2055464544376706E-87	BC3
10514	ARPC1B	1.1871602517716001E-87	0.32365582314654001	0.504	0.3	2.5161861536298999E-83	BC3
10613	PLIN2	4.2927173690469603E-87	0.34175436613686999	0.501	0.30499999999999999	9.0984144636950405E-83	BC3
10713	ELF3	1.65101576729115E-86	0.409959139049699	0.39	0.189	3.4993279187735999E-82	BC3
10812	CARD18	2.52067960807772E-86	0.290964019825386	0.55700000000000005	0.33	5.3425804293207397E-82	BC3
10912	CXCL2	5.3053145171408001E-85	0.75918612137483399	0.317	0.14099999999999999	1.12446141190799E-80	BC3
11012	EIF3D	1.0029900155343501E-83	0.30210170480340898	0.90400000000000003	0.88700000000000001	2.1258373379250499E-79	BC3
11117	RSL1D1	2.34381390837217E-83	0.27636268477083498	0.92300000000000004	0.91700000000000004	4.9677135787948101E-79	BC3
11214	GLUL	3.06993300346273E-83	0.41471561724550698	0.74	0.63400000000000001	6.5067230008392706E-79	BC3
11313	CYSTM1	1.28126726737567E-79	0.28831149908603798	0.46100000000000002	0.26900000000000002	2.7156459732027399E-75	BC3
11412	CRYAB	1.00479899322832E-78	0.52132897124479405	0.58799999999999997	0.42199999999999999	2.1296714661474299E-74	BC3
11512	RSL24D1	1.34666509837229E-75	0.25478622058476802	0.93400000000000005	0.92300000000000004	2.85425667600007E-71	BC3
11611	PSME1	2.6808754817458999E-75	0.29799323107290598	0.9	0.88	5.6821155835604298E-71	BC3
11711	CD74	2.19310654109741E-74	0.58978193771276	0.41099999999999998	0.23599999999999999	4.6482893138559699E-70	BC3
11811	LETMD1	1.09987524628139E-73	0.261291367443789	0.496	0.32200000000000001	2.33118558449342E-69	BC3
11911	LGALS1	1.35708110909634E-73	0.60785124985917105	0.28100000000000003	0.128	2.8763334107296999E-69	BC3
12011	ADH5	1.7137747593534099E-73	0.26042909702991701	0.58899999999999997	0.40100000000000002	3.6323456024495599E-69	BC3
12117	IFI27L2	3.3985541745837799E-72	0.33244999766637001	0.79700000000000004	0.73699999999999999	7.2032355730303197E-68	BC3
12213	LIMA1	8.6318197393407797E-72	0.30724837150441098	0.64200000000000002	0.47499999999999998	1.8295141937532799E-67	BC3
12312	LMAN1	2.0837809519492598E-71	0.27641440693081698	0.56599999999999995	0.40899999999999997	4.4165737276564698E-67	BC3
12411	ESD	1.36611227768416E-70	0.26045524705134199	0.86399999999999999	0.82699999999999996	2.89547497255158E-66	BC3
12511	CRNDE	1.1987829550158799E-69	0.26329283121618702	0.63500000000000001	0.47099999999999997	2.54082047315615E-65	BC3
12611	ANXA1	2.3935339670794702E-69	0.38189273157555298	0.92200000000000004	0.86899999999999999	5.0730952432249398E-65	BC3
12711	CISD1	4.3075835165415099E-68	0.277742823899499	0.76800000000000002	0.71699999999999997	9.1299232633097397E-64	BC3
12810	GPX1	4.6960527100862697E-68	0.27295970748635401	0.82	0.74	9.9532837190278499E-64	BC3
12910	Z83851.1	1.35788397644945E-67	0.25415008454051302	0.497	0.32500000000000001	2.8780350880846098E-63	BC3
13010	CHCHD10	4.4483673335603999E-67	0.34607223403239101	0.73	0.66700000000000004	9.4283145634812702E-63	BC3
13116	OAT	6.1016195544558104E-66	0.28667274789178798	0.73	0.64700000000000002	1.2932382645669101E-61	BC3
13212	SOD2	1.20679053971941E-65	0.52811532938466399	0.58299999999999996	0.436	2.5577925489352801E-61	BC3
13311	PTRF	1.4707112861610999E-64	0.25805857500009599	0.8	0.66600000000000004	3.1171725710184497E-60	BC3
13410	SOX4	1.49599220721661E-62	0.40509553863398701	0.372	0.218	3.1707554831956001E-58	BC3
13510	CSRP1	1.73312565277206E-62	0.28182435458670801	0.46800000000000003	0.31900000000000001	3.6733598210503899E-58	BC3
13610	PTPLB	3.8089304851087099E-62	0.28329952199043701	0.47	0.316	8.0730281631879197E-58	BC3
13710	SRSF5	7.0320460552828698E-62	0.26027488890130701	0.90700000000000003	0.88500000000000001	1.4904421614171999E-57	BC3
13810	EIF2A	3.3789820577534802E-61	0.25066817682308901	0.82799999999999996	0.79600000000000004	7.1617524714085102E-57	BC3
13910	RIC3	3.0918257632936898E-60	0.28648772701644898	0.61899999999999999	0.498	6.5531247053009804E-56	BC3
14010	C9orf16	1.37129190897539E-59	0.37969628254504001	0.90800000000000003	0.92300000000000004	2.9064532010733499E-55	BC3
14116	RASD1	9.1928414775642397E-58	0.41270274317254102	0.36199999999999999	0.21	1.94842275116974E-53	BC3
14212	LUC7L3	4.5101629919564098E-55	0.26704994359171003	0.77500000000000002	0.72599999999999998	9.5592904614516105E-51	BC3
14311	FXYD5	5.15850423742798E-54	0.26520505157396601	0.53800000000000003	0.40500000000000003	1.0933449731228601E-49	BC3
14410	S100A13	1.0200639406237E-53	0.25668506543261599	0.57299999999999995	0.438	2.1620255221519298E-49	BC3
14510	IFI16	1.14109877533451E-53	0.30756162788494101	0.64200000000000002	0.54200000000000004	2.4185588543214901E-49	BC3
14610	RBMX	2.25031069911219E-53	0.25393402195360498	0.77	0.73	4.7695335267682797E-49	BC3
1479	PSMB9	1.12064373839371E-51	0.289435841469872	0.51700000000000002	0.37	2.3752044035254602E-47	BC3
1489	NAMPT	2.3167538061184401E-51	0.27962245859427998	0.53600000000000003	0.41099999999999998	4.9103596920680302E-47	BC3
1499	TGIF1	2.0030921530785599E-50	0.285983230499882	0.69799999999999995	0.58399999999999996	4.2455538184500101E-46	BC3
1509	ARL4A	2.0262046939808199E-49	0.34103103934921603	0.7	0.60899999999999999	4.2945408488923501E-45	BC3
15115	S100A6	2.2284456348936802E-47	0.34743983950312401	0.92600000000000005	0.83299999999999996	4.7231905231571602E-43	BC3
15211	ZFP36L2	2.9697548252604799E-47	0.39743448706684398	0.86899999999999999	0.85099999999999998	6.2943953521395903E-43	BC3
15311	TOB1	3.4679972076398701E-47	0.31780674059402098	0.70899999999999996	0.64300000000000002	7.3504200815927104E-43	BC3
15410	NCOA7	7.9159678400916196E-47	0.82331064644780905	0.626	0.54200000000000004	1.67778938370742E-42	BC3
15510	TAPBP	3.4803908314686099E-45	0.28973374277503	0.54900000000000004	0.45100000000000001	7.3766883672977198E-41	BC3
15610	MGST1	2.2792235778009901E-44	0.54721305963970301	0.66500000000000004	0.58399999999999996	4.8308143731491898E-40	BC3
1579	IRF1	2.3603244795908802E-44	0.30918248834163597	0.57199999999999995	0.44	5.0027077344928602E-40	BC3
1589	AVPI1	2.2644353507455298E-43	0.32384993037446103	0.67700000000000005	0.58199999999999996	4.7994707259051597E-39	BC3
1599	HCAR2	5.1833791081988999E-43	0.53535421136843997	0.46600000000000003	0.35899999999999999	1.09861720198276E-38	BC3
1609	NGFRAP1	1.52323240676105E-41	0.28044300499011798	0.61499999999999999	0.55200000000000005	3.2284910861300399E-37	BC3
16115	SOCS3	2.8520463058601501E-39	0.43143771318262503	0.68700000000000006	0.623	6.0449121452705804E-35	BC3
16211	GPX2	3.5235266080354601E-34	0.25542118461048802	0.33500000000000002	0.22900000000000001	7.4681146457311494E-30	BC3
16311	ATP1B3	3.3721643925146701E-32	0.25080627519335802	0.94599999999999995	0.96599999999999997	7.1473024299348499E-28	BC3
16410	CITED2	3.58535300793329E-31	0.31272270941204	0.38600000000000001	0.28399999999999997	7.5991557003146004E-27	BC3
16510	HCAR3	1.5271914791971599E-29	0.40205738323833101	0.40600000000000003	0.315	3.2368823401583801E-25	BC3
16610	TKT	4.4352364639732699E-29	0.32247773743517599	0.76	0.75800000000000001	9.4004836853913402E-25	BC3
1679	FOS	1.48482259755231E-28	0.31394213930348602	0.98399999999999999	0.99299999999999999	3.14708149551213E-24	BC3
1689	KRT17	3.5299097788277001E-27	0.434130853237568	0.53700000000000003	0.45800000000000002	7.4816437762253201E-23	BC3
1699	GADD45B	6.3706023589442103E-27	0.39277558807061802	0.56399999999999995	0.48299999999999998	1.3502491699782299E-22	BC3
1709	BTG1	8.5561110800361003E-27	0.26390851862160303	0.92200000000000004	0.92300000000000004	1.81346774341365E-22	BC3
17115	NR4A2	1.3968189320616701E-24	0.25664791560073602	0.44800000000000001	0.36399999999999999	2.9605577265047097E-20	BC3
17211	DDIT4	2.1956900911185799E-23	0.25395157187899098	0.34100000000000003	0.253	4.6537651481258398E-19	BC3
17311	S100A9	1.0891657676292701E-22	0.82346808908387203	0.496	0.42399999999999999	2.3084868444902399E-18	BC3
17410	VIM	4.8514570849100902E-20	0.25553933317122102	0.27900000000000003	0.20300000000000001	1.0282663291466901E-15	BC3
17510	KLF6	1.11430965459417E-14	0.41692837430854801	0.78900000000000003	0.83899999999999997	2.3617793129123301E-10	BC3
2149	KRT15	0	1.59123847048084	0.999	0.83399999999999996	0	BC2
3140	CXCL14	0	1.0329049517484501	0.997	0.92700000000000005	0	BC2
4140	POSTN	0	1.02576062974577	0.67700000000000005	9.5000000000000001E-2	0	BC2
5140	DST	0	0.96590035691055998	0.96	0.45400000000000001	0	BC2
6129	CYR61	0	0.926371222525044	0.76	0.30099999999999999	0	BC2
7129	FTH1	0	0.87431943474969998	0.999	0.89800000000000002	0	BC2
8129	CCL2	0	0.86673070929380402	0.29899999999999999	0.08	0	BC2
9126	MIR205HG	0	0.81930768729449099	1	0.97399999999999998	0	BC2
1090	IFITM3	0	0.78347574847871204	0.96199999999999997	0.65900000000000003	0	BC2
1150	KRT14	0	0.71954264228781395	1	0.998	0	BC2
1240	TGFBI	0	0.69361462131023	0.92	0.59399999999999997	0	BC2
1340	ATP1B3	0	0.68044170873673504	0.996	0.96099999999999997	0	BC2
1439	FTL	0	0.67696516281075803	1	0.97699999999999998	0	BC2
1539	DKK3	0	0.63108907705156403	0.72599999999999998	0.23599999999999999	0	BC2
1639	CAV1	0	0.62643486238380897	0.9	0.54200000000000004	0	BC2
1739	JUN	0	0.62624680364418805	0.96499999999999997	0.92400000000000004	0	BC2
1839	TXNIP	0	0.615935152569422	0.83	0.56499999999999995	0	BC2
1939	COL17A1	0	0.60384630700796205	0.93600000000000005	0.495	0	BC2
2039	S100A2	0	0.59076137534484197	0.999	0.89900000000000002	0	BC2
2150	PDLIM1	0	0.58863026533305396	0.98199999999999998	0.88600000000000001	0	BC2
2239	EFEMP1	0	0.56312227818541605	0.69	0.28799999999999998	0	BC2
2339	ZFP36L2	0	0.54147583832477297	0.92700000000000005	0.84099999999999997	0	BC2
2439	PTRF	0	0.53440682064244005	0.88300000000000001	0.64100000000000001	0	BC2
2539	SAT1	0	0.51771014455736697	0.85	0.64800000000000002	0	BC2
2639	TIMP1	0	0.50405030526897998	0.68500000000000005	0.22	0	BC2
2739	TGIF1	0	0.495279501041828	0.78900000000000003	0.55900000000000005	0	BC2
2838	KRT5	0	0.49360577911348402	0.999	0.94699999999999995	0	BC2
2937	RND3	0	0.49178197879111502	0.92900000000000005	0.88100000000000001	0	BC2
3037	ALDH3A1	0	0.48111337211515298	0.93799999999999994	0.84299999999999997	0	BC2
3146	CTNNAL1	0	0.48001162786976398	0.64800000000000002	0.189	0	BC2
3230	NFIB	0	0.46643047523345499	0.75600000000000001	0.52500000000000002	0	BC2
3330	TSC22D3	0	0.451365209011929	0.64900000000000002	0.33800000000000002	0	BC2
3430	SDCBP	0	0.44808345798301302	0.72299999999999998	0.36	0	BC2
3530	BCAM	0	0.44270007024529501	0.64800000000000002	0.307	0	BC2
3630	GSTM3	0	0.442240091509565	0.77200000000000002	0.51100000000000001	0	BC2
3730	EGR1	0	0.43714650422443402	0.95799999999999996	0.92100000000000004	0	BC2
3830	LIMA1	0	0.42723639727569701	0.71099999999999997	0.44900000000000001	0	BC2
3930	EDN1	0	0.418981280895729	0.48699999999999999	0.21299999999999999	0	BC2
4030	ANXA1	0	0.408206426077796	0.98099999999999998	0.85499999999999998	0	BC2
4146	C12orf57	0	0.39657452060454002	0.97599999999999998	0.93799999999999994	0	BC2
4230	DLK2	0	0.39389666957700098	0.51800000000000002	0.125	0	BC2
4330	CAV2	0	0.38615049967455001	0.78800000000000003	0.54600000000000004	0	BC2
4430	CCNI	0	0.38508499509556299	0.92800000000000005	0.85299999999999998	0	BC2
4530	IFI27L2	0	0.36819294837140698	0.85399999999999998	0.72299999999999998	0	BC2
4630	IL1R2	0	0.36584546986712901	0.39400000000000002	0.109	0	BC2
4730	JUNB	0	0.36329451580593197	0.996	0.99399999999999999	0	BC2
4830	ITGB1	0	0.359419289406607	0.7	0.41599999999999998	0	BC2
4930	TAX1BP3	0	0.35775479939573601	0.82699999999999996	0.67400000000000004	0	BC2
5030	EEF1D	0	0.35335176325163498	0.999	0.99199999999999999	0	BC2
5146	GPX4	0	0.352843945892581	0.97299999999999998	0.94299999999999995	0	BC2
5230	GPX1	0	0.349939443806212	0.88400000000000001	0.72299999999999998	0	BC2
5330	CDCA7L	0	0.34388931089667801	0.55000000000000004	0.24299999999999999	0	BC2
5430	GLTSCR2	0	0.334762349604313	0.998	0.995	0	BC2
5530	NAP1L1	0	0.32985303267809601	0.96899999999999997	0.92700000000000005	0	BC2
5628	MT-ND2	0	0.32974378849324498	1	0.999	0	BC2
5727	S100A10	0	0.32680217308341503	0.998	0.98099999999999998	0	BC2
5827	Z83851.1	0	0.30749304204116101	0.54900000000000004	0.30099999999999999	0	BC2
5927	HOPX	0	0.292732104348221	0.99299999999999999	0.97099999999999997	0	BC2
6026	MOXD1	0	0.28980923231628403	0.48099999999999998	0.20499999999999999	0	BC2
6130	C1R	0	0.28906868413661202	0.38200000000000001	0.14199999999999999	0	BC2
6226	EIF3E	0	0.28646991327875998	0.996	0.98899999999999999	0	BC2
6326	MT-ND3	0	0.28328397025937901	1	0.998	0	BC2
6426	CDH13	0	0.28267867106970901	0.40500000000000003	0.13	0	BC2
6526	PABPC1	0	0.27788252997990898	0.98799999999999999	0.97599999999999998	0	BC2
6626	NPM1	0	0.26859989750868002	0.999	0.996	0	BC2
6726	NTRK2	0	0.26744988995944802	0.313	7.0999999999999994E-2	0	BC2
6826	KRT31	0	0.26610184732846898	0.33100000000000002	0.104	0	BC2
6926	ITGB4	0	0.26480791391444702	0.47699999999999998	0.22	0	BC2
7026	COL18A1	0	0.26429736300505102	0.441	0.192	0	BC2
7130	GDPD2	0	0.263873698249875	0.36699999999999999	0.13800000000000001	0	BC2
7226	SNCA	0	0.25577070816616598	0.34599999999999997	0.108	0	BC2
7326	MATN2	0	0.254508404936304	0.39600000000000002	0.14699999999999999	0	BC2
7426	SERPINH1	1.31799426141817E-306	0.304400077912306	0.434	0.192	2.7934888370757999E-302	BC2
7526	UGDH	1.2810840175687401E-305	0.30738879057871299	0.436	0.20100000000000001	2.7152575752369502E-301	BC2
7626	AES	1.32814608346013E-301	0.34100848848526299	0.72799999999999998	0.55600000000000005	2.8150056238937599E-297	BC2
7726	SOCS3	5.04915404515932E-297	0.52795149692786902	0.78200000000000003	0.60199999999999998	1.0701681998715201E-292	BC2
7826	NPC2	7.0208655908948694E-297	0.30115663871366899	0.96199999999999997	0.93799999999999994	1.48807246199017E-292	BC2
7926	ARPC1B	2.31766269542319E-295	0.29148349089407499	0.52300000000000002	0.27800000000000002	4.9122860829494603E-291	BC2
8026	LAMB3	1.13842364822795E-288	0.27488775508889601	0.5	0.24299999999999999	2.41288892241913E-284	BC2
8130	SOD1	4.0255586065613801E-284	0.28226424584506599	0.95899999999999996	0.91100000000000003	8.5321714666068403E-280	BC2
8224	ST13	1.5741961653819601E-283	0.29436427328696402	0.93899999999999995	0.91	3.3365087725270699E-279	BC2
8324	CIRBP	8.2031764018443798E-277	0.27653954490656102	0.99199999999999999	0.97799999999999998	1.7386632383709201E-272	BC2
8424	APP	1.5448649420211199E-270	0.31206698912809899	0.68100000000000005	0.504	3.27434124461376E-266	BC2
8524	IRF1	1.88237935409629E-268	0.45310790421485603	0.628	0.41899999999999998	3.9897030410070796E-264	BC2
8624	BCAP31	1.26942659357447E-263	0.313264574325545	0.91700000000000004	0.878	2.6905496650810901E-259	BC2
8724	FOS	1.32902085474009E-262	0.48714613748145402	0.996	0.99299999999999999	2.8168597016216198E-258	BC2
8824	ADH5	2.43297883933906E-262	0.28788819199941001	0.60699999999999998	0.38	5.1566986499791404E-258	BC2
8924	WNT10A	1.0162557228712E-260	0.260630094593714	0.41899999999999998	0.192	2.1539540046255E-256	BC2
9024	CYBRD1	1.9002178889782001E-254	0.27342116736312699	0.49199999999999999	0.26700000000000002	4.0275118156892901E-250	BC2
9127	GLUL	1.13107423078034E-250	0.37129699973774399	0.76	0.621	2.3973118321389298E-246	BC2
9224	EIF4A2	7.3038266911074804E-250	0.31351682166574402	0.89400000000000002	0.84499999999999997	1.5480460671802299E-245	BC2
9324	RAB4A	5.6357559377061503E-242	0.29509197411742599	0.86499999999999999	0.80500000000000005	1.1944984709968201E-237	BC2
9424	C6orf48	6.1465017515272198E-242	0.30855556695552	0.85199999999999998	0.747	1.3027510462362001E-237	BC2
9524	LY6E	1.54121768169518E-240	0.28559663004705799	0.80600000000000005	0.65200000000000002	3.2666108763529198E-236	BC2
9624	BOC	1.7751768345968499E-239	0.26158103825770701	0.42	0.22	3.7624873009280203E-235	BC2
9724	PHYHIP	5.7463320724853804E-237	0.27621797737883702	0.48699999999999999	0.28799999999999998	1.21793508276328E-232	BC2
9823	HSPA2	2.9487941523761E-233	0.28000988135239002	0.47599999999999998	0.27100000000000002	6.2499692059611402E-229	BC2
9923	ARID5B	7.03554567723796E-231	0.338227703865632	0.59599999999999997	0.40699999999999997	1.4911839062905899E-226	BC2
10023	PKM	7.0124015371852901E-230	0.28444591465359098	0.96499999999999997	0.91700000000000004	1.4862785058064199E-225	BC2
10123	PARK7	1.0942349157924401E-229	0.258919984814592	0.93500000000000005	0.875	2.3192309040220801E-225	BC2
10220	MT2A	9.5612155127313199E-229	0.26121616123633901	0.98099999999999998	0.89400000000000002	2.0264996279234001E-224	BC2
10316	RSL24D1	1.5715991878439399E-228	0.25401083359250398	0.94	0.92100000000000004	3.3310044786352402E-224	BC2
10416	FBXW7	4.8599892853606697E-221	0.32091367476293597	0.71899999999999997	0.57799999999999996	1.03007472903219E-216	BC2
10513	GPSM2	3.3422639401563099E-217	0.25849825201105697	0.54400000000000004	0.33900000000000002	7.08392842116131E-213	BC2
10612	TNFRSF12A	2.9437838451090501E-211	0.38130924512312703	0.79700000000000004	0.66800000000000004	6.2393498597086405E-207	BC2
10712	SQSTM1	1.57792104143827E-208	0.33585553270789198	0.81499999999999995	0.73799999999999999	3.3444036473284198E-204	BC2
10811	CLSTN1	3.9406194984802398E-207	0.269314240552047	0.496	0.313	8.3521430270288801E-203	BC2
10911	MMP28	1.00259705578836E-206	0.25235914343751298	0.503	0.3	2.1250044597434399E-202	BC2
11011	ATF3	1.3991609871409999E-205	0.44838197042240602	0.92100000000000004	0.88600000000000001	2.9655217122453502E-201	BC2
11116	EPB41L4A-AS1	3.5698547764526298E-205	0.27567633231710897	0.82499999999999996	0.75	7.5663071986913394E-201	BC2
11213	CRTAP	9.5244297477433896E-199	0.26054040560757802	0.55500000000000005	0.38600000000000001	2.0187028850342099E-194	BC2
11312	FHL2	1.4114872152357699E-194	0.27381561689265299	0.65700000000000003	0.48099999999999998	2.9916471526922101E-190	BC2
11411	LDHB	1.4868904873969101E-193	0.25258621601771702	0.60299999999999998	0.39900000000000002	3.1514643880377499E-189	BC2
11511	TPBG	5.0901054531847998E-190	0.26751834104622801	0.51700000000000002	0.35	1.07884785080252E-185	BC2
11610	TP63	1.4432664069456899E-187	0.274478801120279	0.64400000000000002	0.50600000000000001	3.0590031495214002E-183	BC2
11710	ANXA11	3.0957135621174699E-181	0.26284169536900598	0.60399999999999998	0.47199999999999998	6.5613648949079804E-177	BC2
11810	TOB1	2.0352456025260999E-178	0.31960441056757999	0.73299999999999998	0.63400000000000001	4.3137030545540604E-174	BC2
11910	ERRFI1	5.3985643745445402E-177	0.41763573099182599	0.55100000000000005	0.39900000000000002	1.14422571918472E-172	BC2
12010	CD63	2.2492240987523001E-176	0.25202987113101999	0.88500000000000001	0.84	4.7672304773055001E-172	BC2
12116	ARL4A	8.2805416811173497E-173	0.32697865234019402	0.71499999999999997	0.59899999999999998	1.7550608093128199E-168	BC2
12212	IL18	5.0760927085691398E-164	0.26527383259510801	0.85299999999999998	0.80200000000000005	1.0758778495812301E-159	BC2
12311	SNAI2	5.7321647964839399E-158	0.253691244217915	0.54	0.375	1.21493232861477E-153	BC2
12410	EGR2	3.0086174420591902E-157	0.32289904691191501	0.51	0.34399999999999997	6.3767646684444604E-153	BC2
12510	SYT8	6.2539258260300005E-150	0.41035041875351902	0.50800000000000001	0.34599999999999997	1.32551957882706E-145	BC2
12610	CCDC3	1.39951986174921E-149	0.31669448674358902	0.52200000000000002	0.378	2.96628234697744E-145	BC2
12710	MYADM	5.4963610758160299E-146	0.25120378018843198	0.44800000000000001	0.28199999999999997	1.16495373001921E-141	BC2
1289	CXCL2	8.6192518638457901E-144	0.51772551086873397	0.27300000000000002	0.13	1.8268504325421099E-139	BC2
1299	NR4A2	1.59559289651552E-142	0.32249403928075898	0.49399999999999999	0.34899999999999998	3.3818591441646501E-138	BC2
1309	NR4A1	7.54680183443966E-140	0.29406189223092699	0.91300000000000003	0.871	1.5995446488094899E-135	BC2
13115	NCOA7	2.4389318812799999E-138	0.38774888530038498	0.66100000000000003	0.52900000000000003	5.16931612237296E-134	BC2
13211	NFKBIA	1.29594790585906E-137	0.36396020392366402	0.96799999999999997	0.94	2.7467615864682801E-133	BC2
13310	FOSB	3.5327873172804199E-112	0.254615374928993	0.94499999999999995	0.93600000000000005	7.4877427189758399E-108	BC2
1349	AVPI1	7.7998923384769804E-106	0.27189721715485698	0.66500000000000004	0.57399999999999995	1.6531871811402001E-101	BC2
1359	KLF4	3.51031466794866E-102	0.27719786109664701	0.91900000000000004	0.89900000000000002	7.4401119387171904E-98	BC2
1369	CKB	2.9162533384950098E-99	0.26956765396934002	0.70299999999999996	0.65100000000000002	6.1809989509401796E-95	BC2
1379	FGFBP1	5.30368799584599E-98	0.33964549497653201	0.84499999999999997	0.81599999999999995	1.12411667071956E-93	BC2
1389	CRIP1	1.82182468678285E-94	0.27520084106944798	0.78800000000000003	0.72099999999999997	3.8613574236362502E-90	BC2
1399	IER2	1.2195034959415699E-89	0.26455862452305501	0.96399999999999997	0.96199999999999997	2.5847376596481502E-85	BC2
1409	ZFP36	1.31076994439192E-83	0.26073651998735198	0.98599999999999999	0.97899999999999998	2.7781768971386799E-79	BC2
14115	SGK1	6.3539502750764497E-60	0.27339232247606798	0.59699999999999998	0.54300000000000004	1.34671976080245E-55	BC2
14211	DUSP1	1.39378564940601E-30	0.253583011343197	0.95699999999999996	0.96599999999999997	2.9541286839160502E-26	BC2
2140	IGFBP3	0	1.63480655330747	0.95599999999999996	0.35799999999999998	0	BC1
3138	KRT14	0	1.3160294214981401	1	0.998	0	BC1
4138	KRT5	0	1.31402646706155	1	0.94599999999999995	0	BC1
5138	COL17A1	0	1.25616900830872	0.97599999999999998	0.47799999999999998	0	BC1
6127	KRT15	0	1.2344747451120599	0.99	0.83199999999999996	0	BC1
7127	S100A2	0	1.0553020775711801	1	0.89600000000000002	0	BC1
8127	ASS1	0	1.0093586353278901	0.86699999999999999	0.27600000000000002	0	BC1
9124	FTH1	0	1.00142882163145	0.999	0.89600000000000002	0	BC1
1080	CXCL14	0	0.97895261875120498	0.999	0.92500000000000004	0	BC1
1140	S100A10	0	0.97863169942763095	1	0.98	0	BC1
1239	DST	0	0.92440773151260003	0.94399999999999995	0.44500000000000001	0	BC1
1338	TGFBI	0	0.90096938089056999	0.93	0.58499999999999996	0	BC1
1438	S100A6	0	0.89636630523301297	0.98899999999999999	0.81100000000000005	0	BC1
1538	SYT8	0	0.79496799149689301	0.70499999999999996	0.308	0	BC1
1638	KLK5	0	0.73518371082010203	0.82299999999999995	0.31900000000000001	0	BC1
1738	FAM213A	0	0.67644836897785499	0.97899999999999998	0.877	0	BC1
1838	CAV1	0	0.66066940471684299	0.90400000000000003	0.53300000000000003	0	BC1
1938	ASPN	0	0.63383422337118001	0.621	0.11	0	BC1
2038	PDLIM1	0	0.63205741596932496	0.98199999999999998	0.88300000000000001	0	BC1
2148	SPON2	0	0.62592907051568003	0.76	0.29399999999999998	0	BC1
2238	ALDH3A1	0	0.58901172127700996	0.94699999999999995	0.84	0	BC1
2338	SLC2A1	0	0.58469526299368102	0.871	0.67500000000000004	0	BC1
2438	MIR205HG	0	0.559764797513712	0.999	0.97299999999999998	0	BC1
2538	HOPX	0	0.55309666900725496	0.999	0.96899999999999997	0	BC1
2638	CTNNAL1	0	0.55162077627997996	0.66300000000000003	0.17599999999999999	0	BC1
2738	ITGB1	0	0.54792543148873496	0.78400000000000003	0.39500000000000002	0	BC1
2830	CYR61	0	0.53603165109865303	0.65700000000000003	0.308	0	BC1
2930	ATP1B3	0	0.53349461575352497	0.996	0.96	0	BC1
3030	TAX1BP3	0	0.52873621966225404	0.88300000000000001	0.66100000000000003	0	BC1
3139	RND3	0	0.51932151261764303	0.93700000000000006	0.879	0	BC1
3229	TNFRSF12A	0	0.51456284650932205	0.85799999999999998	0.65500000000000003	0	BC1
3329	CAV2	0	0.51426870091744203	0.84799999999999998	0.53	0	BC1
3429	GPX1	0	0.49375115604286701	0.92400000000000004	0.71199999999999997	0	BC1
3529	SLC7A5	0	0.48889719094976702	0.63200000000000001	0.24399999999999999	0	BC1
3629	PTRF	0	0.46692138596530502	0.86	0.63900000000000001	0	BC1
3729	CRIP1	0	0.44481240080096301	0.89700000000000002	0.70099999999999996	0	BC1
3829	SPARC	0	0.44309869073229002	0.57499999999999996	0.151	0	BC1
3929	BGN	0	0.43434638427149003	0.63900000000000001	0.27300000000000002	0	BC1
4029	FAM134B	0	0.43126342154373898	0.501	0.111	0	BC1
4139	LSP1	0	0.42997360562722903	0.68500000000000005	0.40200000000000002	0	BC1
4229	FHL2	0	0.42868465753580698	0.75600000000000001	0.46	0	BC1
4329	EFEMP1	0	0.42769443249540001	0.67400000000000004	0.28100000000000003	0	BC1
4429	ARPC2	0	0.41603923477614402	0.99299999999999999	0.98399999999999999	0	BC1
4529	ANXA1	0	0.41511663531370502	0.98399999999999999	0.85199999999999998	0	BC1
4629	PRDX5	0	0.40930542773307199	0.95299999999999996	0.90500000000000003	0	BC1
4729	PKM	0	0.40907114370102898	0.95599999999999996	0.91700000000000004	0	BC1
4829	FTL	0	0.39730745488853603	0.997	0.97699999999999998	0	BC1
4929	IL18	0	0.39628009345321602	0.91900000000000004	0.79	0	BC1
5029	CRYAB	0	0.39601777329799598	0.68	0.38600000000000001	0	BC1
5139	GUK1	0	0.39515418561628601	0.98799999999999999	0.96799999999999997	0	BC1
5229	LAMB3	0	0.39150440552032101	0.59399999999999997	0.221	0	BC1
5329	GSTM3	0	0.38054255074681598	0.752	0.50900000000000001	0	BC1
5429	EDN1	0	0.37590384473878602	0.51300000000000001	0.20200000000000001	0	BC1
5529	SH3PXD2A	0	0.37446395112770597	0.56000000000000005	0.222	0	BC1
5627	FBXW7	0	0.37365681848850701	0.77600000000000002	0.56499999999999995	0	BC1
5726	TXNDC17	0	0.36797243484526998	0.91100000000000003	0.84299999999999997	0	BC1
5826	ITGA6	0	0.36065271311944702	0.55100000000000005	0.20499999999999999	0	BC1
5926	LIMA1	0	0.35511115857930597	0.69099999999999995	0.44700000000000001	0	BC1
6025	SLC47A2	0	0.35349637064527201	0.59499999999999997	0.31	0	BC1
6128	HINT1	0	0.351796014531709	0.999	0.996	0	BC1
6225	GPX4	0	0.35133440566794399	0.97299999999999998	0.94199999999999995	0	BC1
6325	WNT10A	0	0.351156036898437	0.51200000000000001	0.17100000000000001	0	BC1
6425	ASCL2	0	0.34639449233642899	0.47199999999999998	0.155	0	BC1
6525	GDPD2	0	0.33943410946276598	0.47099999999999997	0.115	0	BC1
6625	MGST3	0	0.338377677258484	0.96599999999999997	0.89800000000000002	0	BC1
6725	MYL12A	0	0.33824010142097499	0.98299999999999998	0.95899999999999996	0	BC1
6825	CD81	0	0.33813389599286803	0.65600000000000003	0.41299999999999998	0	BC1
6925	ITGB4	0	0.33680547049535597	0.54400000000000004	0.20300000000000001	0	BC1
7025	IFITM3	0	0.330774975156998	0.89	0.66500000000000004	0	BC1
7128	CD9	0	0.329582781157088	0.998	0.99299999999999999	0	BC1
7225	ABRACL	0	0.32691993163516703	0.79200000000000004	0.622	0	BC1
7325	KLK10	0	0.31780342139037798	0.60099999999999998	0.34799999999999998	0	BC1
7425	APCDD1	0	0.31719417855223803	0.67900000000000005	0.41199999999999998	0	BC1
7525	WNT4	0	0.31587046576510802	0.52300000000000002	0.23	0	BC1
7625	SDCBP	0	0.31121964806271601	0.67200000000000004	0.36099999999999999	0	BC1
7725	SOD1	0	0.30963669397436	0.96499999999999997	0.90900000000000003	0	BC1
7825	SEPW1	0	0.30962977246303802	0.98299999999999998	0.95399999999999996	0	BC1
7925	ZNF706	0	0.302425732694029	0.98499999999999999	0.96599999999999997	0	BC1
8025	S100A13	0	0.29895324249752497	0.65	0.40899999999999997	0	BC1
8128	SLC38A5	0	0.29795338278821198	0.53900000000000003	0.23699999999999999	0	BC1
8223	MYL12B	0	0.29318631186190203	0.998	0.99199999999999999	0	BC1
8323	VSIG8	0	0.28484541254697698	0.44700000000000001	0.17199999999999999	0	BC1
8423	BCAM	0	0.28057449176822802	0.58199999999999996	0.311	0	BC1
8523	YWHAZ	0	0.27497888159220502	0.97799999999999998	0.96099999999999997	0	BC1
8623	CYBRD1	0	0.27289670805801403	0.52500000000000002	0.25600000000000001	0	BC1
8723	COL18A1	0	0.27145855764355098	0.47899999999999998	0.17899999999999999	0	BC1
8823	CCND2	0	0.26985455492210503	0.436	0.14399999999999999	0	BC1
8923	COL7A1	0	0.26966760503147902	0.45	0.155	0	BC1
9023	PRKCDBP	0	0.26277608221330301	0.48299999999999998	0.223	0	BC1
9125	DSTN	0	0.25998971758470901	0.998	0.995	0	BC1
9223	DLK2	0	0.25607016519456999	0.42099999999999999	0.13300000000000001	0	BC1
9323	YBX1	0	0.25389950479761603	0.998	0.995	0	BC1
9423	ARL9	0	0.253195463217598	0.375	8.5999999999999993E-2	0	BC1
9523	PAMR1	0	0.251657376440306	0.39500000000000002	0.112	0	BC1
9623	TSC22D3	7.8032544170460704E-308	0.25959080178452798	0.59899999999999998	0.34	1.65389977369292E-303	BC1
9723	TP53AIP1	4.1422118064891102E-307	0.315272922658971	0.66100000000000003	0.433	8.7794179238536696E-303	BC1
9820	ADH5	9.8651894224556308E-307	0.27619647163729999	0.629	0.372	2.09092689808947E-302	BC1
9920	EID1	4.9953826523101095E-302	0.29601682996642398	0.89400000000000002	0.79600000000000004	1.0587713531571299E-297	BC1
10020	DUSP14	1.25313088192476E-300	0.286842844635676	0.63900000000000001	0.41499999999999998	2.65601090423954E-296	BC1
10120	CYB5R1	2.6876055761382498E-299	0.30832543037487797	0.81100000000000005	0.69499999999999995	5.6963800186250204E-295	BC1
10219	NDRG1	4.4297685718322698E-295	0.36469633965300502	0.745	0.58599999999999997	9.3888944879985003E-291	BC1
10315	ADIRF	2.9170326087895799E-294	0.414281345050656	0.81799999999999995	0.66	6.1826506143295104E-290	BC1
10415	AES	2.19607609212844E-285	0.28134392399938501	0.74399999999999999	0.55000000000000004	4.6545832772662402E-281	BC1
10512	PARK7	2.0170954187302799E-279	0.26754863622242198	0.93700000000000006	0.874	4.2752337399988197E-275	BC1
10611	RGCC	2.70569700352901E-279	0.355099980960013	0.50700000000000001	0.27800000000000002	5.7347247989797499E-275	BC1
10711	SAT1	1.33239170720484E-278	0.375964502110469	0.83099999999999996	0.64600000000000002	2.8240042234206701E-274	BC1
10810	SRPK2	1.7826240821915699E-278	0.28181993969287	0.626	0.42699999999999999	3.7782717422050301E-274	BC1
10910	MT1E	4.0276434365286303E-273	0.335063446673316	0.91200000000000003	0.77500000000000002	8.5365902637224403E-269	BC1
11010	COX7A2L	1.8311405049686899E-272	0.274263294573039	0.90100000000000002	0.85499999999999998	3.8811023002811402E-268	BC1
11115	SOX15	4.5529408643608299E-262	0.28551739084368899	0.89100000000000001	0.79800000000000004	9.6499581620127699E-258	BC1
11212	RDX	2.8977204449130999E-261	0.28640796400712698	0.69199999999999995	0.496	6.1417184829933101E-257	BC1
11311	C19orf33	4.5689935893267804E-249	0.26908305432961199	0.98	0.93200000000000005	9.6839819125780996E-245	BC1
11410	CIB1	4.0053246905750204E-248	0.25975839854243998	0.64300000000000002	0.44	8.4892856816737494E-244	BC1
11510	SLC3A2	1.8236092072951201E-247	0.32812126390675	0.85	0.77700000000000002	3.8651397148620101E-243	BC1
1169	MYADM	2.2640624561228201E-247	0.25204668361104399	0.49399999999999999	0.27100000000000002	4.7986803757523202E-243	BC1
1179	ADM	2.7427973466965897E-243	0.36668654479375501	0.40600000000000003	0.2	5.8133589763234298E-239	BC1
1189	SLC20A1	6.4123944327380802E-242	0.34124833731476201	0.629	0.41599999999999998	1.35910700001884E-237	BC1
1199	TNFRSF18	2.8424406636896798E-238	0.28313632919578702	0.78700000000000003	0.64700000000000002	6.0245529866902698E-234	BC1
1209	IGFBP2	3.9210247487808299E-231	0.31242809867926002	0.28399999999999997	0.113	8.3106119550409596E-227	BC1
12115	CBR1	9.0290128025552702E-215	0.26606318241148103	0.95499999999999996	0.91900000000000004	1.9136992635015901E-210	BC1
12211	TGIF1	1.3464787287509999E-206	0.29489368216570899	0.72299999999999998	0.56599999999999995	2.85386166558775E-202	BC1
12310	HCFC1R1	1.9697977489801999E-193	0.26531413285932698	0.745	0.61	4.1749863289635399E-189	BC1
1249	TPPP3	2.0571433190199202E-180	0.31027194055326401	0.96899999999999997	0.90800000000000003	4.3601152646627297E-176	BC1
1259	GPNMB	9.5239072537599703E-162	0.27151727423663102	0.91600000000000004	0.88700000000000001	2.0185921424344199E-157	BC1
1269	IER3	7.5103344813351299E-137	0.32619164113301602	0.873	0.80300000000000005	1.5918153933189801E-132	BC1
1279	ERRFI1	3.37432395988566E-87	0.27210154440835699	0.504	0.40400000000000003	7.1518796329776497E-83	BC1
2138	CKM	0	5.1209564947753998	0.85699999999999998	1.2E-2	0	OOM
3130	MYL1	0	4.97213589206123	0.85699999999999998	1.0999999999999999E-2	0	OOM
4130	MB	0	4.4659265523119904	0.85699999999999998	1.0999999999999999E-2	0	OOM
5130	TCAP	0	4.3160434969404298	0.85699999999999998	1.2999999999999999E-2	0	OOM
6125	COX6A2	0	4.2623037015359699	0.83299999999999996	5.0000000000000001E-3	0	OOM
7125	ENO3	0	4.2387198202626504	0.85699999999999998	1.2999999999999999E-2	0	OOM
8125	DES	0	4.2144952856718501	0.85699999999999998	8.9999999999999993E-3	0	OOM
9120	TNNC1	0	3.8708143724842898	0.61899999999999999	7.0000000000000001E-3	0	OOM
1070	ACTC1	0	3.6136657898439699	0.85699999999999998	5.0000000000000001E-3	0	OOM
1139	KLHL41	0	3.3837101173753998	0.85699999999999998	4.0000000000000001E-3	0	OOM
1230	MYOZ1	0	3.2457158716219001	0.85699999999999998	7.0000000000000001E-3	0	OOM
1330	CSRP3	0	3.1637022821659802	0.83299999999999996	2E-3	0	OOM
1430	PGAM2	0	3.1575487034157299	0.85699999999999998	6.0000000000000001E-3	0	OOM
1530	SMPX	0	2.9986665979731302	0.83299999999999996	2E-3	0	OOM
1630	PYGM	0	2.9049133768508901	0.83299999999999996	6.0000000000000001E-3	0	OOM
1730	STAC3	0	2.8114167989747898	0.85699999999999998	8.0000000000000002E-3	0	OOM
1830	PVALB	0	2.7647402366064702	0.57099999999999995	1E-3	0	OOM
1930	ATP2A1	0	2.6656126626907901	0.81	4.0000000000000001E-3	0	OOM
2030	MYOT	0	2.2911788047673398	0.83299999999999996	1E-3	0	OOM
2139	ACTN2	0	2.0885844826366502	0.85699999999999998	1E-3	0	OOM
2230	ANK1	0	2.0335272111288698	0.85699999999999998	3.0000000000000001E-3	0	OOM
2330	TRDN	0	2.0292359973056202	0.85699999999999998	2E-3	0	OOM
2430	HSPB6	0	1.8859261184156899	0.81	1.2999999999999999E-2	0	OOM
2530	HSPB7	0	1.85998277848811	0.78600000000000003	5.0000000000000001E-3	0	OOM
2630	NEB	0	1.7937939980395901	0.85699999999999998	5.0000000000000001E-3	0	OOM
2730	RP11-353N4.1	0	1.7777718262940001	0.73799999999999999	8.0000000000000002E-3	0	OOM
2829	FITM1	0	1.7428749170185101	0.83299999999999996	1.0999999999999999E-2	0	OOM
2929	LINC00948	0	1.70818910045199	0.81	1E-3	0	OOM
3029	TTN	0	1.70508145873512	0.85699999999999998	3.0000000000000001E-3	0	OOM
3137	ANKRD1	0	1.7035771069971299	0.69	0	0	OOM
3228	HSPB3	0	1.6805188810671701	0.85699999999999998	6.0000000000000001E-3	0	OOM
3328	MYBPC1	0	1.6645788609563299	0.85699999999999998	0.01	0	OOM
3428	NRAP	0	1.6566301919358	0.78600000000000003	1E-3	0	OOM
3528	APOBEC2	0	1.65448269905463	0.83299999999999996	1E-3	0	OOM
3628	LDB3	0	1.5713365670158099	0.81	5.0000000000000001E-3	0	OOM
3728	MYF6	0	1.5532497925408399	0.81	1E-3	0	OOM
3828	MYH2	0	1.4819680273350999	0.73799999999999999	0	0	OOM
3928	RP11-362K2.2	0	1.43448898327733	0.81	0	0	OOM
4028	FABP3	0	1.4183954028707699	0.81	1.2E-2	0	OOM
4137	TMOD1	0	1.39755709744337	0.81	1.7999999999999999E-2	0	OOM
4228	HFE2	0	1.33050122981897	0.81	0	0	OOM
4328	CACNB1	0	1.31788127733856	0.81	1.2999999999999999E-2	0	OOM
4428	CALML6	0	1.30232020427222	0.57099999999999995	2E-3	0	OOM
4528	CHGB	0	1.29334120423851	0.64300000000000002	1E-3	0	OOM
4628	LMOD2	0	1.2898891263669401	0.81	0	0	OOM
4728	C8orf22	0	1.27313961059579	0.69	1E-3	0	OOM
4828	RPL3L	0	1.24223528835068	0.76200000000000001	3.0000000000000001E-3	0	OOM
4928	CASQ1	0	1.1974131153718801	0.71399999999999997	1E-3	0	OOM
5028	PPP1R1A	0	1.18661940840762	0.78600000000000003	1E-3	0	OOM
5137	PPP1R3C	0	1.1852078383666	0.73799999999999999	1.2E-2	0	OOM
5228	TRIM54	0	1.15565672025236	0.76200000000000001	0	0	OOM
5328	DUSP26	0	1.1427270046803999	0.76200000000000001	1E-3	0	OOM
5428	SGCA	0	1.1268823781191599	0.83299999999999996	0.01	0	OOM
5528	PEBP4	0	1.09962649702972	0.78600000000000003	2E-3	0	OOM
5626	CKMT2	0	1.0596750135516499	0.73799999999999999	5.0000000000000001E-3	0	OOM
5725	GPD1	0	1.0328392810975799	0.71399999999999997	3.0000000000000001E-3	0	OOM
5825	NEXN	0	1.0264386255439899	0.71399999999999997	1.0999999999999999E-2	0	OOM
5925	XIRP2	0	0.99762597764253202	0.59499999999999997	0	0	OOM
6024	DHRS7C	0	0.99397048255069498	0.66700000000000004	0	0	OOM
6126	MYBPC2	0	0.98741258148281197	0.47599999999999998	0	0	OOM
6224	NMRK2	0	0.96346975976803295	0.61899999999999999	1E-3	0	OOM
6324	DDIT4L	0	0.96221313959258603	0.59499999999999997	3.0000000000000001E-3	0	OOM
6424	MYH1	0	0.96048432577604104	0.40500000000000003	0	0	OOM
6524	C20orf166	0	0.94187767909918496	0.66700000000000004	0	0	OOM
6624	TMEM38A	0	0.93845152466094905	0.71399999999999997	1.0999999999999999E-2	0	OOM
6724	ABRA	0	0.91180217384444795	0.64300000000000002	0	0	OOM
6824	KLHL40	0	0.90439948635829503	0.57099999999999995	0	0	OOM
6924	AC007970.1	0	0.900376430641328	0.59499999999999997	0	0	OOM
7024	FBP2	0	0.84746623288952705	0.69	0	0	OOM
7126	SCN1B	0	0.841660765113454	0.66700000000000004	7.0000000000000001E-3	0	OOM
7224	PPP1R27	0	0.79944358051835995	0.47599999999999998	4.0000000000000001E-3	0	OOM
7324	RP11-166O4.5	0	0.76558519064879305	0.59499999999999997	2E-3	0	OOM
7424	LMOD3	0	0.73846043425188101	0.64300000000000002	0.01	0	OOM
7524	MIR1-2	0	0.67608561628018504	0.54800000000000004	0	0	OOM
7624	MURC	0	0.66765242962518101	0.59499999999999997	1E-3	0	OOM
7724	SMTNL1	0	0.66213377254459604	0.57099999999999995	0	0	OOM
7824	SMTNL2	0	0.629310078002286	0.54800000000000004	0	0	OOM
7924	POPDC3	0	0.62532948037605196	0.54800000000000004	5.0000000000000001E-3	0	OOM
8024	JSRP1	0	0.61520780587114299	0.59499999999999997	5.0000000000000001E-3	0	OOM
8126	PTGES3L	0	0.60497584822575901	0.45200000000000001	1E-3	0	OOM
8220	SRPK3	0	0.58410461268856095	0.64300000000000002	3.0000000000000001E-3	0	OOM
8320	CAV3	0	0.58309398981830696	0.5	1E-3	0	OOM
8420	FAM57B	0	0.58205657162361601	0.45200000000000001	2E-3	0	OOM
8520	CTC-297N7.11	0	0.57433087082373802	0.42899999999999999	0	0	OOM
8620	SCT	0	0.55368889412223199	0.52400000000000002	0	0	OOM
8720	ART3	0	0.55139339794918196	0.52400000000000002	2E-3	0	OOM
8820	UCP3	0	0.54533762275915898	0.42899999999999999	4.0000000000000001E-3	0	OOM
8920	DOK5	0	0.53414611968713099	0.52400000000000002	5.0000000000000001E-3	0	OOM
9020	CTA-221G9.11	0	0.52948585330423903	0.5	6.0000000000000001E-3	0	OOM
9123	C1orf170	0	0.50854695507543202	0.59499999999999997	4.0000000000000001E-3	0	OOM
9220	C9orf135	0	0.50560030927557198	0.28599999999999998	0	0	OOM
9320	PPP1R3A	0	0.499492061645326	0.42899999999999999	0	0	OOM
9420	LRRC39	0	0.49606864896976999	0.52400000000000002	2E-3	0	OOM
9520	C1orf105	0	0.48660933508840198	0.33300000000000002	0	0	OOM
9620	RP11-277L2.5	0	0.48129653511523901	0.42899999999999999	4.0000000000000001E-3	0	OOM
9720	RBM24	0	0.47569041883470198	0.42899999999999999	3.0000000000000001E-3	0	OOM
9819	TMEM233	0	0.47375525716432298	0.40500000000000003	1E-3	0	OOM
9919	MYOG	0	0.45592111822932802	0.35699999999999998	0	0	OOM
10019	SMCO1	0	0.44976796979188799	0.38100000000000001	0	0	OOM
10119	MYLK2	0	0.44448125000412297	0.5	1E-3	0	OOM
10218	XIRP1	0	0.44252894439831703	0.38100000000000001	0	0	OOM
10314	RBFOX1	0	0.43872524966474202	0.42899999999999999	2E-3	0	OOM
10414	C10orf71-AS1	0	0.43808018313991498	0.40500000000000003	0	0	OOM
10511	C10orf71	0	0.43001256600252102	0.38100000000000001	0	0	OOM
10610	MT3	0	0.42103144454522101	0.28599999999999998	1E-3	0	OOM
10710	PRR16	0	0.41832298117259198	0.40500000000000003	3.0000000000000001E-3	0	OOM
1089	AC147651.3	0	0.40822237561457902	0.40500000000000003	2E-3	0	OOM
1099	HS3ST2	0	0.39988289709337899	0.40500000000000003	1E-3	0	OOM
1109	PPAPDC3	0	0.39170741581056101	0.35699999999999998	1E-3	0	OOM
11114	CACNG1	0	0.38378467981118197	0.38100000000000001	0	0	OOM
11211	C12orf39	0	0.37345534820691301	0.38100000000000001	0	0	OOM
11310	AMPD1	0	0.36705384814567099	0.38100000000000001	1E-3	0	OOM
1149	SRL	0	0.34078303250678799	0.35699999999999998	2E-3	0	OOM
1159	ARPP21	0	0.338306467965383	0.33300000000000002	0	0	OOM
1168	HHATL	0	0.31086739295266902	0.31	1E-3	0	OOM
1178	BEST3	0	0.30760353011929098	0.35699999999999998	1E-3	0	OOM
1188	AC004562.1	0	0.28426973946987699	0.26200000000000001	1E-3	0	OOM
1198	TRIM55	0	0.280702602687459	0.26200000000000001	0	0	OOM
1208	ACHE	0	0.27656563221447	0.35699999999999998	3.0000000000000001E-3	0	OOM
12114	SMYD1	0	0.26139159363382902	0.31	0	0	OOM
12210	GRB14	0	0.25435611310828699	0.28599999999999998	1E-3	0	OOM
1238	RP11-245G13.2	0	0.25081901749701702	0.26200000000000001	0	0	OOM
1248	AC147651.5	0	0.25073163740207	0.33300000000000002	0	0	OOM
1258	ACTA1	9.9083879161451709E-305	5.8052229632006602	0.85699999999999998	2.1000000000000001E-2	2.1000828188269699E-300	OOM
1268	DTNA	1.7118664516151099E-304	0.47461019822579897	0.42899999999999999	5.0000000000000001E-3	3.6283009441982297E-300	OOM
1278	PITX2	3.2930765017970103E-294	0.45731141661542302	0.45200000000000001	6.0000000000000001E-3	6.9796756455587698E-290	OOM
1288	TXLNB	1.74048962535356E-293	0.39073386887065298	0.42899999999999999	5.0000000000000001E-3	3.6889677609368701E-289	OOM
1298	LRTM1	1.47937825121451E-292	0.47740391926234199	0.26200000000000001	2E-3	3.1355422034491499E-288	OOM
1308	AKR1B15	4.70731335111633E-292	0.44959239651834099	0.45200000000000001	6.0000000000000001E-3	9.9771506476910599E-288	OOM
13114	CAP2	1.19940173181071E-280	0.81105604559635303	0.66700000000000004	1.4E-2	2.5421319705727998E-276	OOM
13210	SNAI3	1.9320701553702799E-267	0.26639078758593798	0.26200000000000001	2E-3	4.0950226943073002E-263	OOM
1339	FRMD3	4.2397285474171301E-265	0.344602538185112	0.38100000000000001	4.0000000000000001E-3	8.9861046562506109E-261	OOM
1348	POPDC2	1.63480327159647E-262	0.28116071951567001	0.38100000000000001	5.0000000000000001E-3	3.4649655341487098E-258	OOM
1358	TNNT3	2.9852954760313601E-261	4.5388597544479596	0.85699999999999998	2.5000000000000001E-2	6.3273337614484703E-257	OOM
1368	MYL2	5.6969652363714805E-256	3.6746294380473201	0.26200000000000001	2E-3	1.20747178184894E-251	OOM
1378	ANKRD23	8.7328769128920895E-242	0.57858737183410802	0.52400000000000002	0.01	1.85093326168748E-237	OOM
1388	TRIM63	4.4007333429354797E-239	0.61513671199209996	0.5	8.9999999999999993E-3	9.3273543203517594E-235	OOM
1398	PDLIM3	1.2354120464778401E-235	2.3502824083586602	0.97599999999999998	3.6999999999999998E-2	2.6184558325097797E-231	OOM
1408	MYLPF	1.9553000265965E-235	4.8194035261227803	0.85699999999999998	2.8000000000000001E-2	4.1442584063712899E-231	OOM
14114	DUSP13	1.04087986156701E-214	1.54632833200321	0.81	2.8000000000000001E-2	2.2061448665912799E-210	OOM
14210	SH3BGR	7.93283644437089E-196	2.1205861848439098	0.83299999999999996	3.2000000000000001E-2	1.68136468438441E-191	OOM
14310	IGF2	7.2123350126065095E-191	1.1957485449112999	0.57099999999999995	1.4999999999999999E-2	1.5286544059219499E-186	OOM
1448	CCDC69	4.1455535114218703E-189	0.68478973143358801	0.61899999999999999	1.7000000000000001E-2	8.7865006674586605E-185	OOM
1458	EPDR1	3.5231809018659498E-182	0.60476276963556796	0.54800000000000004	1.4E-2	7.46738192150489E-178	OOM
1468	ITGB6	1.0049311371690599E-180	0.52291327974688195	0.42899999999999999	8.9999999999999993E-3	2.1299515452298299E-176	OOM
1478	GMPR	3.7309188727972002E-178	0.850976152980363	0.73799999999999999	2.5999999999999999E-2	7.9076825508936697E-174	OOM
1488	PRKAA2	9.9912055803461101E-175	0.31750752717589398	0.31	5.0000000000000001E-3	2.1176360227543598E-170	OOM
1498	S100A1	1.69201665672392E-174	2.1596938011278599	0.88100000000000001	0.04	3.5862293039263403E-170	OOM
1508	SGCG	3.4689101206989202E-169	0.450396095347329	0.47599999999999998	1.2E-2	7.3523550008213602E-165	OOM
15114	IL32	2.0138163394534599E-163	3.2287887504619199	0.85699999999999998	4.1000000000000002E-2	4.2682837314716201E-159	OOM
15210	CORO6	7.5751657832589501E-162	0.63798294967256797	0.64300000000000002	2.1999999999999999E-2	1.6055563877617299E-157	OOM
15310	RCSD1	8.7401164795691706E-160	0.44012308395465499	0.40500000000000003	8.9999999999999993E-3	1.8524676878446901E-155	OOM
1548	SIX1	5.6270570530601302E-155	0.30422773348056098	0.28599999999999998	4.0000000000000001E-3	1.19265474239609E-150	OOM
1558	PARVB	3.5206221409563598E-153	0.67219622997148698	0.61899999999999999	2.1999999999999999E-2	7.4619586277570101E-149	OOM
1568	ASB2	9.2486564460062703E-148	0.29674990544389102	0.28599999999999998	5.0000000000000001E-3	1.9602527337310301E-143	OOM
1578	FRZB	6.1488609711175102E-143	1.77984453206667	0.83299999999999996	4.2999999999999997E-2	1.30325108282836E-138	OOM
1588	RP11-279O9.4	3.0379518329133502E-138	0.31310997874323399	0.33300000000000002	7.0000000000000001E-3	6.4389389098598502E-134	OOM
1598	CMYA5	4.9923971299910799E-136	1.6327931899602699	0.78600000000000003	4.2000000000000003E-2	1.05813857170161E-131	OOM
1608	RP11-736K20.5	7.4846162009369203E-134	0.27139074808821201	0.28599999999999998	5.0000000000000001E-3	1.58636440378858E-129	OOM
16114	PRKCQ-AS1	4.3257738644414E-132	0.28593894694779898	0.26200000000000001	4.0000000000000001E-3	9.1684777056835495E-128	OOM
16210	FXYD1	1.0042364888595899E-129	2.1488391644492002	0.85699999999999998	5.2999999999999999E-2	2.1284792381379099E-125	OOM
16310	TMEM52	6.6999265575411401E-128	1.3348683045180201	0.83299999999999996	5.0999999999999997E-2	1.4200494338708501E-123	OOM
1648	TMEM182	2.3122390946151999E-126	0.27385225544035402	0.28599999999999998	6.0000000000000001E-3	4.9007907610369099E-122	OOM
1658	GPX3	1.6061238664531299E-124	0.91783481725943095	0.81	4.4999999999999998E-2	3.4041795349474102E-120	OOM
1668	PLA2G16	2.0096216097887101E-123	1.0058911461042299	0.76200000000000001	4.1000000000000002E-2	4.2593930019471798E-119	OOM
1678	HSPB2	6.6223992845301902E-122	2.01164705777266	0.85699999999999998	5.7000000000000002E-2	1.40361752835617E-117	OOM
1688	COX7A1	7.43745368000498E-117	3.8070093991717999	0.92900000000000005	7.0999999999999994E-2	1.5763683074770599E-112	OOM
1698	CFL2	3.4151025831199801E-115	1.81469531673434	0.88100000000000001	6.4000000000000001E-2	7.2383099249227896E-111	OOM
1708	LMCD1	5.2044479292317898E-115	1.3618760851882901	0.73799999999999999	4.2000000000000003E-2	1.10308273860068E-110	OOM
17114	HSPB8	1.7027348529316601E-101	1.2500316712003401	0.83299999999999996	6.3E-2	3.6089465207886598E-97	OOM
17210	COQ10A	1.09123688385394E-100	1.14819850470264	0.81	6.0999999999999999E-2	2.3128765753284302E-96	OOM
17310	ADSSL1	4.0675993321842597E-98	1.7034751309763501	0.83299999999999996	6.8000000000000005E-2	8.6212767845645504E-94	OOM
1748	MEF2C	6.6401857694393099E-95	0.95942044868503995	0.66700000000000004	0.04	1.40738737383266E-90	OOM
1758	CAPN3	2.2530838009450701E-93	0.758225845371719	0.71399999999999997	4.7E-2	4.7754111161030797E-89	OOM
1769	DMPK	3.7450308831736999E-90	0.78713100634718902	0.64300000000000002	4.1000000000000002E-2	7.9375929568866701E-86	OOM
1778	TNNI2	1.7389846615113401E-89	4.6033867789618901	0.88100000000000001	8.5000000000000006E-2	3.6857779900732802E-85	OOM
1788	UCP2	2.2145601498161699E-87	0.51587058286087795	0.52400000000000002	2.7E-2	4.6937602375353699E-83	OOM
179	ANXA6	2.1587537899211901E-83	0.87784215896964901	0.76200000000000001	0.06	4.5754786577379701E-79	OOM
180	PTP4A3	1.20563230348931E-82	1.3440708852374801	0.85699999999999998	8.5000000000000006E-2	2.5553376672455898E-78	OOM
181	TBX15	1.5045747562025099E-82	0.34028935580273201	0.33300000000000002	1.0999999999999999E-2	3.1889461957712202E-78	OOM
182	TNNC2	3.7070256036871203E-80	5.1114527965859597	0.81	7.8E-2	7.8570407670148601E-76	OOM
183	CRAT	6.5460648356693001E-76	0.48721375099855002	0.47599999999999998	2.5999999999999999E-2	1.38743844192011E-71	OOM
184	SHISA4	1.86360631412448E-75	1.1024443852113399	0.73799999999999999	6.6000000000000003E-2	3.94991358278683E-71	OOM
185	RAMP1	3.0011877021161002E-75	1.1184678941633499	0.81	0.08	6.3610173346350704E-71	OOM
186	BIN1	1.5313684455846601E-71	2.5792211980843098	0.88100000000000001	0.108	3.2457354204166801E-67	OOM
187	FILIP1	7.61717563680975E-71	0.276919038914828	0.28599999999999998	0.01	1.6144603762218299E-66	OOM
188	G0S2	4.9030503413676699E-69	0.75217145783072703	0.54800000000000004	3.6999999999999998E-2	1.03920151985288E-64	OOM
189	CAMK2B	1.34831095696482E-68	0.26281571215360999	0.28599999999999998	0.01	2.85774507328694E-64	OOM
190	C1orf167	1.9562537437134999E-64	0.33403201329862803	0.33300000000000002	1.4999999999999999E-2	4.1462798098007601E-60	OOM
191	TPM2	1.8202900354357399E-63	4.4037077779603102	0.90500000000000003	0.13400000000000001	3.8581047301060499E-59	OOM
192	AFAP1L1	1.3715987980888299E-59	0.26512224600063999	0.35699999999999998	1.7999999999999999E-2	2.90710365254928E-55	OOM
193	SAMD4A	5.4015188618489995E-57	0.49116021691271	0.40500000000000003	2.5000000000000001E-2	1.1448519227688999E-52	OOM
194	WDR62	3.3742959557566602E-56	0.657348469333223	0.59499999999999997	5.6000000000000001E-2	7.1518202782262504E-52	OOM
195	FHL1	1.1515929721754101E-55	3.0105689085385898	0.88100000000000001	0.14599999999999999	2.44080130452578E-51	OOM
196	C19orf47	3.2892666806820598E-55	0.56203951546154796	0.54800000000000004	4.8000000000000001E-2	6.9716007297056296E-51	OOM
197	PPARGC1A	1.7640902924830101E-54	0.277713584652165	0.31	1.4999999999999999E-2	3.73898937491774E-50	OOM
198	SYNPO2	3.1844856432287699E-53	0.49760335668890598	0.5	0.04	6.7495173208233703E-49	OOM
199	RP11-184I16.4	6.3273718700488202E-53	0.32236894930249699	0.33300000000000002	1.7999999999999999E-2	1.34108646785685E-48	OOM
200	PLA2G4C	7.4973581321016906E-52	0.32392664064371302	0.31	1.6E-2	1.5890650560989499E-47	OOM
201	FAM195A	9.9780157631371297E-51	0.81299365222576303	0.73799999999999999	9.8000000000000004E-2	2.11484044099691E-46	OOM
202	PDE4DIP	4.9527524444639397E-49	2.1631265864856699	0.85699999999999998	0.158	1.04973588060413E-44	OOM
203	PLCD3	7.0236733234541797E-48	0.714019651034559	0.61899999999999999	7.1999999999999995E-2	1.4886675609061099E-43	OOM
204	STRADB	7.3935128732186398E-48	0.47697174131147002	0.5	4.4999999999999998E-2	1.5670550534786899E-43	OOM
205	USP2	9.1332356852228502E-48	0.38143306561407703	0.33300000000000002	0.02	1.93578930348298E-43	OOM
206	CPT1B	9.9728449113644405E-48	0.40177065394835398	0.31	1.7000000000000001E-2	2.1137444789636902E-43	OOM
207	MSRB3	1.12943224132019E-47	0.48697715632800398	0.40500000000000003	2.8000000000000001E-2	2.3938316354781402E-43	OOM
208	GYPC	3.4722062832272E-46	0.64424061502702301	0.64300000000000002	7.0000000000000007E-2	7.3593412173000501E-42	OOM
209	AKR1B1	2.5481161996405299E-45	1.1779947588363999	0.85699999999999998	0.161	5.4007322851381097E-41	OOM
210	ZSCAN16-AS1	9.4010880382572905E-45	1.0724594042412301	0.73799999999999999	0.114	1.9925606097086302E-40	OOM
211	LSMEM1	4.3909538921344301E-44	0.34370803846439901	0.35699999999999998	2.5000000000000001E-2	9.3066267743789196E-40	OOM
212	TMEM143	1.5216067997821399E-42	0.35228007302646502	0.42899999999999999	3.6999999999999998E-2	3.2250456121382399E-38	OOM
213	FBXO32	3.2119310136615398E-41	1.2416138012844	0.76200000000000001	0.13200000000000001	6.8076877834556399E-37	OOM
214	SLC25A4	5.86217067373505E-40	3.3182040859840898	0.92900000000000005	0.25	1.24248707429814E-35	OOM
215	ARG2	3.28691171533656E-39	0.40550702592520399	0.40500000000000003	3.5000000000000003E-2	6.9666093806558399E-35	OOM
216	FABP7	6.3097789883626002E-39	0.56999024583204805	0.42899999999999999	0.04	1.33735765658345E-34	OOM
217	FHL3	1.4995114973260399E-38	1.62721030762686	0.81	0.17699999999999999	3.1782146185825501E-34	OOM
218	PHYH	3.9353163355014699E-38	1.0222263927642199	0.81	0.17199999999999999	8.3409029730953602E-34	OOM
219	MLLT11	6.2334322503961504E-38	0.67586684030668098	0.40500000000000003	3.6999999999999998E-2	1.32117596547146E-33	OOM
220	C2orf88	6.0495997667628896E-37	0.29344653977336099	0.26200000000000001	1.6E-2	1.2822126705653901E-32	OOM
221	PDLIM7	1.8538046394241602E-36	1.2051028538219599	0.78600000000000003	0.16500000000000001	3.9291389332595002E-32	OOM
222	RCAN2	2.0620258563626501E-36	0.26897329458535602	0.38100000000000001	3.3000000000000002E-2	4.37046380256063E-32	OOM
223	ST3GAL3	1.33595362657706E-35	0.254174211588996	0.33300000000000002	2.5999999999999999E-2	2.8315537115300699E-31	OOM
224	USP13	6.5370550386874E-35	0.27893951299634201	0.31	2.3E-2	1.38552881544979E-30	OOM
225	VAMP5	3.2856026097806499E-34	1.0251475421068299	0.83299999999999996	0.189	6.9638347314300804E-30	OOM
226	SH3KBP1	3.1064113889358E-33	0.70707741597895801	0.54800000000000004	7.5999999999999998E-2	6.5840389388494195E-29	OOM
227	TPM1	7.8231065923057199E-33	4.5098286795256204	0.88100000000000001	0.26700000000000002	1.6581074422391999E-28	OOM
228	CUTC	1.2394637894948601E-32	0.79060381205068897	0.81	0.188	2.6270435018343502E-28	OOM
229	ACYP2	1.44850824519173E-32	1.3006637484852499	0.90500000000000003	0.28999999999999998	3.0701132256838701E-28	OOM
230	ATP1B1	2.7518634012585599E-32	0.92329888537813498	0.71399999999999997	0.13500000000000001	5.8325744789675096E-28	OOM
231	LGALS1	4.9454655928687701E-32	1.1510520822202599	0.92900000000000005	0.22500000000000001	1.0481914324085299E-27	OOM
232	PFKM	1.0890577959980101E-31	1.14254858529049	0.76200000000000001	0.183	2.3082579986177799E-27	OOM
233	TRIM16L	3.4829418074957901E-31	0.60518977417057596	0.54800000000000004	8.4000000000000005E-2	7.3820951609873302E-27	OOM
234	CCDC28B	6.3037446426653999E-31	0.42080945434816602	0.5	6.6000000000000003E-2	1.3360786770129299E-26	OOM
235	RP11-410L14.2	8.7329692191039897E-31	0.34499664749306203	0.38100000000000001	0.04	1.85095282598909E-26	OOM
236	RP6-109B7.3	1.32283052227273E-30	1.09000202418828	0.78600000000000003	0.20300000000000001	2.8037392919570602E-26	OOM
237	AP1S2	1.3843656736248801E-30	1.0205534043506499	0.83299999999999996	0.22600000000000001	2.9341630452479202E-26	OOM
238	MBNL1-AS1	1.4484676992122701E-29	0.59626191558514596	0.52400000000000002	7.9000000000000001E-2	3.0700272884803999E-25	OOM
239	GAMT	5.3677787634329296E-29	2.0404512559388799	0.85699999999999998	0.30599999999999999	1.1377007089096099E-24	OOM
240	DGCR6	5.5957226356541698E-29	1.41186068560083	0.85699999999999998	0.28699999999999998	1.1860134126269E-24	OOM
241	AK1	4.7174983188103204E-28	3.1490955762991399	0.88100000000000001	0.35	9.9987376867184601E-24	OOM
242	PKIG	2.5217783253948401E-27	1.10989730456143	0.81	0.245	5.3449091606743606E-23	OOM
243	PGM1	2.8765672968650799E-27	1.7380476114843599	0.85699999999999998	0.32500000000000001	6.0968843857055404E-23	OOM
244	GOT1	2.9251776897964898E-26	1.12939966774781	0.78600000000000003	0.24199999999999999	6.1999141135236597E-22	OOM
245	CYSTM1	4.4931732728197402E-26	1.47032542223189	0.85699999999999998	0.32	9.5232807517414409E-22	OOM
246	NDUFA4	5.3519167861571602E-26	1.57366720410243	1	0.98699999999999999	1.13433876282601E-21	OOM
247	GBAS	7.6194998827423401E-26	1.3988355991299699	0.88100000000000001	0.38	1.61495300014724E-21	OOM
248	WIPI1	1.10716368239539E-25	0.40158147972540198	0.45200000000000001	6.5000000000000002E-2	2.3466334248370398E-21	OOM
249	CRYAB	2.8828774637103699E-25	3.7640503506852299	0.90500000000000003	0.442	6.1102587843341299E-21	OOM
250	UBE2D1	3.41322100958453E-25	1.2522897541346101	0.81	0.28699999999999998	7.2343219298144198E-21	OOM
251	PRKAG2	5.5401546579451903E-25	0.42894089341590003	0.40500000000000003	5.3999999999999999E-2	1.17423577975148E-20	OOM
252	PDLIM5	6.6982782414320999E-25	1.8012491764838301	0.88100000000000001	0.42099999999999999	1.41970007327153E-20	OOM
253	ADCK3	1.61075306282002E-24	0.94812530956714403	0.71399999999999997	0.20499999999999999	3.4139911166470298E-20	OOM
254	CHCHD10	1.9818579818890299E-24	2.0722573323108899	0.95199999999999996	0.64500000000000002	4.2005479926137902E-20	OOM
255	GYG1	4.6253574871493903E-24	1.3920138718465001	0.76200000000000001	0.25600000000000001	9.8034451940131305E-20	OOM
256	NDRG2	5.9444421531850297E-24	1.5699277265313001	0.90500000000000003	0.45200000000000001	1.2599245143675701E-19	OOM
257	NDUFA3	6.5246339297696304E-24	1.46119019435955	0.95199999999999996	0.61799999999999999	1.3828961614146699E-19	OOM
258	MIR4458HG	7.8767278821874006E-23	1.01254657905402	0.83299999999999996	0.31	1.6694724746296201E-18	OOM
259	RTN2	9.8516827784033405E-23	0.46460269046174701	0.42899999999999999	6.6000000000000003E-2	2.0880641648825899E-18	OOM
260	NDUFA1	1.23817977540572E-22	1.22468230159407	0.97599999999999998	0.92300000000000004	2.6243220339724301E-18	OOM
261	PKIA	2.0462609704594201E-22	0.56815833846697394	0.52400000000000002	0.105	4.33705012688875E-18	OOM
262	BOLA3	4.0657913106669199E-22	0.98557648142707699	0.85699999999999998	0.35899999999999999	8.6174446829585398E-18	OOM
263	MLTK	5.8774832012402602E-22	0.80180011390711703	0.78600000000000003	0.27	1.24573256450287E-17	OOM
264	GBE1	1.06206395284884E-21	0.87919682535145405	0.69	0.20599999999999999	2.25104454806311E-17	OOM
265	COX7B	1.6218530119834601E-21	1.3116839185026401	0.97599999999999998	0.96799999999999997	3.4375174588989303E-17	OOM
266	DNASE1L1	1.81720476542543E-21	0.28992551253069498	0.35699999999999998	4.8000000000000001E-2	3.8515655003191899E-17	OOM
267	PABPC4	2.3646305094064201E-21	1.1855228072280199	0.78600000000000003	0.31	5.0118343646869099E-17	OOM
268	IDH2	2.5440417613854802E-21	1.8383386899952601	0.90500000000000003	0.59699999999999998	5.3920965132565297E-17	OOM
269	NUDT4	3.4780982199368999E-21	0.60746044241566799	0.66700000000000004	0.17399999999999999	7.3718291771562603E-17	OOM
270	UQCRQ	3.6563444083080399E-21	1.1060459637987301	1	0.96099999999999997	7.7496219734088897E-17	OOM
271	NDUFB2	9.4462624180971803E-21	1.3710893440012	0.97599999999999998	0.86	2.0021353195157E-16	OOM
272	NDUFB10	1.4342289044247301E-20	1.45290213935349	0.95199999999999996	0.89900000000000002	3.03984816292823E-16	OOM
273	UQCRB	1.48784765675447E-20	1.5446940847933499	0.97599999999999998	0.995	3.1534931084911002E-16	OOM
274	TEAD4	2.0305296471875101E-20	0.32242213178254198	0.38100000000000001	5.8999999999999997E-2	4.3037075872139402E-16	OOM
275	AFF1	3.9853919595441197E-20	0.58820670682322096	0.54800000000000004	0.125	8.44703825825376E-16	OOM
276	UBE2D4	4.6685264314886401E-20	0.51195826003138101	0.54800000000000004	0.125	9.894941771540179E-16	OOM
277	SUCLA2	6.3958133984677906E-20	0.63472282285468795	0.76200000000000001	0.27300000000000002	1.3555926498052501E-15	OOM
278	DCAF6	6.5377303384792004E-20	0.95754680764227595	0.73799999999999999	0.27700000000000002	1.38567194524067E-15	OOM
279	CHCHD3	6.6439463428395399E-20	0.95567035474621098	0.78600000000000003	0.34699999999999998	1.4081844273648401E-15	OOM
280	UQCRFS1	7.1814592227864201E-20	1.4353238880822099	0.95199999999999996	0.80800000000000005	1.52211028226958E-15	OOM
281	TCEA3	7.28758402810249E-20	1.1415115431354199	0.83299999999999996	0.4	1.5446034347563199E-15	OOM
282	F3	7.3392292291611298E-20	0.283370646875159	0.31	3.9E-2	1.5555496351206999E-15	OOM
283	PGP	1.1326982853704901E-19	0.58811807329772703	0.59499999999999997	0.156	2.4007540158427601E-15	OOM
284	PDK2	1.13331555289632E-19	0.72800288265261004	0.66700000000000004	0.20499999999999999	2.4020623143637598E-15	OOM
285	NDUFV2	1.18115916800003E-19	1.30281422856434	0.95199999999999996	0.88200000000000001	2.5034668565760701E-15	OOM
286	UQCR10	1.66482500019179E-19	1.4640563531637001	0.92900000000000005	0.879	3.5285965879065E-15	OOM
287	NDUFB9	2.03917880139712E-19	1.07149429611168	0.97599999999999998	0.91400000000000003	4.3220394695611997E-15	OOM
288	UQCRC2	2.0852906661079E-19	0.75252073760740501	0.95199999999999996	0.8	4.4197735668156902E-15	OOM
289	COX17	2.4285297140407799E-19	1.12882058175936	0.90500000000000003	0.624	5.14726872890944E-15	OOM
290	COX8A	2.5173031245350498E-19	1.20729062600334	0.97599999999999998	0.96299999999999997	5.3354239724520301E-15	OOM
291	UQCR11.1	2.692022450444E-19	1.78418565234654	0.97599999999999998	0.95399999999999996	5.7057415837160603E-15	OOM
292	ALDOA	2.7933269338747198E-19	2.6945191886725701	0.95199999999999996	0.98	5.9204564363474697E-15	OOM
293	GAPDH	2.86838876269772E-19	2.1821545622877201	0.97599999999999998	0.999	6.0795499825378302E-15	OOM
294	UGP2	2.9747571565801299E-19	1.3643201164608301	0.88100000000000001	0.56000000000000005	6.30499779337159E-15	OOM
295	ATP5J	3.1059760109323401E-19	1.1752037117515699	0.95199999999999996	0.95899999999999996	6.58311615517109E-15	OOM
296	SEPW1	4.3550384912505498E-19	1.2976390471673001	0.97599999999999998	0.94	9.2305040822055506E-15	OOM
297	MACROD1	6.8086311087422201E-19	0.88911713038005402	0.83299999999999996	0.39100000000000001	1.4430893634979101E-14	OOM
298	ZNF106	7.3379897891259495E-19	0.85002162053742203	0.73799999999999999	0.28599999999999998	1.55528693580525E-14	OOM
299	COX7C	9.5022501819396001E-19	1.3107570815601799	1	0.997	2.0140019260621E-14	OOM
300	TRIM52-AS1	1.10943992847908E-18	0.51302996016611202	0.57099999999999995	0.14299999999999999	2.3514579284113999E-14	OOM
301	FLOT1	1.1184797052577299E-18	0.564784012014238	0.64300000000000002	0.17799999999999999	2.37061773529375E-14	OOM
302	COX5B	1.634189865964E-18	1.10764783824712	0.97599999999999998	0.98699999999999999	3.4636654209106901E-14	OOM
303	COX14	1.94196457974736E-18	1.1099662431278701	0.90500000000000003	0.69099999999999995	4.1159939267745402E-14	OOM
304	FUNDC2	2.1182995057273501E-18	0.96451953395939904	0.83299999999999996	0.45	4.4897358023891201E-14	OOM
305	ACADS	2.5129418895538999E-18	0.445209885470494	0.52400000000000002	0.12	5.3261803349094997E-14	OOM
306	LINC00116	3.1367703180341798E-18	1.6573954986236901	0.83299999999999996	0.53300000000000003	6.6483846890734402E-14	OOM
307	OPTN	3.14956709441439E-18	1.4558651717226601	0.85699999999999998	0.58399999999999996	6.6755074566113004E-14	OOM
308	COX5A	4.6142119762399001E-18	1.4320502611623001	0.95199999999999996	0.91100000000000003	9.7798222836404595E-14	OOM
309	NDUFB1	5.06228511628606E-18	1.1576671864671499	0.92900000000000005	0.89800000000000002	1.07295133039683E-13	OOM
310	NFU1	5.6049697186339601E-18	0.52469975262583801	0.76200000000000001	0.26700000000000002	1.1879733318644699E-13	OOM
311	GABARAPL1	6.7064760538672297E-18	0.44544707912357401	0.57099999999999995	0.13800000000000001	1.42143759961716E-13	OOM
312	MAP1LC3A	7.1729637692617006E-18	0.80309062533215403	0.61899999999999999	0.186	1.5203096708950201E-13	OOM
313	PTPLA	7.3664676441342102E-18	0.28329692158484499	0.26200000000000001	3.1E-2	1.5613228171742499E-13	OOM
314	ACADM	8.1893177310593405E-18	0.65797706035869596	0.73799999999999999	0.26900000000000002	1.7357258930980299E-13	OOM
315	ATP5O	8.3168053536565198E-18	0.93696765245740499	1	0.96699999999999997	1.7627468947075E-13	OOM
316	CCNG1	9.9162390093848108E-18	0.79175442682092001	0.81	0.36	2.1017468580391099E-13	OOM
317	TRPT1	1.13168810558978E-17	0.64928141811866902	0.71399999999999997	0.248	2.3986129397975299E-13	OOM
318	MPC1	1.3817333520225E-17	1.30514604625558	0.85699999999999998	0.61899999999999999	2.9285838396116801E-13	OOM
319	NDUFS5	1.3983713878829399E-17	0.74222401789974501	0.97599999999999998	0.98	2.9638481566178899E-13	OOM
320	FTH1	1.4734411506254E-17	1.49616144655992	0.97599999999999998	0.92400000000000004	3.1229585187505398E-13	OOM
321	NDUFB3	1.6893848080614599E-17	0.924081627726556	0.92900000000000005	0.80400000000000005	3.58065110068627E-13	OOM
322	ATP5I	1.71740140619411E-17	1.0725200492233999	0.92900000000000005	0.95099999999999996	3.64003228042842E-13	OOM
323	ALKBH5	1.8847428421387101E-17	0.72274897393596904	0.76200000000000001	0.30099999999999999	3.9947124539129998E-13	OOM
324	ATP5G1	1.9756083591342799E-17	0.89708664008775296	0.97599999999999998	0.86299999999999999	4.1873019171851099E-13	OOM
325	ANXA11	2.17784337082584E-17	0.92864648352710999	0.85699999999999998	0.498	4.6159390244653801E-13	OOM
326	PACSIN3	2.3095072687954901E-17	1.0641029013228001	0.76200000000000001	0.36499999999999999	4.89500065621204E-13	OOM
327	NDUFA12	3.7326586900296001E-17	0.81189436506230395	0.92900000000000005	0.81100000000000005	7.9113700935177401E-13	OOM
328	NDUFV3	3.8231452252572E-17	0.96274461388876797	0.81	0.436	8.1031563049326295E-13	OOM
329	FXR1	3.8823132487632903E-17	0.92858189463386398	0.83299999999999996	0.47699999999999998	8.2285629307537996E-13	OOM
330	NDUFS7	4.5086714369238502E-17	1.0588706643250101	0.90500000000000003	0.77	9.556129110560101E-13	OOM
331	SBDS	4.8304006736650101E-17	0.85036911812247196	0.95199999999999996	0.76200000000000001	1.0238034227833E-12	OOM
332	ABLIM2	5.9568234055630806E-17	0.25476748668673999	0.33300000000000002	5.3999999999999999E-2	1.26254872080909E-12	OOM
333	S100A6	8.6203398569935095E-17	1.19165814828415	0.97599999999999998	0.85499999999999998	1.82708103268977E-12	OOM
334	ADSL	1.09520613238366E-16	0.67488528161711203	0.71399999999999997	0.28499999999999998	2.32128939758717E-12	OOM
335	TBC1D1	1.16160252554281E-16	0.26926453129452299	0.26200000000000001	3.4000000000000002E-2	2.46201655288798E-12	OOM
336	ACAP1	1.16676694875959E-16	0.404936885141775	0.40500000000000003	7.9000000000000001E-2	2.4729625478959601E-12	OOM
337	TPI1	1.1883838019268701E-16	1.0682167285130899	0.95199999999999996	0.93799999999999994	2.5187794681839901E-12	OOM
338	PFN2	1.4022964246048601E-16	0.41807402479027	0.42899999999999999	8.5000000000000006E-2	2.97216727195E-12	OOM
339	YBX3	1.60854298461774E-16	1.2344375041254301	0.90500000000000003	0.81799999999999995	3.4093068558973001E-12	OOM
340	ANAPC11	1.6143970369631101E-16	0.72801141843912198	0.95199999999999996	0.82899999999999996	3.4217145198433001E-12	OOM
341	MRPL33	1.8178995896986801E-16	0.93697485511227196	0.88100000000000001	0.65200000000000002	3.8530381803663601E-12	OOM
342	USMG5	1.9052002057572601E-16	1.04175937851323	0.92900000000000005	0.96099999999999997	4.0380718361025198E-12	OOM
343	ATP5E	1.96977332739851E-16	0.84472408875402105	1	0.99099999999999999	4.1749345674211504E-12	OOM
344	ATP5G3	2.06648126095128E-16	0.875026641645548	0.97599999999999998	0.95899999999999996	4.3799070325862503E-12	OOM
345	MRPL41	2.3431956004219002E-16	1.0753726836127899	0.88100000000000001	0.751	4.9664030750942296E-12	OOM
346	ATP5D	2.4309183356536201E-16	1.1059100865107001	0.92900000000000005	0.94799999999999995	5.1523314124178596E-12	OOM
347	FAM127A	2.4697219009026999E-16	0.67484635079690802	0.81	0.32900000000000001	5.2345755689632803E-12	OOM
348	CYC1	3.0387134840968402E-16	0.96656551585388295	0.90500000000000003	0.83199999999999996	6.4405532295432502E-12	OOM
349	GTF3A	4.21080812364982E-16	1.0996512027698799	0.88100000000000001	0.68799999999999994	8.9248078180757896E-12	OOM
350	RP13-270P17.3	6.6140526848939999E-16	0.25695332264989501	0.31	4.9000000000000002E-2	1.40184846656328E-11	OOM
351	GHITM	6.71011050602355E-16	0.77601707888030103	0.92900000000000005	0.82599999999999996	1.42220792175169E-11	OOM
352	MDH2	7.8247336265327198E-16	1.05509708729006	0.90500000000000003	0.88600000000000001	1.6584522921436101E-11	OOM
353	ZCRB1	7.9653127653695004E-16	0.65747312894237597	0.95199999999999996	0.67900000000000005	1.6882480406200699E-11	OOM
354	YBX1	9.2846556443086396E-16	1.03331249732126	0.95199999999999996	0.99399999999999999	1.96788276381122E-11	OOM
355	NDUFA6	1.00165264759744E-15	0.75760329708768004	0.97599999999999998	0.80400000000000005	2.1230027865827799E-11	OOM
356	RAD23A	1.15210013076532E-15	1.1103087835296499	0.85699999999999998	0.73699999999999999	2.4418762271570899E-11	OOM
357	NDUFB7	1.2836071595165999E-15	0.89449960623522795	0.95199999999999996	0.90800000000000003	2.7206053745954299E-11	OOM
358	MRPS15	1.36029373475114E-15	0.81825173422507103	0.85699999999999998	0.61699999999999999	2.8831425708050401E-11	OOM
359	DYRK1B	2.04801616185821E-15	0.28507310822021797	0.38100000000000001	7.2999999999999995E-2	4.3407702550584799E-11	OOM
360	PHPT1	2.2323304922273598E-15	0.89752491440385196	0.90500000000000003	0.80400000000000005	4.7314244782758897E-11	OOM
361	HDDC2	2.4335975430223699E-15	0.87003387699021695	0.85699999999999998	0.57099999999999995	5.15800999243591E-11	OOM
362	SLC25A3	2.6980880658728099E-15	0.80018136186636102	0.97599999999999998	0.97499999999999998	5.7185976556174203E-11	OOM
363	NDUFA11	3.1432762271619502E-15	0.72245185566785497	0.97599999999999998	0.92200000000000004	6.6621739634697598E-11	OOM
364	SMIM4	3.7074408640416003E-15	0.71798648462734505	0.76200000000000001	0.371	7.8579209113361695E-11	OOM
365	MLF1	3.9350139042715297E-15	0.96043919768290997	0.69	0.29899999999999999	8.3402619701034998E-11	OOM
366	NDUFC1	4.4114196151864602E-15	0.90765319321376503	0.88100000000000001	0.87	9.3500038743877098E-11	OOM
367	SLC25A11	4.49272625690332E-15	0.85626989727661096	0.83299999999999996	0.50800000000000001	9.5223333015065906E-11	OOM
368	GTF3C6	4.6490586624663004E-15	0.74827355603799095	0.88100000000000001	0.65500000000000003	9.8536798350973202E-11	OOM
369	NDUFS8	4.9780998280178799E-15	0.87272696448229004	0.90500000000000003	0.78800000000000003	1.05510825854839E-10	OOM
370	AAMDC	5.0398057618441802E-15	0.59928966006060602	0.88100000000000001	0.45100000000000001	1.06818683122287E-10	OOM
371	MTFR1L	6.1833718161297196E-15	0.56403353631164799	0.54800000000000004	0.16600000000000001	1.3105656564286899E-10	OOM
372	PRDX2	6.5149701091006798E-15	0.89044847262700999	0.95199999999999996	0.89500000000000002	1.3808479146238901E-10	OOM
373	ACO2	7.1105622297498101E-15	0.46331132685853199	0.76200000000000001	0.33100000000000002	1.50708366459547E-10	OOM
374	UQCRH	8.6617839661219505E-15	0.71126798620814002	0.95199999999999996	0.97399999999999998	1.83586511161955E-10	OOM
375	ARPP19	9.2107796355088707E-15	0.84668196862207101	0.81	0.49	1.9522247437461001E-10	OOM
376	OAZ1	9.5423369397584904E-15	0.63791885827089301	0.97599999999999998	0.98599999999999999	2.02249831438181E-10	OOM
377	PKM	1.1798103068603599E-14	0.95375406304306498	0.95199999999999996	0.91300000000000003	2.50060794539054E-10	OOM
378	PRDX3	1.2020929684217599E-14	0.75379891591002401	0.83299999999999996	0.45100000000000001	2.5478360465699199E-10	OOM
379	COX6C	2.0909598125244801E-14	0.65280856430339296	0.97599999999999998	0.99299999999999999	4.4317893226456198E-10	OOM
380	VDAC1	2.24145319958669E-14	1.0348530532461799	0.90500000000000003	0.86899999999999999	4.7507600565239897E-10	OOM
381	SERPINB6	2.35470807404661E-14	0.39943071133209701	0.57099999999999995	0.16200000000000001	4.9908037629418002E-10	OOM
382	TPT1	2.58344206410104E-14	1.3004251701462599	0.97599999999999998	1	5.4756054548621601E-10	OOM
383	EIF4A2	2.7285826571693901E-14	0.70103317142615895	0.95199999999999996	0.84399999999999997	5.7832309418705295E-10	OOM
384	ATP5B	2.8759266314660997E-14	0.90097290987101297	0.95199999999999996	0.92700000000000005	6.0955264953923997E-10	OOM
385	SYNC	3.8272086134475403E-14	0.41373272797911098	0.45200000000000001	0.112	8.1117686562020604E-10	OOM
386	FIS1	4.0703789227579699E-14	0.90626627064357601	0.88100000000000001	0.80800000000000005	8.6271681267855098E-10	OOM
387	NDUFB4	5.4639430041568397E-14	0.70860404870562099	0.97599999999999998	0.95599999999999996	1.1580827197310401E-9	OOM
388	HCFC1R1	6.9743427311362197E-14	0.94686785772947901	0.85699999999999998	0.61299999999999999	1.4782119418643201E-9	OOM
389	MAPKAPK3	8.2262061128487994E-14	0.61761937150702995	0.76200000000000001	0.378	1.7435443856183001E-9	OOM
390	SNRNP25	8.5099715842136197E-14	0.67715172219499797	0.66700000000000004	0.28100000000000003	1.8036884772740799E-9	OOM
391	ATP5G2	1.0027137721542199E-13	0.62361236941031195	0.95199999999999996	0.99	2.12525184008086E-9	OOM
392	SDHA	1.03049843525611E-13	0.67979094342349	0.76200000000000001	0.36699999999999999	2.1841414335253299E-9	OOM
393	COX6B1	1.11927705990955E-13	0.69622400847522603	0.97599999999999998	0.98599999999999999	2.3723077284782901E-9	OOM
394	NDUFA5	1.3300339948293599E-13	0.78472355598708099	0.88100000000000001	0.72599999999999998	2.81900705204083E-9	OOM
395	HIBADH	1.6598377311676501E-13	0.46286312616860398	0.61899999999999999	0.21299999999999999	3.51802607120983E-9	OOM
396	CYCS	1.7524978212631901E-13	0.78716245887216296	0.95199999999999996	0.89300000000000002	3.7144191321673399E-9	OOM
397	LDHB	3.3031117353056898E-13	0.97633348565795397	0.83299999999999996	0.46200000000000002	7.00094532298042E-9	OOM
398	UBE2B	3.41196132501425E-13	0.66053098398700705	0.90500000000000003	0.73199999999999998	7.2316520283677097E-9	OOM
399	LDHA	4.7042534372831103E-13	1.00745021224079	0.95199999999999996	0.97599999999999998	9.9706651603215601E-9	OOM
400	NDUFA13	6.4743802486484098E-13	0.77571992755710495	0.97599999999999998	0.93500000000000005	1.37224489370103E-8	OOM
401	ASB1	6.5550074200515298E-13	0.31753961971373601	0.42899999999999999	0.107	1.38933382267992E-8	OOM
402	SPAG7	7.5298715353237502E-13	0.72525326203496598	0.83299999999999996	0.56799999999999995	1.5959562719118701E-8	OOM
403	FUZ	7.8724502837114496E-13	0.26762826616698898	0.38100000000000001	8.4000000000000005E-2	1.66856583763264E-8	OOM
404	LINC00998	8.0545450460105598E-13	0.69818830998789105	0.78600000000000003	0.441	1.7071608225019401E-8	OOM
405	ECH1	9.3573211709251999E-13	0.85383518539528902	0.85699999999999998	0.70899999999999996	1.9832842221775998E-8	OOM
406	PEBP1	1.0779268379356801E-12	0.62484511383772701	0.95199999999999996	0.96199999999999997	2.2846659330046699E-8	OOM
407	NDUFA2	1.5896758078218299E-12	0.68831160301788596	0.92900000000000005	0.77900000000000003	3.3693178746783699E-8	OOM
408	ARL2	1.68140190880128E-12	0.606812873481273	0.88100000000000001	0.60199999999999998	3.5637313457043203E-8	OOM
409	NDUFAB1	1.687992169626E-12	0.77360950320753297	0.90500000000000003	0.82899999999999996	3.5776994035223198E-8	OOM
410	C7orf55	1.78445421912805E-12	0.67801160832082696	0.73799999999999999	0.374	3.7821507174419103E-8	OOM
411	KLHL18	2.0842341031211599E-12	0.38553706216591499	0.47599999999999998	0.14099999999999999	4.4175341815653E-8	OOM
412	HOMER2	3.8685686205200104E-12	0.27317818871131699	0.26200000000000001	4.4999999999999998E-2	8.1994311911921497E-8	OOM
413	OAZ2	4.4907787520639199E-12	0.61830553992485604	0.81	0.503	9.51820556499947E-8	OOM
414	MPI	4.79781684142103E-12	0.30320352256107702	0.33300000000000002	7.0000000000000007E-2	1.01689727953919E-7	OOM
415	PRADC1	5.7899199080296102E-12	0.65255810484754095	0.69	0.34499999999999997	1.22717352450688E-7	OOM
416	TOMM7	5.8551498799008501E-12	0.55470399757316302	0.95199999999999996	0.99099999999999999	1.2409990170449799E-7	OOM
417	MYL12A	6.0457806747453997E-12	1.6859973310643599	0.97599999999999998	0.96	1.2814032140122901E-7	OOM
418	COQ9	7.0252827183327899E-12	0.59845139133049396	0.64300000000000002	0.29199999999999998	1.48900867215063E-7	OOM
419	SMDT1	7.2046635223169497E-12	0.62743344894752695	0.92900000000000005	0.85699999999999998	1.5270284335550799E-7	OOM
420	PDHA1	8.8455426588803794E-12	0.76845941582972999	0.71399999999999997	0.39	1.8748127665497E-7	OOM
421	RNF10	9.3130933681126093E-12	0.58012624946782099	0.71399999999999997	0.34799999999999998	1.97391013937147E-7	OOM
422	C15orf61	1.0355609965497201E-11	0.55719610719635704	0.71399999999999997	0.371	2.19487153218713E-7	OOM
423	SVIL	1.0505942942859501E-11	0.64632204203506105	0.73799999999999999	0.375	2.22673460673906E-7	OOM
424	ZDHHC4	1.09596016883745E-11	0.39400189340088698	0.5	0.156	2.3228875778509701E-7	OOM
425	NDUFV1	1.3603522346575499E-11	0.71829686776433899	0.83299999999999996	0.67700000000000005	2.8832665613566798E-7	OOM
426	TMEM126A	1.41695203602203E-11	0.55431367865538494	0.76200000000000001	0.438	3.0032298403487002E-7	OOM
427	HSDL2	1.8340957280931101E-11	0.49856306498081299	0.59499999999999997	0.247	3.8873658956933398E-7	OOM
428	MSRB2	1.92749011728092E-11	0.33368534089233998	0.47599999999999998	0.13700000000000001	4.0853153035769001E-7	OOM
429	ASB8	2.2456119946928301E-11	0.53348231192114004	0.59499999999999997	0.247	4.7595746227514498E-7	OOM
430	KLHDC3	2.28248996368749E-11	0.62681067135574497	0.66700000000000004	0.32800000000000001	4.8377374780356299E-7	OOM
431	TWF2	2.44854695400944E-11	0.68188580458645598	0.66700000000000004	0.31	5.1896952690229996E-7	OOM
432	MPC2	3.6698793100532799E-11	0.67559499229559805	0.90500000000000003	0.75800000000000001	7.7783091976579298E-7	OOM
433	APOPT1	3.9491694870918802E-11	0.64418598266600802	0.71399999999999997	0.41299999999999998	8.37026472789125E-7	OOM
434	C20orf196	4.08025658952532E-11	0.25590937044881701	0.31	6.7000000000000004E-2	8.6481038414989205E-7	OOM
435	LIMCH1	4.5338751564454303E-11	0.279195788290098	0.38100000000000001	9.8000000000000004E-2	9.6095483940860908E-7	OOM
436	FTL	4.80857633628073E-11	0.77140287413297903	0.95199999999999996	0.98099999999999998	1.0191777544747E-6	OOM
437	PCGF5	5.0907702516458701E-11	0.38817096679338498	0.52400000000000002	0.17599999999999999	1.07898875483634E-6	OOM
438	ATP5C1	5.3837397086859498E-11	0.60344593751422904	0.97599999999999998	0.92600000000000005	1.1410836312559901E-6	OOM
439	VDAC3	5.7856612970106698E-11	0.77309825433980395	0.78600000000000003	0.627	1.22627091190141E-6	OOM
440	UBAC1	5.9510803147260704E-11	0.692226591084383	0.78600000000000003	0.52300000000000002	1.2613314727061899E-6	OOM
441	KIF1C	6.2243152106226502E-11	0.41048482545356602	0.52400000000000002	0.184	1.31924360889147E-6	OOM
442	MGST3	7.5055570919424601E-11	0.58734324173904495	0.95199999999999996	0.90300000000000002	1.5908028256372001E-6	OOM
443	NDUFS6	7.8609193746882294E-11	0.54511741295512095	0.92900000000000005	0.85899999999999999	1.66612186146517E-6	OOM
444	WRB	8.9810218726108494E-11	0.33863184395045298	0.57099999999999995	0.216	1.9035275858998701E-6	OOM
445	ATP5H	9.1066443349300094E-11	0.66580935164515898	0.95199999999999996	0.93799999999999994	1.9301532667884101E-6	OOM
446	PCBD1	1.1023701691908E-10	0.53310764229080798	0.83299999999999996	0.47099999999999997	2.33647357359991E-6	OOM
447	MTIF3	1.1178477447109401E-10	0.75438538860711701	0.73799999999999999	0.52200000000000002	2.36927829491485E-6	OOM
448	CCSER2	1.3723083510314901E-10	0.61970753361511999	0.64300000000000002	0.32500000000000001	2.9086075500112402E-6	OOM
449	NNT-AS1	1.3924252153978501E-10	0.37732473823887502	0.40500000000000003	0.113	2.9512452440357499E-6	OOM
450	PRDX5	1.4330993798218299E-10	0.61049915403239896	0.92900000000000005	0.90200000000000002	3.03745413553238E-6	OOM
451	HRASLS	1.50687305161134E-10	0.39998531941721699	0.47599999999999998	0.16	3.19381743289024E-6	OOM
452	S100A13	1.65064829763453E-10	0.56768757205292897	0.81	0.46300000000000002	3.4985490668363899E-6	OOM
453	C17orf89	1.8471968300777799E-10	0.58839282041563101	0.85699999999999998	0.65500000000000003	3.9151336813498599E-6	OOM
454	TMEM230	2.0912333150565999E-10	0.52025792619433098	0.76200000000000001	0.439	4.4323690112624604E-6	OOM
455	ISCU	2.1612705388012801E-10	0.74353250325134101	0.83299999999999996	0.73899999999999999	4.5808129069893102E-6	OOM
456	ATP5A1	2.4660623110094999E-10	0.55356808256831003	0.92900000000000005	0.91200000000000003	5.2268190681846301E-6	OOM
457	EIF1	2.5312977110026901E-10	0.33834727153362099	1	1	5.3650854984701899E-6	OOM
458	FKBP3	2.6494694493221099E-10	0.80100898503819895	0.78600000000000003	0.629	5.6155504978382098E-6	OOM
459	POLR2J	3.0569469986645898E-10	0.60190294068599504	0.92900000000000005	0.749	6.4791991636696102E-6	OOM
460	HIGD2A	3.4262149486200998E-10	0.50221107924592101	1	0.88100000000000001	7.2618625836002899E-6	OOM
461	SDHB	3.91084681725405E-10	0.72160506888005105	0.85699999999999998	0.60799999999999998	8.2890398291699708E-6	OOM
462	PARK7	4.1141415060272899E-10	0.58907813024570699	0.92900000000000005	0.88	8.7199229220248292E-6	OOM
463	MTUS1	4.8234033048490199E-10	0.52890612123948599	0.5	0.17899999999999999	1.0223203304627501E-5	OOM
464	WSB2	5.4588061351786298E-10	0.27716764234533398	0.38100000000000001	0.108	1.1569939603511099E-5	OOM
465	POLR2I	6.3660501021162096E-10	0.691263617907249	0.90500000000000003	0.79900000000000004	1.3492843191435301E-5	OOM
466	PSMA7	7.31419400549988E-10	0.72164099831881601	0.88100000000000001	0.93700000000000006	1.5502434194657E-5	OOM
467	HAGH	8.5547305286728302E-10	0.54694610153910705	0.64300000000000002	0.34200000000000003	1.8131751355522101E-5	OOM
468	SOD1	8.9303814551252096E-10	0.55543314327615601	0.95199999999999996	0.91500000000000004	1.89279434941379E-5	OOM
469	ROGDI	9.4163910090010402E-10	0.2723414379006	0.40500000000000003	0.12	1.9958040743577699E-5	OOM
470	COX20	9.5656447029366598E-10	0.52449846122021204	0.85699999999999998	0.61	2.0274383947874199E-5	OOM
471	CNBP	9.8061099866554601E-10	0.57097696694150402	0.95199999999999996	0.94499999999999995	2.0784050116716302E-5	OOM
472	TACO1	1.0373228954183601E-9	0.410867098332105	0.5	0.185	2.1986058768392201E-5	OOM
473	SKP1	1.1606771723371101E-9	0.42792456111156402	1	0.98299999999999998	2.4600552667685001E-5	OOM
474	BNIP3	1.1976633717722399E-9	0.305409775599016	0.38100000000000001	0.106	2.5384475164712701E-5	OOM
475	C7orf50	1.2224103224651801E-9	0.55638880394150303	0.64300000000000002	0.34699999999999998	2.5908986784649601E-5	OOM
476	NQO1	1.2301908077411701E-9	0.479524915327177	0.52400000000000002	0.20300000000000001	2.6073894170074199E-5	OOM
477	GPI	1.26445641755285E-9	0.50909216490602904	0.71399999999999997	0.40500000000000003	2.68001537700326E-5	OOM
478	SELK	1.26691650214397E-9	0.60132617035679903	0.90500000000000003	0.82299999999999995	2.6852295262941399E-5	OOM
479	DNAJC19	1.2960954841797699E-9	0.68173164892803295	0.78600000000000003	0.63300000000000001	2.7470743787190299E-5	OOM
480	LSMD1	1.3035398927504601E-9	0.63207877321245398	0.90500000000000003	0.78500000000000003	2.7628528026846101E-5	OOM
481	C21orf119	1.7114553002623E-9	0.258575508441032	0.26200000000000001	5.7000000000000002E-2	3.6274295089059503E-5	OOM
482	MID1IP1	1.7368018366002599E-9	0.50586042876438098	0.54800000000000004	0.23300000000000001	3.6811514926742498E-5	OOM
483	NDUFB11	1.77608284600698E-9	0.51843587214457898	0.92900000000000005	0.92700000000000005	3.7644075921117897E-5	OOM
484	VDAC2	1.9519968836359299E-9	0.75123755983627005	0.85699999999999998	0.89600000000000002	4.1372573948663501E-5	OOM
485	RP11-195F19.5	2.0080392139739101E-9	0.26900960591732498	0.35699999999999998	9.7000000000000003E-2	4.2560391140177002E-5	OOM
486	C14orf2	2.0659284498315E-9	0.61199390636918305	0.97599999999999998	0.97499999999999998	4.3787353494178603E-5	OOM
487	TCEB2	2.14891970592533E-9	0.51420842373123898	0.95199999999999996	0.97299999999999998	4.5546353167087399E-5	OOM
488	OSBPL1A	2.19831072161009E-9	0.31665006510485699	0.42899999999999999	0.13	4.6593195744525799E-5	OOM
489	GCLM	2.6839862693414001E-9	0.284076568759005	0.33300000000000002	8.6999999999999994E-2	5.68870889786911E-5	OOM
490	S100A4	2.72366420375867E-9	0.86596256225026003	0.83299999999999996	0.67	5.7728062798664997E-5	OOM
491	EMC6	3.1354935319926E-9	0.57082202265989601	0.76200000000000001	0.56499999999999995	6.6456785410583103E-5	OOM
492	PTGES2	3.1710443084137399E-9	0.48422930824975302	0.66700000000000004	0.36699999999999999	6.7210284116829295E-5	OOM
493	USO1	3.18991950652819E-9	0.61347773054419297	0.64300000000000002	0.35299999999999998	6.7610343940864895E-5	OOM
494	NDUFS4	3.8829041707291097E-9	0.58953646559227602	0.83299999999999996	0.81899999999999995	8.2298153898603405E-5	OOM
495	SMIM20	4.0041883311087304E-9	0.51042617905915499	0.64300000000000002	0.312	8.4868771677849606E-5	OOM
496	C7orf73	4.3114047849349902E-9	0.56969467257457496	0.81	0.64300000000000002	9.1380224416697203E-5	OOM
497	HAX1	4.5687312179524404E-9	0.55907400049240896	0.81	0.625	9.6834258164501903E-5	OOM
498	PIGP	4.6410681118243204E-9	0.339974120224526	0.64300000000000002	0.30499999999999999	9.8367438630116497E-5	OOM
499	UBL5	5.0341412461295501E-9	0.44537233720833302	0.97599999999999998	0.96	1.06698623711716E-4	OOM
500	HADHB	5.2275669815114999E-9	0.58027327461459699	0.81	0.61599999999999999	1.10798282173136E-4	OOM
501	CAPZA2	5.7245654222291203E-9	0.55617921382128199	0.90500000000000003	0.69799999999999995	1.2133216412414601E-4	OOM
502	GNAS	6.6979121433333701E-9	0.65228187576860297	0.83299999999999996	0.68	1.41962247877951E-4	OOM
503	TPD52L1	6.70759180444667E-9	0.56223769810836299	0.71399999999999997	0.41799999999999998	1.4216740829524699E-4	OOM
504	UQCRC1	6.9621370765947298E-9	0.58931086095899299	0.90500000000000003	0.77400000000000002	1.4756249533842499E-4	OOM
505	MAP2K3	7.0631692388887702E-9	0.69490854976220495	0.69	0.438	1.49703872018247E-4	OOM
506	DCXR	7.9705231324688798E-9	0.49638021060623999	0.83299999999999996	0.61499999999999999	1.6893523779267801E-4	OOM
507	EMC9	8.2417826165333094E-9	0.37214058775221498	0.47599999999999998	0.189	1.74684582557424E-4	OOM
508	C1orf122	8.6416458651080595E-9	0.45131154499984799	0.54800000000000004	0.23899999999999999	1.8315968411096499E-4	OOM
509	GPX4	9.2599700878688804E-9	0.409597799531282	0.95199999999999996	0.94099999999999995	1.9626506601238099E-4	OOM
510	NPRL3	9.7940848210232904E-9	0.30380460106450202	0.45200000000000001	0.159	2.0758562778158899E-4	OOM
511	ECSIT	1.1107472582221801E-8	0.45011780713829802	0.69	0.39100000000000001	2.35422881380192E-4	OOM
512	VBP1	1.26374930413406E-8	0.49280605967082902	0.73799999999999999	0.45500000000000002	2.67851665011214E-4	OOM
513	MRPS36	1.33522094850477E-8	0.45104077245601598	0.81	0.63	2.8300008003558498E-4	OOM
514	NDUFB6	1.41513291240652E-8	0.44885977433186502	0.88100000000000001	0.78300000000000003	2.9993742078456302E-4	OOM
515	ZSWIM7	1.61795834400254E-8	0.39943471872871	0.64300000000000002	0.32	3.4292627101133801E-4	OOM
516	ZNF302	1.65564699403193E-8	0.25849533582421103	0.33300000000000002	9.0999999999999998E-2	3.5091438038506901E-4	OOM
517	KCNS3	1.6928940521755401E-8	0.260702261484829	0.35699999999999998	0.106	3.5880889435860601E-4	OOM
518	TMEM261	1.7587805928559699E-8	0.51820829204222996	0.81	0.57099999999999995	3.7277354665582203E-4	OOM
519	TMEM14B	2.4431959397025399E-8	0.49246694907185901	0.81	0.73499999999999999	5.1783537941995402E-4	OOM
520	NTMT1	2.5516954592476301E-8	0.39118100385577897	0.61899999999999999	0.313	5.4083185258753397E-4	OOM
521	MINOS1	2.5568502316658601E-8	0.45011430337791802	0.97599999999999998	0.92	5.4192440660158004E-4	OOM
522	DEXI	2.92444976212637E-8	0.37348138780985501	0.5	0.21099999999999999	6.1983712708268501E-4	OOM
523	PRDX6	2.9311344700477901E-8	0.42023338404799199	0.92900000000000005	0.90500000000000003	6.2125395092662899E-4	OOM
524	LSM10	3.2828962692891999E-8	0.45512570016597398	0.69	0.40899999999999997	6.9580986427584602E-4	OOM
525	C19orf70	4.2696242678925301E-8	0.56641112732663701	0.83299999999999996	0.80200000000000005	9.04946863579823E-4	OOM
526	PPDPF	4.6018038653684099E-8	0.54628824521396402	1	0.96399999999999997	9.7535232926483498E-4	OOM
527	NDUFA7.1	4.7267175459683902E-8	0.58253376253717104	0.78600000000000003	0.67600000000000005	1.0018277838680001E-3	OOM
528	ANAPC16	4.7724291653355E-8	0.485027259147645	0.85699999999999998	0.79600000000000004	1.0115163615928601E-3	OOM
529	RTN4	4.8115562323938299E-8	0.52505598990721303	0.97599999999999998	0.96499999999999997	1.0198093434558701E-3	OOM
530	MRPL12	4.8546897692300702E-8	0.44913412170922601	0.83299999999999996	0.63	1.0289514965883099E-3	OOM
531	NDUFA8	4.8817862570072698E-8	0.61292095971350302	0.73799999999999999	0.621	1.0346945971726901E-3	OOM
532	EIF3K	5.1650431350312099E-8	0.37830519433991699	0.95199999999999996	0.96899999999999997	1.0947308924698701E-3	OOM
533	IDH3A	5.5339620715266903E-8	0.47605566643851099	0.64300000000000002	0.36099999999999999	1.17292326106008E-3	OOM
534	TRIM7	5.7004299914133698E-8	0.52057792647608403	0.59499999999999997	0.33200000000000002	1.2082061366800599E-3	OOM
535	CSDE1	5.8450904169113497E-8	0.528725358846588	0.88100000000000001	0.79800000000000004	1.23886691386436E-3	OOM
536	MRPS9	6.5078895653850195E-8	0.35136561785175702	0.61899999999999999	0.33400000000000002	1.3793471933833601E-3	OOM
537	ATP5J2	7.0190479475428104E-8	0.52280899099725997	0.97599999999999998	0.94599999999999995	1.4876872124816999E-3	OOM
538	NDUFC2	7.2490283481046399E-8	0.45212078953895501	0.95199999999999996	0.91100000000000003	1.53643155838078E-3	OOM
539	KIF22	7.6410201907735095E-8	0.42570020093593203	0.69	0.39300000000000002	1.61951422943445E-3	OOM
540	UBE2D2	8.0932017163153404E-8	0.44815702522879403	0.85699999999999998	0.77600000000000002	1.71535410377304E-3	OOM
541	NDUFB5	8.26120442375607E-8	0.54194282343128897	0.78600000000000003	0.747	1.7509622776151E-3	OOM
542	ADI1	8.4141701278355899E-8	0.57648445781442803	0.81	0.60899999999999999	1.78338335859475E-3	OOM
543	NDUFS3	8.4303057495410505E-8	0.48764335474625897	0.85699999999999998	0.73199999999999998	1.78680330361523E-3	OOM
544	CWC15	8.9221431578044099E-8	0.44068138413152602	0.83299999999999996	0.68	1.89104824229664E-3	OOM
545	POLDIP2	9.3145328360615201E-8	0.47379649850629502	0.73799999999999999	0.498	1.9742152346032401E-3	OOM
546	C1orf43	9.9127575394608106E-8	0.51741166107560099	0.88100000000000001	0.77700000000000002	2.1010089604887199E-3	OOM
547	MAF1	1.0137231527703201E-7	0.63284401474514995	0.71399999999999997	0.50800000000000001	2.1485862222966898E-3	OOM
548	UQCC2	1.0619756962742199E-7	0.50140339026746295	0.76200000000000001	0.56799999999999995	2.2508574882532102E-3	OOM
549	COX4I1	1.1182477833613E-7	0.44369317472297298	0.97599999999999998	0.995	2.37012617683428E-3	OOM
550	ATP5L	1.14657612751011E-7	0.411991851931375	0.97599999999999998	0.99399999999999999	2.4301681022576701E-3	OOM
551	POLR2L	1.18268718039029E-7	0.485435800675377	1	0.96499999999999997	2.50670547883722E-3	OOM
552	TMEM70	1.2114847690565599E-7	0.76216757713338701	0.64300000000000002	0.40400000000000003	2.5677419680153698E-3	OOM
553	BLCAP	1.21424655199882E-7	0.56745382630025598	0.71399999999999997	0.53800000000000003	2.5735955669615E-3	OOM
554	C21orf33	1.2703856043618099E-7	0.51496935453496695	0.59499999999999997	0.33500000000000002	2.6925822884448498E-3	OOM
555	NOL3	1.28902138389867E-7	0.44997667969864003	0.59499999999999997	0.30299999999999999	2.7320808231732301E-3	OOM
556	ISCA1	1.3049252012881601E-7	0.55987946805917999	0.64300000000000002	0.41799999999999998	2.76578896413025E-3	OOM
557	MSRB1	1.453075897036E-7	0.40839002464504198	0.5	0.22800000000000001	3.07979436376779E-3	OOM
558	FHL2	1.69612750585766E-7	0.55846980982554295	0.69	0.47299999999999998	3.59494224866531E-3	OOM
559	HSF1	1.7011379389074001E-7	0.44509865087603601	0.64300000000000002	0.38300000000000001	3.6055618615142399E-3	OOM
560	MRPL34	1.7758211328778899E-7	0.52344554999593895	0.76200000000000001	0.64200000000000002	3.7638528911347001E-3	OOM
561	LINC00493	2.0044316458313301E-7	0.48861406136096203	0.92900000000000005	0.85699999999999998	4.2483928733395102E-3	OOM
562	PAIP2	2.07915257623949E-7	0.434852010610564	0.81	0.68300000000000005	4.4067638853396004E-3	OOM
563	GSTT1	2.2125418239991001E-7	0.37023792838108099	0.61899999999999999	0.311	4.6894823959660803E-3	OOM
564	ECI2	2.2243079607585399E-7	0.410633741200222	0.57099999999999995	0.29899999999999999	4.7144207228277304E-3	OOM
565	NDUFB8.1	2.3350232972685199E-7	0.51169102231960295	0.95199999999999996	0.88100000000000001	4.9490818785606298E-3	OOM
566	MRPL15	2.3907158828986402E-7	0.54903581408630797	0.69	0.52800000000000002	5.0671223138036804E-3	OOM
567	ACADVL	2.4493139484242798E-7	0.47852443450847099	0.81	0.63300000000000001	5.1913209136852604E-3	OOM
568	PDCD5	3.0421393252374002E-7	0.50812606239225999	0.83299999999999996	0.76600000000000001	6.4478142998406597E-3	OOM
569	TIMM21	3.2946158041458001E-7	0.33652510186840701	0.42899999999999999	0.17299999999999999	6.9829381968870303E-3	OOM
570	HADH	3.3857600174896401E-7	0.43758579748397702	0.61899999999999999	0.35399999999999998	7.1761183570692904E-3	OOM
571	ARL6IP4	3.4401410365795902E-7	0.43558432191545199	0.97599999999999998	0.872	7.2913789270304501E-3	OOM
572	STRAP	3.5227435376277401E-7	0.47748435399168698	0.83299999999999996	0.66500000000000004	7.4664549280019903E-3	OOM
573	MDH1	3.6377368907517001E-7	0.58804655267621997	0.85699999999999998	0.76	7.7101833399482299E-3	OOM
574	ITGB1BP1	3.9357379553427101E-7	0.49061849943735703	0.71399999999999997	0.48799999999999999	8.3417965963488803E-3	OOM
575	HSF2	4.3029875149683099E-7	0.27256154317540499	0.42899999999999999	0.16800000000000001	9.1201820379753391E-3	OOM
576	LAMTOR5	5.7629261533574098E-7	0.44970432643288399	0.92900000000000005	0.876	1.2214521982041E-2	OOM
577	ITGAE	6.5476631272514697E-7	0.38977130496416801	0.69	0.47	1.38777719982095E-2	OOM
578	ACSS2	7.3294617265521195E-7	0.26253502612174601	0.40500000000000003	0.157	1.5534794129427199E-2	OOM
579	CUEDC2	8.0918008723935097E-7	0.44854945596886597	0.66700000000000004	0.42499999999999999	1.7150571949038001E-2	OOM
580	AURKAIP1	8.3872194545715003E-7	0.55381616273743495	0.88100000000000001	0.82899999999999996	1.7776711633964298E-2	OOM
581	AGL	1.0407724337318099E-6	0.303954302378597	0.33300000000000002	0.11	2.2059171732945599E-2	OOM
582	PSMC1	1.06400392980738E-6	0.50106366312771899	0.81	0.65400000000000003	2.2551563292267499E-2	OOM
583	ROMO1	1.2001240842627899E-6	0.51158934165804804	0.85699999999999998	0.79900000000000004	2.5436629965949899E-2	OOM
584	EID1	1.2387417787642499E-6	0.465195637792785	0.85699999999999998	0.82099999999999995	2.6255132000908201E-2	OOM
585	TMEM38B	1.2534742689460699E-6	0.32233032558656699	0.38100000000000001	0.14299999999999999	2.6567387130311901E-2	OOM
586	IMMT	1.30644340427921E-6	0.36448274489173499	0.59499999999999997	0.35499999999999998	2.76900679536978E-2	OOM
587	NDUFS2	1.39804383422913E-6	0.493483456172429	0.76200000000000001	0.63100000000000001	2.9631539066486301E-2	OOM
588	ODC1	1.41148474577066E-6	0.32270019604377498	0.54800000000000004	0.26300000000000001	2.99164191866092E-2	OOM
589	ELP5	1.54613291565155E-6	0.41809133126264802	0.5	0.245	3.2770287147234498E-2	OOM
590	GCSH	1.84878812581368E-6	0.44811627938362603	0.66700000000000004	0.45500000000000002	3.9185064326621E-2	OOM
591	GS1-251I9.4	2.0064119179802601E-6	0.392438604946313	0.71399999999999997	0.47599999999999998	4.2525900601591698E-2	OOM
592	DGCR6L	2.04168365359978E-6	0.45779577188774601	0.81	0.64300000000000002	4.3273485038047399E-2	OOM
593	CRLS1	2.1416595932745099E-6	0.33358705363063401	0.47599999999999998	0.219	4.5392475079453203E-2	OOM
594	VTI1B	2.21334661094769E-6	0.36811868928848501	0.69	0.47899999999999998	4.6911881419036301E-2	OOM
595	NDUFAF2	2.22495414949974E-6	0.38883212085865199	0.69	0.46899999999999997	4.7157903198647003E-2	OOM
2129	ACTA2	0	4.3986452163144003	0.99	9.1999999999999998E-2	0	PT
3127	TAGLN	0	4.29345332605671	0.996	5.3999999999999999E-2	0	PT
4127	MYL9	0	3.7849301682299701	0.99199999999999999	6.4000000000000001E-2	0	PT
5127	TPM2	0	3.5158353086132998	0.99199999999999999	0.123	0	PT
6120	IGFBP7	0	2.8985978666666199	0.95799999999999996	0.129	0	PT
7120	MYLK	0	2.6168369198572998	0.91200000000000003	3.5999999999999997E-2	0	PT
8120	MYH11	0	2.58754983722985	0.94399999999999995	1.4E-2	0	PT
9109	CCL2	0	2.5013022933810101	0.65300000000000002	0.11700000000000001	0	PT
1060	RERGL	0	2.4618268473931901	0.72399999999999998	4.0000000000000001E-3	0	PT
1130	RGS16	0	2.4382549005073102	0.80500000000000005	6.3E-2	0	PT
1228	CALD1	0	2.4039784337147201	0.99	0.50800000000000001	0	PT
1328	SPARCL1	0	2.3237537382973201	0.95599999999999996	6.2E-2	0	PT
1428	TPM1	0	2.3159166665995898	0.98099999999999998	0.25800000000000001	0	PT
1528	ACTG2	0	2.2584611955004199	0.68600000000000005	0.02	0	PT
1628	VIM	0	2.0951518980579	0.99399999999999999	0.28199999999999997	0	PT
1728	LBH	0	1.9362461244481901	0.85599999999999998	4.8000000000000001E-2	0	PT
1828	CTGF	0	1.9209578797382401	0.52300000000000002	7.1999999999999995E-2	0	PT
1928	SELM	0	1.90935275135214	0.95799999999999996	0.23400000000000001	0	PT
2028	MCAM	0	1.8392727125052499	0.77	1.4999999999999999E-2	0	PT
2130	PPP1R14A	0	1.8376579280132299	0.83099999999999996	8.9999999999999993E-3	0	PT
2228	PLN	0	1.83339069687253	0.68200000000000005	3.0000000000000001E-3	0	PT
2328	CNN1	0	1.81206542748787	0.68600000000000005	5.0000000000000001E-3	0	PT
2428	TINAGL1	0	1.8083352549092599	0.86399999999999999	3.5000000000000003E-2	0	PT
2528	SORBS2	0	1.7792528365381599	0.755	3.3000000000000002E-2	0	PT
2628	SNCG	0	1.73071395699978	0.747	3.9E-2	0	PT
2728	IGFBP5	0	1.71426301476135	0.84299999999999997	0.155	0	PT
2827	SOD3	0	1.64222201397099	0.70899999999999996	8.4000000000000005E-2	0	PT
2927	MFGE8	0	1.6383366153163501	0.84299999999999997	0.224	0	PT
3027	TIMP3	0	1.55548620269039	0.90400000000000003	0.113	0	PT
3128	MAP1B	0	1.52497802472227	0.85599999999999998	0.105	0	PT
3226	LGALS1	0	1.49902334042665	0.99199999999999999	0.215	0	PT
3326	C11orf96	0	1.4255256375001499	0.54400000000000004	2.9000000000000001E-2	0	PT
3426	CPE	0	1.3385212904744901	0.72399999999999998	0.03	0	PT
3526	LMOD1	0	1.30747486918691	0.69699999999999995	2E-3	0	PT
3626	ADAMTS1	0	1.29515859613559	0.61299999999999999	9.1999999999999998E-2	0	PT
3726	ACTN1	0	1.2939171360704	0.755	0.158	0	PT
3826	MEF2C	0	1.2830590545470799	0.69699999999999995	3.2000000000000001E-2	0	PT
3926	A2M	0	1.2614008496934099	0.71299999999999997	2.1999999999999999E-2	0	PT
4026	IFITM2	0	1.2382056126318199	0.70699999999999996	0.107	0	PT
4128	FXYD1	0	1.2300947508973601	0.66900000000000004	4.5999999999999999E-2	0	PT
4226	ISYNA1	0	1.22642451601109	0.64600000000000002	4.2000000000000003E-2	0	PT
4326	FRZB	0	1.2252135833317099	0.68	3.5000000000000003E-2	0	PT
4426	NTRK2	0	1.2184153895466401	0.745	0.127	0	PT
4526	COX4I2	0	1.18916269466421	0.55900000000000005	2E-3	0	PT
4626	C2orf40	0	1.1718587364281301	0.496	5.7000000000000002E-2	0	PT
4726	TGFB1I1	0	1.1128690719165899	0.71499999999999997	0.12	0	PT
4826	MSRB3	0	1.11181720545692	0.65300000000000002	0.02	0	PT
4926	LHFP	0	1.09830515523197	0.65700000000000003	9.2999999999999999E-2	0	PT
5026	GUCY1A3	0	1.08989430091992	0.58399999999999996	4.0000000000000001E-3	0	PT
5128	TNS1	0	1.0580141629228099	0.65500000000000003	8.1000000000000003E-2	0	PT
5226	EFHD1	0	1.0421329126407799	0.59599999999999997	2.3E-2	0	PT
5326	PTP4A3	0	1.0187402626331401	0.55400000000000005	0.08	0	PT
5426	NR2F2	0	1.0151883228346501	0.57899999999999996	3.3000000000000002E-2	0	PT
5526	COX7A1	0	1.0070584764732	0.68200000000000005	6.4000000000000001E-2	0	PT
5620	PGF	0	1.0007695545439901	0.56699999999999995	8.4000000000000005E-2	0	PT
5720	CASQ2	0	0.98332642524629399	0.51	2E-3	0	PT
5820	ADRA2A	0	0.95950189212162795	0.41799999999999998	3.0000000000000001E-3	0	PT
5920	PPP1R12B	0	0.95781001184567605	0.59599999999999997	6.9000000000000006E-2	0	PT
6020	AEBP1	0	0.94943643788820498	0.6	5.1999999999999998E-2	0	PT
6124	PDLIM3	0	0.94478400028162801	0.55400000000000005	3.1E-2	0	PT
6220	RP11-332H18.4	0	0.93931622434513595	0.49199999999999999	1E-3	0	PT
6320	AOC3	0	0.93231208736025994	0.50800000000000001	6.0000000000000001E-3	0	PT
6420	KCNMB1	0	0.92226923728779997	0.48699999999999999	6.0000000000000001E-3	0	PT
6520	PDGFRB	0	0.92024138648984199	0.48499999999999999	2.5999999999999999E-2	0	PT
6620	THBS1	0	0.913532622713634	0.40400000000000003	3.5000000000000003E-2	0	PT
6720	ESAM	0	0.90663006439737504	0.51900000000000002	1.2999999999999999E-2	0	PT
6820	RCAN2	0	0.90385857704838801	0.51500000000000001	2.7E-2	0	PT
6920	RBPMS	0	0.87505649948523101	0.58199999999999996	5.8999999999999997E-2	0	PT
7020	NRGN	0	0.85797972856770899	0.435	8.9999999999999993E-3	0	PT
7124	PPAP2B	0	0.85212715690552499	0.58799999999999997	6.8000000000000005E-2	0	PT
7220	MIR143HG	0	0.85043336586233198	0.47899999999999998	2E-3	0	PT
7320	KANK2	0	0.84147473973419495	0.51500000000000001	0.04	0	PT
7420	SYNPO2	0	0.819718923503857	0.51	3.4000000000000002E-2	0	PT
7520	ARID5A	0	0.81940953281201001	0.50800000000000001	4.4999999999999998E-2	0	PT
7620	MRGPRF	0	0.80512281956300502	0.47499999999999998	1.4999999999999999E-2	0	PT
7720	ITIH5	0	0.80237817988969296	0.47499999999999998	3.4000000000000002E-2	0	PT
7820	TBX2	0	0.79635293177522604	0.433	1E-3	0	PT
7920	SERPING1	0	0.792849726476063	0.65700000000000003	0.11600000000000001	0	PT
8020	FABP4	0	0.78760153681714395	0.33300000000000002	8.9999999999999993E-3	0	PT
8124	PRRX1	0	0.78406635621507303	0.49199999999999999	3.3000000000000002E-2	0	PT
8219	GJA4	0	0.78381740631558505	0.38700000000000001	7.0000000000000001E-3	0	PT
8319	C1QTNF1	0	0.781809411325181	0.45	3.1E-2	0	PT
8419	NEXN	0	0.75769314944146304	0.437	6.0000000000000001E-3	0	PT
8519	SEPT4	0	0.75474967321451503	0.441	1.7000000000000001E-2	0	PT
8619	FILIP1	0	0.74982908469776199	0.41799999999999998	5.0000000000000001E-3	0	PT
8719	ANXA6	0	0.74511960668807797	0.50800000000000001	5.5E-2	0	PT
8819	EDNRA	0	0.70306545862049397	0.41199999999999998	1.9E-2	0	PT
8919	RBPMS2	0	0.69930212166671402	0.39300000000000002	1E-3	0	PT
9019	KLHL23	0	0.69614600856473297	0.38500000000000001	1.7000000000000001E-2	0	PT
9119	RASGRP2	0	0.69571162554384502	0.40799999999999997	5.0000000000000001E-3	0	PT
9219	HSPB2	0	0.68928933518734103	0.45600000000000002	5.1999999999999998E-2	0	PT
9319	KCNAB1	0	0.68249990765256796	0.39500000000000002	8.9999999999999993E-3	0	PT
9419	DMPK	0	0.66842591628576797	0.41	3.5999999999999997E-2	0	PT
9519	CAP2	0	0.65899323901614804	0.38700000000000001	8.9999999999999993E-3	0	PT
9619	PGAM2	0	0.65184551439035798	0.27600000000000002	3.0000000000000001E-3	0	PT
9719	CLMN	0	0.64871330301150598	0.39300000000000002	2.5000000000000001E-2	0	PT
9818	RASL12	0	0.64858463802793398	0.40600000000000003	5.0000000000000001E-3	0	PT
9918	SYNM	0	0.64778103363520501	0.29299999999999998	6.0000000000000001E-3	0	PT
10018	ITGA7	0	0.64433468536715999	0.38500000000000001	6.0000000000000001E-3	0	PT
10118	SBSPON	0	0.64132473082878005	0.40200000000000002	0.01	0	PT
10217	SGCA	0	0.63802034940390895	0.374	6.0000000000000001E-3	0	PT
10313	EBF1	0	0.63357196572627505	0.38700000000000001	2.7E-2	0	PT
10413	FERMT2	0	0.62469135091877903	0.38900000000000001	0.03	0	PT
10510	NTF3	0	0.61523427497458105	0.28899999999999998	1.6E-2	0	PT
1069	ANGPT2	0	0.60922901747108904	0.28699999999999998	1.4E-2	0	PT
1079	GUCY1B3	0	0.60706871075648094	0.34100000000000003	5.0000000000000001E-3	0	PT
1088	FADS3	0	0.60552358815773699	0.35799999999999998	1.7000000000000001E-2	0	PT
1098	LGI4	0	0.602927520075066	0.35099999999999998	6.0000000000000001E-3	0	PT
1108	HRH2	0	0.59308698784408798	0.35399999999999998	7.0000000000000001E-3	0	PT
11113	FBXL13	0	0.59058369570070202	0.32800000000000001	6.0000000000000001E-3	0	PT
11210	RRAD	0	0.58458368359319102	0.29499999999999998	6.0000000000000001E-3	0	PT
1138	TBC1D1	0	0.58141679062117402	0.36599999999999999	2.9000000000000001E-2	0	PT
1148	TTLL7	0	0.57514684823482298	0.36799999999999999	1.4999999999999999E-2	0	PT
1158	MRVI1	0	0.56966648824347099	0.34499999999999997	4.0000000000000001E-3	0	PT
1167	SERPINI1	0	0.56488748802868105	0.32	1.6E-2	0	PT
1177	SPEG	0	0.55981140675670105	0.36	8.9999999999999993E-3	0	PT
1187	CDH6	0	0.54018415274353304	0.29499999999999998	0	0	PT
1197	COL4A2	0	0.53225630495922804	0.29299999999999998	1.4999999999999999E-2	0	PT
1207	KCNA5	0	0.53017999228972901	0.26800000000000002	1E-3	0	PT
12113	ITGA8	0	0.50795619182922902	0.27400000000000002	1E-3	0	PT
1229	SGCE	0	0.50085289817386203	0.36	3.1E-2	0	PT
1237	PTPLA	0	0.49965425636328198	0.32600000000000001	2.8000000000000001E-2	0	PT
1247	SMIM10	0	0.49025829841266699	0.29899999999999999	1.4E-2	0	PT
1257	PDE5A	0	0.488580499240857	0.314	8.0000000000000002E-3	0	PT
1267	ARHGEF25	0	0.47029311753625302	0.28499999999999998	0.01	0	PT
1277	FHL5	0	0.46872275996919399	0.25900000000000001	0	0	PT
1287	RP11-834C11.4	0	0.46618176330712702	0.29499999999999998	1.4999999999999999E-2	0	PT
1297	WTIP	0	0.46052997238332599	0.27800000000000002	1.2E-2	0	PT
1307	HEY2	0	0.45388889400976301	0.28699999999999998	2.1000000000000001E-2	0	PT
13113	CSDC2	0	0.44776466162826001	0.26200000000000001	1E-3	0	PT
1329	HRC	0	0.44407460970756302	0.26200000000000001	3.0000000000000001E-3	0	PT
1337	NRIP2	0	0.43454514342329897	0.26400000000000001	1E-3	0	PT
1347	ARHGEF17	0	0.42989344801185603	0.25900000000000001	0.01	0	PT
1357	ARHGAP29	1.7899774785022301E-305	0.962184489563089	0.58199999999999996	9.7000000000000003E-2	3.7938572656854704E-301	PT
1367	MGP	6.9032878069791597E-301	0.52072845160442804	0.59	9.1999999999999998E-2	1.46315185068923E-296	PT
1377	NDN	3.1152741431724899E-299	0.58799539303075998	0.40600000000000003	4.3999999999999997E-2	6.6028235464541003E-295	PT
1387	BCAM	1.5434245194541299E-298	1.7407843881123299	0.91	0.34399999999999997	3.2712882689830302E-294	PT
1397	COL6A2	1.18649231525755E-296	0.54466129916524797	0.58599999999999997	9.0999999999999998E-2	2.51477046218838E-292	PT
1407	TMEM47	2.04113368871308E-296	0.420937867628291	0.28000000000000003	2.1000000000000001E-2	4.3261828532273698E-292	PT
14113	PCSK1N	1.2807904067417599E-293	0.64317127504271698	0.32400000000000001	2.9000000000000001E-2	2.7146352670891702E-289	PT
1429	SLIT3	2.1931075494503801E-291	0.51018219482477301	0.36799999999999999	3.5999999999999997E-2	4.6482914510600802E-287	PT
1437	NTN4	2.8053518085296301E-286	0.50333570669324601	0.33900000000000002	3.2000000000000001E-2	5.9459431581785598E-282	PT
1447	MGLL	1.5237469169477601E-284	0.99150320852991802	0.628	0.123	3.2295815904707701E-280	PT
1457	LPP	5.09278620251616E-279	1.26353910709827	0.78500000000000003	0.23499999999999999	1.0794160356233E-274	PT
1467	LIMS2	5.1455040104235497E-279	0.45453133150372399	0.29499999999999998	2.5000000000000001E-2	1.09058957500927E-274	PT
1477	GADD45B	1.36992940449052E-269	2.4090346950744399	0.95399999999999996	0.51100000000000001	2.9035653728176601E-265	PT
1487	C1orf54	1.6582530762622299E-269	0.50449492426202003	0.32	3.1E-2	3.5146673951377898E-265	PT
1497	CXCL12	8.4597336545001199E-266	0.54023250753996099	0.34699999999999998	3.5000000000000003E-2	1.7930405480713001E-261	PT
1507	SMOC2	2.78679186842665E-264	0.65999045961179703	0.39300000000000002	4.9000000000000002E-2	5.9066053651303003E-260	PT
15113	FLNA	1.9304523991456202E-263	1.5163173134766299	0.9	0.40300000000000002	4.0915938599891302E-259	PT
1529	SPARC	1.37272806559882E-262	1.16646727348849	0.82599999999999996	0.249	2.9094971350366998E-258	PT
1537	DSTN	4.6080283396061001E-259	1.54057406733075	1	0.98799999999999999	9.7667160657951295E-255	PT
1547	GPX3	1.6343045167005501E-257	0.68428754239090395	0.36799999999999999	4.2000000000000003E-2	3.4639084231468301E-253	PT
1557	MLTK	6.4972909975035103E-257	1.2889879795076999	0.78700000000000003	0.26300000000000001	1.3771008269208699E-252	PT
1567	CSRP1	3.4180783402587199E-253	1.88393709790088	0.84099999999999997	0.33900000000000002	7.2446170421783601E-249	PT
1577	CNN3	1.2333200141717399E-251	0.94315234214325605	0.68200000000000005	0.16300000000000001	2.614021770037E-247	PT
1587	TACC1	4.2706689902780999E-249	0.77311290853574099	0.56899999999999995	0.108	9.0516829248944397E-245	PT
1597	SDC2	3.7866527199583698E-247	0.83954550900028002	0.58599999999999997	0.11600000000000001	8.0258104399517605E-243	PT
1607	MYL6	1.05950733882804E-243	1.10537729590346	1	0.998	2.2456258046460398E-239	PT
16113	MT1M	5.7717438580998103E-242	0.98625138172896498	0.52900000000000003	9.8000000000000004E-2	1.22332111072426E-237	PT
1629	PPP1R12A	8.6474016259407092E-239	1.34864350717671	0.874	0.41799999999999998	1.8328167746181299E-234	PT
1637	CLU	6.4992714379393103E-231	1.03035747082641	0.59599999999999997	0.127	1.3775205812712401E-226	PT
1647	CAV1	5.97631544161993E-229	1.41847784512472	0.97499999999999998	0.59799999999999998	1.26668005785134E-224	PT
1657	PRKCDBP	3.2480176276867599E-228	1.3049055732636099	0.80100000000000005	0.28899999999999998	6.8841733618820903E-224	PT
1667	ZFHX3	6.31691121405626E-225	0.74687954495702602	0.45	7.5999999999999998E-2	1.33886933181923E-220	PT
1677	CALM2	2.7809203074208202E-224	1.08955897765208	1	0.98299999999999998	5.8941605915784301E-220	PT
1687	AXL	6.2338175128807303E-223	0.60056609675442496	0.41	5.8999999999999997E-2	1.32125762185507E-218	PT
1697	TENC1	7.4369656756054097E-221	0.402382766843768	0.26800000000000002	2.5999999999999999E-2	1.5762648749445701E-216	PT
1707	ADIRF	4.2989155634800002E-220	3.0127175840593798	0.92300000000000004	0.65700000000000003	9.1115515367958501E-216	PT
17113	CRISPLD2	7.9927695902508594E-220	1.1925474916283401	0.54600000000000004	0.12	1.6940675146536701E-215	PT
1729	MAP3K7CL	7.1969392646169797E-218	0.69799195977573403	0.34899999999999998	4.5999999999999999E-2	1.5253912771355699E-213	PT
1737	MFAP4	1.98189803229272E-216	0.52615733913246199	0.42099999999999999	6.2E-2	4.2006328794444098E-212	PT
1747	ACTB	1.68575644427887E-213	1.0798618381128999	1	0.998	3.5729607836490599E-209	PT
1757	DLC1	1.37797801216733E-211	0.45972738008074099	0.32	3.9E-2	2.9206243967886499E-207	PT
1767	PTRF	3.41711575270237E-209	1.18117441889384	0.95799999999999996	0.66800000000000004	7.2425768378526797E-205	PT
1777	FAM129A	1.5446316203988399E-197	0.75147956777559899	0.47299999999999998	9.5000000000000001E-2	3.27384671943533E-193	PT
1787	NDUFA4	2.2913970466147401E-197	0.98355750509650597	0.98299999999999998	0.98699999999999999	4.8566160402999403E-193	PT
1797	ZEB2	6.0500021619317395E-194	0.45083988574557898	0.29499999999999998	3.5000000000000003E-2	1.2822979582214299E-189	PT
1807	FHL1	7.8374476245991804E-194	0.961800330231947	0.56699999999999995	0.14099999999999999	1.6611470240338E-189	PT
18113	ZNF503	5.08810360166388E-192	0.77119439770956599	0.502	0.108	1.0784235583726599E-187	PT
1829	ZBTB16	2.38205567366759E-190	0.67182144732509896	0.439	8.2000000000000003E-2	5.0487670003384602E-186	PT
1837	LDHB	8.9657476626080792E-189	1.1562840701385799	0.86599999999999999	0.45700000000000002	1.9002902170897799E-184	PT
1847	EID1	1.3453547740189501E-188	0.97584162158521304	0.96899999999999997	0.81899999999999995	2.85147944353316E-184	PT
1857	S100A6	6.4747009211033798E-187	0.90451697688783095	0.998	0.85299999999999998	1.37231286022786E-182	PT
1867	PLAC9	5.66746117098262E-186	1.1408620142828401	0.73799999999999999	0.27400000000000002	1.2012183951897701E-181	PT
1877	CRYAB	8.8309395332500999E-186	1.3217153485422699	0.86	0.437	1.8717176340723601E-181	PT
1887	PDLIM7	2.0953043372003398E-182	0.86479592663654603	0.57499999999999996	0.16	4.4409975426961201E-178	PT
1897	RAMP1	1.37736890444507E-180	0.69539379881166297	0.41399999999999998	7.5999999999999998E-2	2.91933339297132E-176	PT
1907	GSN	5.8499184241096203E-178	0.59375037511957796	0.95399999999999996	0.69299999999999995	1.23989020999003E-173	PT
19113	VASN	5.1074632683079998E-175	0.46993817578414598	0.30099999999999999	0.04	1.08252683971788E-170	PT
1929	SH3BGRL	2.1855036220503898E-174	1.06213271454151	0.92100000000000004	0.75700000000000001	4.6321749269357999E-170	PT
1937	CD63	1.8903526746048399E-172	0.740602072498043	0.98299999999999998	0.86	4.0066024938249699E-168	PT
1947	CYR61	1.9306389277111701E-171	1.6450242256990399	0.82199999999999995	0.36199999999999999	4.0919892072838198E-167	PT
1957	SEPT7	2.7344711476146098E-171	1.24838138198059	0.91200000000000003	0.78700000000000003	5.79571159736917E-167	PT
1967	COL18A1	7.4625334170304499E-171	1.07232507460218	0.64400000000000002	0.222	1.5816839577395999E-166	PT
1977	KLF2	2.4805631453281399E-170	0.69603011838931705	0.41399999999999998	7.8E-2	5.2575535865229997E-166	PT
1987	JUN	3.3922621301405903E-170	1.59917723900396	0.97099999999999997	0.92600000000000005	7.1898995848329696E-166	PT
1997	MTHFD2	5.30831870531127E-170	1.0244952731472099	0.65500000000000003	0.24	1.12509814959072E-165	PT
2007	NET1	2.0654620726729E-168	1.37543591131625	0.73399999999999999	0.33400000000000002	4.3777468630302003E-164	PT
20113	SLC2A3	1.0492610748762801E-166	0.83583989166939598	0.36799999999999999	6.2E-2	2.2239088482002701E-162	PT
2029	FTH1	2.3822433266398699E-163	0.75685857655904798	1	0.92300000000000004	5.0491647308131998E-159	PT
2037	JUNB	3.2199545399009001E-162	1.1024102891574601	0.98299999999999998	0.98799999999999999	6.8246936473199697E-158	PT
2047	MGST3	6.3465737625602303E-161	0.94380754679739298	0.95799999999999996	0.90300000000000002	1.34515630897464E-156	PT
2057	ILK	7.3333754116704108E-161	1.03083723670845	0.74299999999999999	0.35299999999999998	1.55430891850354E-156	PT
2067	A1BG	1.6012695341707101E-160	0.408325389684282	0.29099999999999998	4.1000000000000002E-2	3.3938907776748201E-156	PT
2077	MALAT1	2.4735696063826799E-159	0.62239218046672895	1	1	5.2427307807281001E-155	PT
2087	PTK2	2.1419405527870301E-158	0.84069547150910395	0.54200000000000004	0.159	4.53984300163211E-154	PT
2097	CD151	4.0217833254714501E-157	1.1706717528438999	0.82799999999999996	0.52100000000000002	8.5241697583367295E-153	PT
21012	CALHM2	9.8742296156992597E-156	0.361679459724563	0.26200000000000001	3.4000000000000002E-2	2.0928429670474601E-151	PT
21113	AQP1	6.3947538237360703E-155	0.63872319901792995	0.27200000000000002	3.5999999999999997E-2	1.35536807294086E-150	PT
[truncated: 4,706 more rows]
