# Supplementary material for: Integrated single-cell and spatial transcriptomic analyses reveal an aging-associated fibroblast subtype linked to tumor progression in human skin
Source: Front Med (Lausanne). 2026 Jul 8;13:1800947. doi: 10.3389/fmed.2026.1800947 (PMC13393490; doi:10.3389/fmed.2026.1800947)
Supplement: SUPPLEMENTARY TABLE S2 — Cell-type-specific aging signatures. [file Data_Sheet_2.csv]

	p_val	avg_logFC	pct.1	pct.2	p_val_adj	Age	gene	Celltype	Status
3	3.8914385580553798E-250	0.67082528949495002	0.99	0.73499999999999999	8.2479040237983801E-246	18	RAC1	BC	Upregulation
4	1.8964667733585501E-194	0.584642687192374	0.94299999999999995	0.76200000000000001	4.0195613261334399E-190	18	YBX3	BC	Upregulation
5	3.9457295544395501E-188	0.54288713841331504	0.83499999999999996	0.51400000000000001	8.3629737906346197E-184	18	LAMP1	BC	Upregulation
6	5.9386995448668696E-174	0.478886822787219	0.70399999999999996	0.315	1.25870736853453E-169	18	GAS6	BC	Upregulation
7	4.4397552206436799E-138	0.52906195945162704	0.98	0.94899999999999995	9.4100611901542791E-134	18	DUSP1	BC	Upregulation
8	3.1118373640376402E-136	0.57126215791877	0.96899999999999997	0.88100000000000001	6.5955392930777696E-132	18	ZFP36L2	BC	Upregulation
9	2.6683462329516698E-131	0.41259022666773398	0.90900000000000003	0.64100000000000001	5.6555598407410597E-127	18	PTMS	BC	Upregulation
10	8.5167574510100899E-107	0.39491722377032401	0.61299999999999999	0.30299999999999999	1.8051267417415898E-102	18	CITED2	BC	Upregulation
11	1.5652007240028899E-90	0.33974370308459001	0.81499999999999995	0.57899999999999996	3.3174429345241303E-86	18	NENF	BC	Upregulation
12	4.3514940859925502E-72	0.28278085480224602	0.46400000000000002	0.22900000000000001	9.2229917152612196E-68	18	H1FX	BC	Upregulation
13	2.8707548528515901E-68	0.30136926255360702	0.68400000000000005	0.44900000000000001	6.0845649106189396E-64	18	CCDC3	BC	Upregulation
14	9.9371081298730492E-66	0.310386128871945	0.69899999999999995	0.47599999999999998	2.10617006812659E-61	18	CEBPB	BC	Upregulation
15	5.9549580390953898E-65	0.28660783385314798	0.78300000000000003	0.56599999999999995	1.2621533563862699E-60	18	CEBPD	BC	Upregulation
16	6.9046548804523697E-59	0.28399388397091102	0.73199999999999998	0.55200000000000005	1.46344160191188E-54	18	NBL1	BC	Upregulation
17	7.28524235806809E-56	0.29173703654150401	0.62	0.40699999999999997	1.5441071177925299E-51	18	WNT10A	BC	Upregulation
18	6.8198436933706802E-48	0.25886641063545901	0.8	0.67300000000000004	1.44546587080992E-43	18	PPP1R14B	BC	Upregulation
19	3.5052083709032296E-24	0.59019418312060701	0.997	0.97499999999999998	7.4292891421293999E-20	18	KRT10	BC	Upregulation
20	9.7738036004954894E-21	0.320420133364761	0.51200000000000001	0.38100000000000001	2.0715576731250201E-16	18	POSTN	BC	Upregulation
21	3.1958087413694898E-10	0.325641373549094	0.67400000000000004	0.63400000000000001	6.7735166273326297E-6	18	HES1	BC	Upregulation
22	5.3344701762480496E-99	0.25693338838972601	1	1	1.1306409538557701E-94	22	RPL31	BC	Upregulation
23	9.0429617892742801E-70	0.60409632363532795	0.81499999999999995	0.65200000000000002	1.9166557512366798E-65	22	PIM3	BC	Upregulation
24	3.9347087375535102E-66	0.54948243205260205	0.66400000000000003	0.42499999999999999	8.3396151692446697E-62	22	BHLHE40	BC	Upregulation
25	2.17468692980937E-64	0.78025968574485804	0.70199999999999996	0.46300000000000002	4.6092489477309602E-60	22	GADD45B	BC	Upregulation
26	2.28504841495159E-35	0.61772124929847405	0.6	0.46100000000000002	4.8431601154898904E-31	22	SOD2	BC	Upregulation
27	2.9247052181101301E-34	0.29734255291857198	0.88800000000000001	0.83499999999999996	6.1989127097844298E-30	22	C6orf48	BC	Upregulation
28	8.0520128738561407E-30	0.38366073056818001	0.998	0.995	1.7066241286138101E-25	22	MT1X	BC	Upregulation
29	2.3895880024227598E-19	0.73668850841560596	0.312	0.18099999999999999	5.0647317711350299E-15	22	CCL2	BC	Upregulation
30	2.2989047379584201E-18	0.31796443519738599	0.745	0.72199999999999998	4.8725285921028802E-14	22	TOB1	BC	Upregulation
31	1.9626678998433499E-10	0.26937399876990697	0.95499999999999996	0.93799999999999994	4.1598746137179797E-6	22	JUN	BC	Upregulation
32	1.4060391945140999E-9	0.33787027413439902	0.98199999999999998	0.97099999999999997	2.98010007277264E-5	22	ZFP36	BC	Upregulation
33	4.3773711131974399E-126	0.28555268145353502	1	1	9.2778380744219695E-122	23	MT-CO3	BC	Upregulation
34	1.03026799150151E-72	0.35580269000058001	0.997	0.995	2.1836530079874398E-68	23	MT1X	BC	Upregulation
35	1.14492654404862E-51	0.26564282001752698	0.495	0.33300000000000002	2.4266718101110401E-47	23	COPZ2	BC	Upregulation
36	4.19562081167244E-49	0.29247741750106399	0.83799999999999997	0.78700000000000003	8.8926183103397298E-45	23	IMPA2	BC	Upregulation
37	9.1160545657801694E-42	0.59141261315180305	0.747	0.67300000000000004	1.93214776521711E-37	23	ID1	BC	Upregulation
38	1.39905702558788E-28	0.372078691571396	0.93500000000000005	0.94	2.9653013657335102E-24	23	JUN	BC	Upregulation
39	6.5048634571665802E-66	0.44953952245060003	0.97799999999999998	0.88200000000000001	1.37870580974646E-61	44	HSPA1A	BC	Upregulation
40	1.8941531231378001E-49	0.37131489832964298	0.92300000000000004	0.78500000000000003	4.0146575444905701E-45	44	HSPA1B	BC	Upregulation
41	4.6746730947873201E-37	0.25883037670755299	0.97599999999999998	0.91	9.9079696244017097E-33	44	DNAJB1	BC	Upregulation
42	4.5243399521175902E-28	0.28768959841974501	0.91800000000000004	0.86699999999999999	9.5893385285132298E-24	44	TGFBI	BC	Upregulation
43	2.1387819636032401E-24	0.25647142918378202	0.94599999999999995	0.89	4.5331483718570799E-20	44	ATF3	BC	Upregulation
44	0	0.62406439220777199	0.995	0.72399999999999998	0	47	RAC1	BC	Upregulation
45	0	0.27066216755992401	1	1	0	47	RPL37	BC	Upregulation
46	1.34332004537186E-166	0.45688077100769398	0.99299999999999999	0.874	2.8471668361656499E-162	47	ZFP36L2	BC	Upregulation
47	1.4598049103398199E-164	0.35031077959057699	0.94899999999999995	0.625	3.0940565074652497E-160	47	PTMS	BC	Upregulation
48	5.3088358492095303E-136	0.48430832829454401	0.66400000000000003	0.33300000000000002	1.12520775823996E-131	47	DUSP2	BC	Upregulation
49	1.26063402699386E-125	0.27812044086798199	0.874	0.54900000000000004	2.6719138202134802E-121	47	SSU72	BC	Upregulation
50	1.8114366740532101E-103	0.27090974750052399	0.95199999999999996	0.754	3.8393400306557703E-99	47	YBX3	BC	Upregulation
51	6.7864599804542896E-78	0.411684626562208	0.77600000000000002	0.48799999999999999	1.4383901928572901E-73	47	IFI27	BC	Upregulation
52	9.95241259775924E-40	0.30704981153705402	0.98599999999999999	0.94699999999999995	2.1094138500950699E-35	47	DUSP1	BC	Upregulation
53	7.0681677173785805E-166	0.457547327978503	0.98899999999999999	0.90400000000000003	1.4980981476983899E-161	73	DNAJB1	BC	Upregulation
54	3.1102897500559402E-73	0.41285783702630902	0.60399999999999998	0.36199999999999999	6.5922591252435701E-69	73	POSTN	BC	Upregulation
55	9.3317785285896101E-71	0.30883901558911703	0.98599999999999999	0.88100000000000001	1.9778704591345699E-66	73	ATF3	BC	Upregulation
56	0	0.84589495228177602	0.85699999999999998	0.53	0	76	CEBPD	BC	Upregulation
57	0	0.81514523036579201	0.96599999999999997	0.76	0	76	HSPA1B	BC	Upregulation
58	0	0.74425748508313005	0.98499999999999999	0.71099999999999997	0	76	RAC1	BC	Upregulation
59	0	0.576880888119647	0.71599999999999997	0.27500000000000002	0	76	GAS6	BC	Upregulation
60	0	0.55105060170337805	0.87	0.54500000000000004	0	76	NENF	BC	Upregulation
61	1.6725008527244301E-299	0.57699716226628195	0.76400000000000001	0.41	3.5448655573494301E-295	76	CCDC3	BC	Upregulation
62	9.1585698165669701E-293	0.64817269347017104	0.77200000000000002	0.439	1.94115887262137E-288	76	CEBPB	BC	Upregulation
63	8.30342360461546E-273	0.53425569532966199	0.88100000000000001	0.622	1.75991063299825E-268	76	PTMS	BC	Upregulation
64	1.41763759412016E-225	0.70617151848122806	0.97199999999999998	0.94799999999999995	3.0046828807376702E-221	76	DUSP1	BC	Upregulation
65	1.62610005632022E-196	0.26921409901820897	0.38400000000000001	0.113	3.4465190693707201E-192	76	TPGS1	BC	Upregulation
66	2.5922001092556799E-186	0.42509409493841999	0.89800000000000002	0.755	5.4941681315674101E-182	76	YBX3	BC	Upregulation
67	3.3363027896280301E-179	0.34371391964822801	0.55100000000000005	0.26400000000000001	7.0712937626166095E-175	76	BRI3	BC	Upregulation
68	6.4024780845479595E-176	0.53524852778381304	0.997	0.97199999999999998	1.3570052300199399E-171	76	KRT10	BC	Upregulation
69	2.43383296774429E-172	0.57569733038276605	0.96499999999999997	0.874	5.1585089751340299E-168	76	HSPA1A	BC	Upregulation
70	8.5696584720339492E-168	0.37621131507550298	0.745	0.503	1.8163391131476E-163	76	LAMP1	BC	Upregulation
71	7.6616657227779798E-153	0.451923353021908	0.999	0.99399999999999999	1.6238900499427899E-148	76	MT1X	BC	Upregulation
72	8.5948447403416103E-138	0.52543587999490404	0.753	0.47699999999999998	1.8216773427154001E-133	76	IFI27	BC	Upregulation
73	5.03477624014158E-128	0.295038939736886	0.45300000000000001	0.20899999999999999	1.06712082409801E-123	76	H1FX	BC	Upregulation
74	2.7153960685679302E-125	0.29127126978543	0.48	0.22900000000000001	5.7552819673297303E-121	76	FAM118A	BC	Upregulation
75	7.1681790560445303E-120	0.48611957825936097	0.93500000000000005	0.91100000000000003	1.5192955509286399E-115	76	DNAJB1	BC	Upregulation
76	7.8614143393979906E-98	0.35295991221100698	0.94599999999999995	0.877	1.6662267692353999E-93	76	ZFP36L2	BC	Upregulation
77	4.1770700497457201E-95	0.25833831542600999	0.499	0.28999999999999998	8.8532999704360405E-91	76	DBP	BC	Upregulation
78	7.1500463780660705E-92	0.37876712806524798	0.999	0.98299999999999998	1.5154523298311001E-87	76	KRT15	BC	Upregulation
79	8.5179274684986403E-91	0.27471510781927699	0.70299999999999996	0.54100000000000004	1.8053747269482901E-86	76	NBL1	BC	Upregulation
80	7.2934355602380597E-87	0.26170269006303898	0.72799999999999998	0.56200000000000006	1.54584366699246E-82	76	SSU72	BC	Upregulation
81	6.2643381549437397E-86	0.58138520409329097	0.53	0.34300000000000003	1.3277264719403301E-81	76	DUSP2	BC	Upregulation
82	1.6267659392695901E-82	0.29689874879379102	0.57899999999999996	0.39500000000000002	3.4479304082818901E-78	76	WNT10A	BC	Upregulation
83	3.22184479671774E-82	0.29859836026437803	0.54	0.34599999999999997	6.8287000466432403E-78	76	ASCL2	BC	Upregulation
84	2.9529858843131099E-80	0.25861142545018301	0.86099999999999999	0.8	6.2588535818016294E-76	76	ALDH3A2	BC	Upregulation
85	4.1955796196726701E-79	0.254587754494009	0.64200000000000002	0.48199999999999998	8.8925310038962199E-75	76	CMPK1	BC	Upregulation
86	6.9009988814615803E-79	0.27593452257574502	0.999	0.998	1.4626667129257799E-74	76	FTL	BC	Upregulation
87	2.2796098575595701E-62	0.25003113261020898	0.95499999999999996	0.91	4.8316330930975097E-58	76	IFITM3	BC	Upregulation
88	1.5184943263038099E-53	0.34861682132173799	0.93500000000000005	0.94	3.2184487246009302E-49	76	JUN	BC	Upregulation
89	9.2452634869470298E-52	0.49364388614937799	0.73399999999999999	0.61799999999999999	1.9595335960584199E-47	76	HES1	BC	Upregulation
90	3.2874717726674598E-32	0.25217200210184798	0.33200000000000002	0.217	6.9677964221686896E-28	76	DDIT4	BC	Upregulation
91	3.8701255567124599E-31	0.25188853707560899	0.497	0.371	8.2027311174520704E-27	76	POSTN	BC	Upregulation
92	3.1438197497774401E-19	0.41957860155569598	0.25700000000000001	0.17499999999999999	6.6633259596532902E-15	76	CCL2	BC	Upregulation
93	3.7071196692214299E-19	0.254217773981472	0.72699999999999998	0.67200000000000004	7.8572401389148104E-15	76	ID1	BC	Upregulation
94	3.2912887311035699E-19	0.68061711491144505	0.95	0.878	6.9758864655740198E-15	22	PMAIP1	MC	Upregulation
95	1.9316186884961999E-16	0.55403000532286695	0.89100000000000001	0.66200000000000003	4.0940658102677002E-12	22	TNFAIP3	MC	Upregulation
96	3.7545338823370301E-13	0.27367289422139901	1	1	7.9577345636133396E-9	22	EIF1	MC	Upregulation
97	1.71693699759498E-9	0.35280772095420398	0.85699999999999998	0.78	3.6390479664025603E-5	22	PIM3	MC	Upregulation
98	4.6535568621991199E-9	0.30684935350355302	0.90800000000000003	0.80400000000000005	9.86321376943103E-5	22	CDKN1A	MC	Upregulation
99	1.87653410824283E-6	0.45797210263993898	0.91600000000000004	0.84499999999999997	3.9773140424206703E-2	22	PHLDA2	MC	Upregulation
100	3.3466121371573303E-48	0.456211422149434	0.92900000000000005	0.76900000000000002	7.0931444247049498E-44	44	ZC3H12A	MC	Upregulation
101	4.2344991796031002E-42	0.42034841801462403	0.99099999999999999	0.95099999999999996	8.9750210111687798E-38	44	DNAJB1	MC	Upregulation
102	1.54299504051721E-36	0.35667553637021798	0.84599999999999997	0.64200000000000002	3.2703779883762202E-32	44	NFKBIZ	MC	Upregulation
103	4.9783179887965399E-31	0.36670586770764402	0.995	0.98299999999999998	1.05515449772543E-26	44	ZFP36	MC	Upregulation
104	3.6234942712836501E-30	0.37597519546784403	0.95899999999999996	0.86899999999999999	7.6799961079856995E-26	44	PMAIP1	MC	Upregulation
105	2.9088658060636498E-28	0.36408269560098899	0.96099999999999997	0.89800000000000002	6.1653410759519001E-24	44	ATF3	MC	Upregulation
106	2.0045639927571401E-27	0.39978184550156298	0.94	0.92200000000000004	4.2486733826487502E-23	44	BTG2	MC	Upregulation
107	2.1213255940240099E-24	0.28344630525624698	0.95199999999999996	0.92800000000000005	4.4961495965338798E-20	44	DNAJA1	MC	Upregulation
108	8.2523642182240495E-24	0.38033791708388598	0.80900000000000005	0.65	1.74908859605259E-19	44	TNFAIP3	MC	Upregulation
109	1.27145482586558E-23	0.44913623598441499	0.93300000000000005	0.83499999999999996	2.6948485034220901E-19	44	PHLDA2	MC	Upregulation
110	3.17945083037882E-18	0.26293741415236599	0.86399999999999999	0.76	6.7388460349879101E-14	44	OVOL1	MC	Upregulation
111	4.5669970104987701E-193	0.34532006156211198	1	1	9.6797501637521502E-189	47	RPS12	MC	Upregulation
112	8.5799288816270205E-150	0.27673125076337701	1	1	1.8185159264608501E-145	47	RPL28	MC	Upregulation
113	4.39809045796307E-144	0.25901363691660501	1	1	9.3217527256527194E-140	47	RPS16	MC	Upregulation
114	1.0534089637036599E-115	0.33112651487426498	1	0.999	2.23270029856992E-111	47	RPSA	MC	Upregulation
115	1.3155575044197701E-101	0.27562937277411698	1	1	2.78832413061771E-97	47	TPT1	MC	Upregulation
116	2.36085981524534E-94	0.30669063776024102	1	1	5.0038423784125103E-90	47	EEF1B2	MC	Upregulation
117	1.20625842171984E-88	0.33804741586421899	0.81699999999999995	0.34100000000000003	2.5566647248352E-84	47	WDR66	MC	Upregulation
118	2.5647067540859901E-47	0.30925158399609898	0.97199999999999998	0.74199999999999999	5.4358959652852502E-43	47	CHCHD10	MC	Upregulation
119	4.1143122100670798E-39	0.31264533602258299	0.94299999999999995	0.76	8.7202847292371799E-35	47	PIM3	MC	Upregulation
120	1.2536434299278801E-35	0.46085157611021399	0.98199999999999998	0.86799999999999999	2.6570972497321498E-31	47	IER3	MC	Upregulation
121	3.4724459537957699E-25	0.45221539473315198	0.78900000000000003	0.505	7.3598491990701396E-21	47	IFI27	MC	Upregulation
122	7.9145011832756499E-17	0.34276533103672102	0.98399999999999999	0.89400000000000002	1.6774785257952699E-12	47	KRT15	MC	Upregulation
123	1.6794229615205001E-38	0.25996288796606598	0.996	0.98599999999999999	3.5595369669426998E-34	48	APRT	MC	Upregulation
124	2.2729116143780101E-22	0.26711396672621801	0.78800000000000003	0.626	4.8174361666741902E-18	70	NRARP	MC	Upregulation
125	1.1198472768722599E-90	0.67043193074193996	0.94699999999999995	0.63	2.37351630333076E-86	73	TNFAIP3	MC	Upregulation
126	8.2578501085052994E-77	0.50735644595198504	0.94499999999999995	0.78700000000000003	1.7502513304977E-72	73	CDKN1A	MC	Upregulation
127	5.4710409399512603E-75	0.371499100373063	0.77300000000000002	0.38800000000000001	1.1595871272226701E-70	73	KDM6B	MC	Upregulation
128	2.6636411097876401E-72	0.50836656873697095	0.97899999999999998	0.92400000000000004	5.64558733219489E-68	73	DNAJA1	MC	Upregulation
129	4.9972538402701901E-62	0.462110831184747	0.995	0.95	1.0591679514452699E-57	73	DNAJB1	MC	Upregulation
130	6.1126763425334302E-60	0.45609796019899401	0.98199999999999998	0.86599999999999999	1.29558175079996E-55	73	PMAIP1	MC	Upregulation
131	6.7802516554015797E-60	0.45978996113798898	0.94499999999999995	0.76700000000000002	1.43707433836237E-55	73	ZC3H12A	MC	Upregulation
132	1.3830155986046001E-58	0.49050060258634898	0.99099999999999999	0.91500000000000004	2.9313015612424501E-54	73	BTG2	MC	Upregulation
133	2.8027890905107999E-54	0.32851756933950099	0.7	0.39300000000000002	5.9405114773376496E-50	73	EPHA2	MC	Upregulation
134	6.6190795859067202E-54	0.31382826968753202	0.65100000000000002	0.33900000000000002	1.4029139182329301E-49	73	ARL5B	MC	Upregulation
135	3.9846023635631201E-47	0.42650701088078602	0.995	0.98299999999999998	8.4453647095720299E-43	73	ZFP36	MC	Upregulation
136	4.5971300410184698E-43	0.33202323201089101	0.85299999999999998	0.65100000000000002	9.7436171219386599E-39	73	REL	MC	Upregulation
137	2.18253866309984E-42	0.30564937049045499	1	0.999	4.62589069644011E-38	73	HSPB1	MC	Upregulation
138	2.37213366479996E-42	0.33994575159504598	0.91100000000000003	0.79	5.0277373025435096E-38	73	SERTAD1	MC	Upregulation
139	1.09968823240731E-39	0.46005903041512802	0.92700000000000005	0.751	2.3307892085872901E-35	73	OVOL1	MC	Upregulation
140	2.29483633849873E-35	0.28093470042359497	0.91300000000000003	0.77400000000000002	4.8639056194480504E-31	73	KLF10	MC	Upregulation
141	1.5194112164757599E-31	0.31554249025827902	0.75700000000000001	0.56200000000000006	3.2203920733203801E-27	73	CD55	MC	Upregulation
142	9.9599934783998895E-30	0.26506687389490102	0.88800000000000001	0.75900000000000001	2.1110206177468598E-25	73	SQSTM1	MC	Upregulation
143	2.3027510714873801E-27	0.32668473709711099	0.97	0.92900000000000005	4.8806808960174999E-23	73	EGR1	MC	Upregulation
144	3.8562224665493398E-26	0.27712687449312501	0.98599999999999999	0.89400000000000002	8.1732635178513201E-22	73	ATF3	MC	Upregulation
145	1.29682559685214E-24	0.268022369897992	1	1	2.7486218525281101E-20	73	HSP90AA1	MC	Upregulation
146	3.6718382748871199E-22	0.261703809664804	0.96099999999999997	0.871	7.7824612236232593E-18	73	IER3	MC	Upregulation
147	3.1969294699634898E-16	0.40957609059489303	0.95899999999999996	0.89800000000000002	6.7758920115876098E-12	73	KRT15	MC	Upregulation
148	6.0680045611556701E-47	0.47661936629014701	0.77100000000000002	0.5	1.28611356673694E-42	76	IFI27	MC	Upregulation
149	1.11776325897612E-33	0.37060489736130803	0.96799999999999997	0.95399999999999996	2.3690992273998799E-29	76	DNAJB1	MC	Upregulation
150	4.7402211606497198E-27	0.287405209780144	1	1	1.00468987499971E-22	76	HSP90AA1	MC	Upregulation
151	2.87220759905609E-26	0.252556949772272	0.88400000000000001	0.81699999999999995	6.0876440061993901E-22	76	GLTP	MC	Upregulation
152	5.1697324233673802E-17	0.33589888892852798	1	1	1.0957247871327199E-12	18	MT-ATP6	VHF	Upregulation
153	1.85070133388661E-13	0.33694044998273598	1	1	3.9225614771726604E-9	18	MT-ND2	VHF	Upregulation
154	3.28441106117843E-9	0.25934908672503898	1	0.999	6.9613092441676803E-5	18	MT-ND1	VHF	Upregulation
155	1.4091912511561199E-6	0.43380738784991502	0.93300000000000005	0.93300000000000005	2.9867808568253901E-2	18	NEAT1	VHF	Upregulation
156	7.1746870785059094E-58	0.58972498279716901	0.97899999999999998	0.73299999999999998	1.5206749262893301E-53	22	APOE	VHF	Upregulation
157	1.6630361829595599E-47	0.274533992349558	1	1	3.52480518978279E-43	22	RPL28	VHF	Upregulation
158	1.3572921147856001E-55	0.40719234489841599	1	1	2.8767806372880802E-51	23	MT-ND2	VHF	Upregulation
159	2.1905464999424902E-33	0.302237973195917	1	0.999	4.6428633066281101E-29	23	MT-ND1	VHF	Upregulation
160	9.7907218934509103E-28	0.34404866418945201	0.99099999999999999	0.98499999999999999	2.07514350531692E-23	23	HSP90AA1	VHF	Upregulation
161	8.5160444922755293E-25	0.525912051610405	0.85299999999999998	0.76400000000000001	1.8049756301378001E-20	23	HSPA1A	VHF	Upregulation
162	2.78010138453931E-20	0.31731905824740098	0.80600000000000005	0.72099999999999997	5.89242488453107E-16	23	EID1	VHF	Upregulation
163	1.75826005531954E-16	0.42013905731639101	0.996	0.998	3.7266321872497604E-12	23	KRT14	VHF	Upregulation
164	6.4694082346239998E-12	0.329042485233149	0.373	0.222	1.37119107532856E-7	23	EFEMP1	VHF	Upregulation
165	8.3902570369659005E-10	0.30707466452509902	0.496	0.38400000000000001	1.7783149789849201E-5	23	MIR24-2	VHF	Upregulation
166	9.3460745969949302E-20	0.62320814509043099	0.52900000000000003	0.11600000000000001	1.9809005108330799E-15	44	KLK5	VHF	Upregulation
167	5.64348139153092E-17	0.56447984907995197	0.84299999999999997	0.30399999999999999	1.1961358809349799E-12	44	FXYD5	VHF	Upregulation
168	2.95135906712628E-11	0.44286098570728999	0.255	4.4999999999999998E-2	6.2554055427741401E-7	44	FLG	VHF	Upregulation
169	6.33211814265556E-10	0.56981964243416905	0.86299999999999999	0.442	1.34209244033585E-5	44	CRYAB	VHF	Upregulation
170	1.97120262676757E-9	0.73025838828453804	0.86299999999999999	0.46899999999999997	4.1779639674338598E-5	44	ALDH3A1	VHF	Upregulation
171	2.90881533686956E-9	0.66726765723485004	0.49	0.16200000000000001	6.1652341064950207E-5	44	KLK10	VHF	Upregulation
172	1.47867344667485E-7	0.36669212348647001	0.43099999999999999	0.16400000000000001	3.1340483702273401E-3	44	IL18	VHF	Upregulation
173	1.48331609590964E-7	0.37084780091291603	0.60799999999999998	0.27600000000000002	3.14388846528049E-3	44	TUBB6	VHF	Upregulation
174	2.0914032095504E-7	0.34372682494263601	0.70599999999999996	0.379	4.43272910264207E-3	44	LAD1	VHF	Upregulation
175	2.16045928589438E-7	0.29264967036469203	0.627	0.312	4.5790934564531403E-3	44	RHOD	VHF	Upregulation
176	4.4617325769291402E-7	0.68661055051245601	0.90200000000000002	0.76400000000000001	9.4566421968013108E-3	44	C9orf16	VHF	Upregulation
177	5.69176276072799E-7	0.30773812560685798	1	0.89600000000000002	1.2063691171363E-2	44	SHFM1	VHF	Upregulation
178	5.6949844993767595E-7	0.32724417439371201	0.92200000000000004	0.61899999999999999	1.2070519646429001E-2	44	PDLIM1	VHF	Upregulation
179	6.41368214018625E-7	0.39972456840291998	1	0.98	1.35937992961248E-2	44	S100A14	VHF	Upregulation
180	1.2567710485635901E-6	0.32254116111000403	0.84299999999999997	0.55800000000000005	2.6637262374305401E-2	44	POLR2J	VHF	Upregulation
181	1.3564934481277701E-6	0.28775084213644903	0.80400000000000005	0.438	2.8750878633068001E-2	44	GSTA4	VHF	Upregulation
182	1.5064542672073199E-6	0.43220899383023198	1	0.99	3.1929298193459202E-2	44	TMSB10	VHF	Upregulation
183	2.1483467808785698E-6	0.73781052196438601	0.98	0.91800000000000004	4.5534210020721298E-2	44	S100A2	VHF	Upregulation
184	1.0628988612959201E-27	0.37449760207254101	0.59699999999999998	0.12	2.2528141365166901E-23	47	WDR66	VHF	Upregulation
185	7.0239597801484204E-25	0.43482865371789498	1	0.999	1.4887282754024599E-20	47	RPS10	VHF	Upregulation
186	5.3850838670029396E-19	0.32359813392310899	1	1	1.14136852561127E-14	47	RPS16	VHF	Upregulation
187	1.00349256587283E-13	0.26203637015386999	1	1	2.12690249336746E-9	47	RPS12	VHF	Upregulation
188	2.4682459617363902E-13	0.25553263046813601	0.41799999999999998	0.111	5.23144731590029E-9	47	ASS1	VHF	Upregulation
189	8.6823701584042107E-12	0.42202116674817303	1	0.995	1.8402283550737699E-7	47	GAPDH	VHF	Upregulation
190	2.08143946416255E-11	0.28337560136508499	1	0.999	4.4116109442925302E-7	47	RPSA	VHF	Upregulation
191	5.9817073474181096E-10	0.30190660641808298	1	1	1.2678228722852699E-5	47	RPL28	VHF	Upregulation
192	7.1859565560599803E-8	0.63048636992143003	0.98499999999999999	0.91700000000000004	1.52306349205691E-3	47	S100A2	VHF	Upregulation
193	9.6101356858808706E-8	0.41076258106313102	0.68700000000000006	0.374	2.0368682586224501E-3	47	CKS2	VHF	Upregulation
194	6.4424129064146903E-7	0.35384137240075397	0.92500000000000004	0.71799999999999997	1.36546941551459E-2	47	ATF4	VHF	Upregulation
195	3.6648273158810102E-28	0.370839630594132	0.30299999999999999	5.0999999999999997E-2	7.7676014960098006E-24	48	IGFBP6	VHF	Upregulation
196	1.43662407332576E-25	1.16691243795696	0.75900000000000001	0.35699999999999998	3.04492472341395E-21	48	S100A9	VHF	Upregulation
197	2.38616610520373E-20	0.48996357928131201	0.54500000000000004	0.20300000000000001	5.0574790599793002E-16	48	CFD	VHF	Upregulation
198	1.32369481787878E-19	0.26224762605337298	1	0.999	2.8055711664940798E-15	48	RPS10	VHF	Upregulation
199	2.25099934281109E-16	0.397123143553342	0.34499999999999997	0.106	4.7709931070881097E-12	48	TIMP1	VHF	Upregulation
200	2.3687217252846298E-16	0.37879910078839402	0.752	0.48199999999999998	5.0205056967407698E-12	48	GGCT	VHF	Upregulation
201	4.3297339355718598E-15	0.37945153563363099	0.91	0.755	9.1768710764445699E-11	48	BSG	VHF	Upregulation
202	5.1381099737588901E-15	0.38121484127133998	0.80700000000000005	0.56899999999999995	1.0890224089382E-10	48	NME1	VHF	Upregulation
203	5.1620915063442603E-14	0.35103856071483602	0.876	0.59599999999999997	1.09410529476967E-9	48	PKP3	VHF	Upregulation
204	6.4527699785386E-14	0.331619746491634	0.99299999999999999	0.92	1.36766459695126E-9	48	HNRNPA2B1	VHF	Upregulation
205	7.1828379156980597E-14	0.31150083402085998	0.95199999999999996	0.84399999999999997	1.5224024962322E-9	48	PSMA7	VHF	Upregulation
206	1.61866003410826E-13	0.32884064323487899	0.95899999999999996	0.84899999999999998	3.43074994229246E-9	48	APRT	VHF	Upregulation
207	1.62801543248383E-13	0.32780661838976199	0.85499999999999998	0.64300000000000002	3.4505787091494699E-9	48	PHPT1	VHF	Upregulation
208	2.1221624491203501E-13	0.43805077334099701	0.89	0.70099999999999996	4.4979233109105796E-9	48	PHGDH	VHF	Upregulation
209	4.6030008651543305E-13	0.36728813141059802	0.95199999999999996	0.89	9.7560603336946108E-9	48	TAGLN2	VHF	Upregulation
210	5.0460752408002904E-13	0.35185716260364303	0.93799999999999994	0.81699999999999995	1.06951564728762E-8	48	FKBP1A	VHF	Upregulation
211	2.63050149297035E-12	0.40713726183496401	0.97899999999999998	0.99199999999999999	5.5753479143506499E-8	48	TMSB10	VHF	Upregulation
212	2.9257034520961899E-12	0.30382939597931602	0.8	0.54600000000000004	6.2010284667178797E-8	48	CCT7	VHF	Upregulation
213	4.5942875642638601E-12	0.25463345209580401	0.434	0.191	9.7375924924572501E-8	48	PLTP	VHF	Upregulation
214	6.6769915625617699E-12	0.31042290814866502	0.497	0.252	1.4151883616849701E-7	48	ARPC1B	VHF	Upregulation
215	2.07252356161372E-11	0.35864579981602301	0.83399999999999996	0.69	4.3927136888402698E-7	48	PGAM1	VHF	Upregulation
216	2.2300400833856999E-11	0.27421954379964403	0.86199999999999999	0.70299999999999996	4.7265699567359898E-7	48	AP2M1	VHF	Upregulation
217	3.6680055450968701E-11	0.25816348077899698	1	0.97099999999999997	7.7743377528328199E-7	48	NDUFS5	VHF	Upregulation
218	4.5516871642914898E-11	1.04012498177004	0.60699999999999998	0.34300000000000003	9.647300944715811E-7	48	LGALS1	VHF	Upregulation
219	4.7746827467038401E-11	0.60104518695307296	0.53800000000000003	0.29899999999999999	1.01199400816388E-6	48	CTSC	VHF	Upregulation
220	4.9474214559782603E-11	0.30519406928866299	0.73799999999999999	0.47399999999999998	1.04860597759459E-6	48	ACTN1	VHF	Upregulation
221	7.6133273563242797E-11	0.25049887290628098	0.98599999999999999	0.98	1.6136447331729301E-6	48	RPSAP58	VHF	Upregulation
222	8.1660692722401002E-11	0.32099350025864298	0.84799999999999998	0.67300000000000004	1.73079838225129E-6	48	CRIP2	VHF	Upregulation
223	1.3737488482410401E-10	0.27790341506952099	0.64100000000000001	0.39900000000000002	2.91166068384689E-6	48	SLC25A39	VHF	Upregulation
224	1.52656341727876E-10	0.66504174007807104	0.66200000000000003	0.41099999999999998	3.2355511629223402E-6	48	FABP5	VHF	Upregulation
225	1.5397810049565201E-10	0.30107878053498799	0.99299999999999999	0.98	3.2635658400053398E-6	48	S100A14	VHF	Upregulation
226	2.16224473445178E-10	0.27419607043704403	0.64800000000000002	0.41799999999999998	4.5828777146705503E-6	48	NAA10	VHF	Upregulation
227	3.31872022583347E-10	0.37527798202631302	0.91	0.78400000000000003	7.0340275186540297E-6	48	TUBB	VHF	Upregulation
228	4.2282817642029699E-10	0.49941403324237699	0.88300000000000001	0.72	8.9618431992281992E-6	48	TUBA1B	VHF	Upregulation
229	4.7493625905364303E-10	0.337160503749805	0.78600000000000003	0.57799999999999996	1.0066274010641999E-5	48	CST3	VHF	Upregulation
230	7.3456339381600999E-10	0.28739983691008297	0.55900000000000005	0.32100000000000001	1.5569071131930302E-5	48	S100A13	VHF	Upregulation
231	8.2158370173310304E-10	0.26539604688296797	0.77200000000000002	0.52700000000000002	1.7413466558233099E-5	48	POLR2G	VHF	Upregulation
232	8.7769623569653701E-10	0.29475368474210101	1	0.995	1.8602771715588099E-5	48	GAPDH	VHF	Upregulation
233	1.2787779363488499E-9	0.52936121522314095	0.70299999999999996	0.49199999999999999	2.7103698360913801E-5	48	GJA1	VHF	Upregulation
234	1.3693130455594801E-9	0.27594907918952	0.76600000000000001	0.55500000000000005	2.9022590000633301E-5	48	PSME2	VHF	Upregulation
235	1.7192544827701699E-9	0.25343016490999698	0.75900000000000001	0.53500000000000003	3.64395987623138E-5	48	VCP	VHF	Upregulation
236	1.8273553398054301E-9	0.26195335800861402	0.86899999999999999	0.73099999999999998	3.8730796427176003E-5	48	DRAP1	VHF	Upregulation
237	2.02424789113354E-9	0.28289953644305899	0.82799999999999996	0.67600000000000005	4.2903934052575498E-5	48	HSBP1	VHF	Upregulation
238	2.3706797398826901E-9	0.252439315133482	0.69699999999999995	0.46500000000000002	5.0246557086813698E-5	48	TSTA3	VHF	Upregulation
239	2.40397792710904E-9	0.308162365297731	0.51	0.30199999999999999	5.0952312165076201E-5	48	FXYD5	VHF	Upregulation
240	3.0180514528988598E-9	0.32260901730996999	0.752	0.57399999999999995	6.3967600544191395E-5	48	GRN	VHF	Upregulation
241	3.10536322583778E-9	0.274886237470502	0.77200000000000002	0.55700000000000005	6.5818173571631798E-5	48	ACADVL	VHF	Upregulation
242	3.33336971662082E-9	0.29244091998369198	0.65500000000000003	0.46899999999999997	7.0650771143778305E-5	48	MRPL12	VHF	Upregulation
243	3.6259705940677802E-9	0.26724371707544298	0.75900000000000001	0.54500000000000004	7.68524467412665E-5	48	LSM4	VHF	Upregulation
244	5.1341749890623498E-9	0.26455524104328998	0.90300000000000002	0.70699999999999996	1.08818838893177E-4	48	RANBP1	VHF	Upregulation
245	6.09020687794231E-9	0.29736761558041203	0.94499999999999995	0.83299999999999996	1.29081934777987E-4	48	SNRPB	VHF	Upregulation
246	6.1828520300465299E-9	0.28389528582228002	0.26200000000000001	9.5000000000000001E-2	1.31045548776836E-4	48	COL1A2	VHF	Upregulation
247	1.4955207633737601E-8	0.282454437360736	0.97899999999999998	0.94599999999999995	3.16975625797069E-4	48	ATP5G3	VHF	Upregulation
248	1.5474014059463001E-8	0.26618251426492001	0.90300000000000002	0.80300000000000005	3.2797172799031802E-4	48	YWHAQ	VHF	Upregulation
249	2.8751985628082699E-8	0.29512185563327498	0.57199999999999995	0.371	6.0939833538721196E-4	48	LAD1	VHF	Upregulation
250	5.7901285632233099E-8	0.26758289631766902	0.752	0.56899999999999995	1.2272177489751799E-3	48	IFI27L2	VHF	Upregulation
251	1.3313199149673199E-7	0.27122427133777099	0.95899999999999996	0.89800000000000002	2.8217325597732299E-3	48	TPI1	VHF	Upregulation
252	2.24708100625835E-7	0.26044468067440502	0.52400000000000002	0.30599999999999999	4.7626881927645701E-3	48	TMEM106C	VHF	Upregulation
253	3.0881901592053202E-7	0.59705674196962699	0.97199999999999998	0.91500000000000004	6.5454190424356698E-3	48	S100A2	VHF	Upregulation
254	3.5636598245115801E-7	0.295972845723877	0.77200000000000002	0.623	7.5531769980522901E-3	48	TXNDC17	VHF	Upregulation
255	4.8069511737631099E-7	0.36794372867542602	0.379	0.20499999999999999	1.0188333012790899E-2	48	MDK	VHF	Upregulation
256	1.1253180129133799E-6	0.25773768566979999	0.66900000000000004	0.44900000000000001	2.3851115283699001E-2	48	GATA3	VHF	Upregulation
257	8.4072791764654801E-15	0.28624688828932099	1	0.999	1.7819228214518601E-10	70	RPS10	VHF	Upregulation
258	3.69097127747716E-9	0.26913104313056901	0.40699999999999997	0.161	7.8230136226128496E-5	70	MYH14	VHF	Upregulation
259	1.36513009042058E-7	0.366912109550947	0.91400000000000003	0.79100000000000004	2.8933932266464102E-3	70	FUS	VHF	Upregulation
260	7.5761727248313397E-7	0.26963633743765603	0.97499999999999998	0.98699999999999999	1.6057698090280001E-2	70	HSP90AA1	VHF	Upregulation
261	1.133615957159E-6	0.43981655366296202	0.86399999999999999	0.752	2.4026990211985001E-2	70	CCND1	VHF	Upregulation
262	7.3167374679980102E-37	0.33374817606217499	0.35299999999999998	2.4E-2	1.5507825063421801E-32	73	CYP3A5	VHF	Upregulation
263	5.4716186061622102E-35	0.61405013194010405	0.51	5.8999999999999997E-2	1.1597095635760799E-30	73	SYT8	VHF	Upregulation
264	3.4696209072899899E-34	0.67415127998806101	0.78400000000000003	0.153	7.3538615130011202E-30	73	IL18	VHF	Upregulation
265	6.2059495958362397E-17	0.67855517296183598	0.84299999999999997	0.372	1.31535101683749E-12	73	CKS2	VHF	Upregulation
266	1.2316477273887701E-16	0.30655176680964802	0.27500000000000002	3.5000000000000003E-2	2.6104773582005099E-12	73	SERPINB4	VHF	Upregulation
267	5.1032428488237698E-14	0.28911010768372197	1	0.999	1.0816323218082E-9	73	RPL5	VHF	Upregulation
268	5.4135353488268799E-13	0.26192361758080102	1	1	1.14739881718386E-8	73	RPS16	VHF	Upregulation
269	8.8880558162113904E-13	0.530130599499263	0.60799999999999998	0.21199999999999999	1.8838234302459999E-8	73	SULT2B1	VHF	Upregulation
270	8.0082752605733307E-12	0.33322515045041901	0.64700000000000002	0.23100000000000001	1.6973539414785199E-7	73	GNA15	VHF	Upregulation
271	9.9695502284403203E-12	0.31125559417449999	0.49	0.14199999999999999	2.11304617091793E-7	73	CHP2	VHF	Upregulation
272	1.43861725272749E-11	1.2341445949126399	1	0.96499999999999997	3.0491492671559098E-7	73	KRT1	VHF	Upregulation
273	1.4670576085404801E-11	0.25677527393902799	0.43099999999999999	0.112	3.1094286013015598E-7	73	SCCPDH	VHF	Upregulation
274	2.7454720472465E-11	0.26235867524506001	1	0.999	5.8190280041389596E-7	73	RPL7A	VHF	Upregulation
275	4.0913531315848797E-11	0.30178462889067298	1	0.999	8.6716229623941498E-7	73	RPS10	VHF	Upregulation
276	9.1314778323803002E-11	0.35133080554887602	0.80400000000000005	0.33500000000000002	1.935416726573E-6	73	NRARP	VHF	Upregulation
277	2.4551102789445601E-10	0.59611834004615005	0.98	0.77500000000000002	5.2036062362229998E-6	73	DNAJB1	VHF	Upregulation
278	1.2839761490224999E-9	0.36222720549820098	0.64700000000000002	0.27200000000000002	2.72138744785319E-5	73	SLC39A6	VHF	Upregulation
279	2.4770996199455198E-9	0.29620573213528301	0.82399999999999995	0.375	5.2502126444745197E-5	73	LAD1	VHF	Upregulation
280	1.16381520692537E-8	0.474777292671544	1	0.86799999999999999	2.4667063310783303E-4	73	HLA-A	VHF	Upregulation
281	2.03817121333835E-8	0.30599165474672602	0.58799999999999997	0.23100000000000001	4.3199038866706299E-4	73	THBD	VHF	Upregulation
282	3.0169755682978199E-8	0.394266452961753	0.86299999999999999	0.52400000000000002	6.3944797170072305E-4	73	SERTAD1	VHF	Upregulation
283	3.8407503278677498E-8	0.375497081892054	0.72499999999999998	0.39900000000000002	8.1404703199157002E-4	73	HN1	VHF	Upregulation
284	6.5093166448004401E-8	0.394555942198687	0.98	0.84699999999999998	1.37964966286545E-3	73	HSPA8	VHF	Upregulation
285	7.7466333454840299E-8	0.36202403685205498	0.98	0.73599999999999999	1.64189893757534E-3	73	DRAP1	VHF	Upregulation
286	2.2302235336155401E-7	0.35783376779193798	0.98	0.72499999999999998	4.72695877949813E-3	73	C1orf63	VHF	Upregulation
287	6.2975603884006004E-7	0.31234104991209	0.84299999999999997	0.51900000000000002	1.33476792432151E-2	73	TUBA1C	VHF	Upregulation
288	1.9687048411409598E-6	0.2524089936494	0.745	0.39200000000000002	4.1726699107982601E-2	73	SOX15	VHF	Upregulation
289	8.53320543215765E-21	0.77876925635947303	0.92800000000000005	0.73399999999999999	1.8086128913458099E-16	76	HSPA1B	VHF	Upregulation
290	1.03906084047732E-20	0.26064066938535702	1	1	2.20228945139168E-16	76	RPS11	VHF	Upregulation
291	2.3084453475273201E-15	0.62676785949532798	0.95199999999999996	0.77500000000000002	4.8927499140841403E-11	76	HSPA1A	VHF	Upregulation
292	2.6013824203661198E-14	0.32523871533707099	1	0.999	5.5136300399660003E-10	76	MT-ND1	VHF	Upregulation
293	8.9415583273587297E-10	0.343991744805904	0.98399999999999999	0.98699999999999999	1.8951632874836801E-5	76	HSP90AA1	VHF	Upregulation
294	1.66009537785173E-9	0.40429435571450201	0.53600000000000003	0.29699999999999999	3.5185721533567502E-5	76	DDIT4	VHF	Upregulation
295	3.2613656267011099E-9	0.30495123979757699	0.496	0.26900000000000002	6.9124644457929998E-5	76	GALT	VHF	Upregulation
296	9.9177253655807997E-9	0.35635218621639497	0.752	0.56499999999999995	2.1020618912348499E-4	76	CRNDE	VHF	Upregulation
297	4.5317715262418901E-8	0.26049048794721802	0.85599999999999998	0.73399999999999999	9.6050897498696898E-4	76	MZT2A	VHF	Upregulation
298	6.2381532001159395E-8	0.62302303009146498	0.376	0.20399999999999999	1.3221765707645699E-3	76	IFI27	VHF	Upregulation
299	6.3514628065039703E-7	0.484426086347297	0.84	0.72499999999999998	1.3461925418385199E-2	76	TUBA1B	VHF	Upregulation
300	5.1646727744545201E-13	0.568411874532598	0.69	0.17799999999999999	1.0946523945456399E-8	18	RNF187	ME	Upregulation
301	2.20128828893462E-12	0.91700450896263297	0.96599999999999997	0.72	4.6656305283969403E-8	18	RAC1	ME	Upregulation
302	7.7014017661315299E-10	0.63089421746012697	1	0.57999999999999996	1.6323121043315802E-5	18	GAS6	ME	Upregulation
303	5.0161689182829201E-9	0.36394290630951298	0.51700000000000002	0.128	1.0631770022300599E-4	18	AKAP8L	ME	Upregulation
304	8.5934423046338906E-9	0.55120573474035295	0.55200000000000005	0.16400000000000001	1.82138009646715E-4	18	SAP30	ME	Upregulation
305	9.72236239091387E-9	0.40218748625013701	0.51700000000000002	0.13500000000000001	2.0606547087541999E-4	18	TPGS1	ME	Upregulation
306	5.4360519363606603E-8	0.56839000484990299	0.86199999999999999	0.51600000000000001	1.15217120791164E-3	18	BRI3	ME	Upregulation
307	1.4443379628331699E-7	0.78340948226267104	0.82799999999999996	0.60699999999999998	3.0612743122249001E-3	18	LAMP1	ME	Upregulation
308	4.0814886406433598E-7	0.63943700152113603	1	0.81299999999999994	8.6507151738436094E-3	18	BACE2	ME	Upregulation
309	1.05580475912728E-6	0.452341931561965	0.55200000000000005	0.20300000000000001	2.2377781869702702E-2	18	GOLIM4	ME	Upregulation
310	1.38597942429558E-6	0.483492145640666	0.89700000000000002	0.622	2.9375833897944799E-2	18	YBX3	ME	Upregulation
311	1.4494469642015201E-6	0.65669540689248596	0.96599999999999997	0.752	3.07210284062512E-2	18	GPR155	ME	Upregulation
312	2.08751246416538E-6	0.377553386274387	0.41399999999999998	0.121	4.4244826677985301E-2	18	PDCD7	ME	Upregulation
313	1.7339053748416599E-17	1.09671363352559	0.69199999999999995	6.5000000000000002E-2	3.6750124419769001E-13	44	LGALS7	ME	Upregulation
314	2.3328407553845902E-21	0.72511215520758399	1	0.70299999999999996	4.9444559810376297E-17	47	RAC1	ME	Upregulation
315	7.4078238342497495E-16	0.30241401574387899	0.627	0.151	1.5700882616692302E-11	47	CHADL	ME	Upregulation
316	8.0252411450099002E-12	0.81862788813405496	0.88100000000000001	0.53900000000000003	1.7009498606848499E-7	47	DUSP1	ME	Upregulation
317	2.3857007183175999E-8	0.31949329245269698	0.84699999999999998	0.42099999999999999	5.05649267247415E-4	47	SSU72	ME	Upregulation
318	5.25102468034088E-11	0.31322192978124402	0.4	2.7E-2	1.11295468099825E-6	73	DOK1	ME	Upregulation
319	2.2900100033706202E-6	0.333223559437134	0.5	7.5999999999999998E-2	4.8536762021440201E-2	73	C12orf68	ME	Upregulation
320	2.21443446843588E-30	0.92998786699943103	0.97199999999999998	0.47399999999999998	4.6934938558498501E-26	76	BRI3	ME	Upregulation
321	3.19384085581489E-26	0.80213786771951801	1	0.69599999999999995	6.7693456938996501E-22	76	RAC1	ME	Upregulation
322	1.00747109362238E-25	0.461391899070828	0.56299999999999994	9.8000000000000004E-2	2.1353349829326301E-21	76	TPGS1	ME	Upregulation
323	9.88147059120415E-21	0.45361957012825299	0.63400000000000001	0.158	2.0943776918057201E-16	76	GLRX5	ME	Upregulation
324	3.803248298025E-19	0.61193028796624505	0.73199999999999998	0.24199999999999999	8.0609847676639906E-15	76	HES4	ME	Upregulation
325	8.7970393910852106E-18	0.96157191734618397	0.746	0.315	1.8645324989405099E-13	76	C11orf96	ME	Upregulation
326	1.8585628409988801E-17	1.1223453461346999	0.84499999999999997	0.442	3.9392239414971299E-13	76	HSPA1B	ME	Upregulation
327	2.534078495424E-17	0.40582681045614899	0.54900000000000004	0.13400000000000001	5.37097937105116E-13	76	SAP30	ME	Upregulation
328	6.5096286791316098E-16	0.66690142749423698	0.88700000000000001	0.56200000000000006	1.37971579854195E-11	76	GAS6	ME	Upregulation
329	5.7557778807176704E-15	0.75533617319378799	0.91500000000000004	0.52600000000000002	1.21993712181811E-10	76	DUSP1	ME	Upregulation
330	6.6497904100909196E-15	0.38427607050406398	0.62	0.20399999999999999	1.4094230774187699E-10	76	PTOV1	ME	Upregulation
331	6.0738594470366597E-14	0.46227974688440199	0.91500000000000004	0.61299999999999999	1.28735450979942E-9	76	NENF	ME	Upregulation
332	7.4404572483289096E-14	0.60323682221123598	0.95799999999999996	0.80400000000000005	1.5770049137833101E-9	76	BACE2	ME	Upregulation
333	3.7060558848730701E-13	0.333021158491903	0.47899999999999998	0.13800000000000001	7.8549854479884698E-9	76	FAM89B	ME	Upregulation
334	4.8162205363391196E-13	0.41494063363216799	0.47899999999999998	0.14000000000000001	1.02079794267708E-8	76	ID4	ME	Upregulation
335	6.1556062889161802E-13	0.67774701829612405	0.64800000000000002	0.317	1.30468075293579E-8	76	CEBPB	ME	Upregulation
336	2.6964820527310901E-12	0.40883060881547401	0.53500000000000003	0.187	5.7151937107635498E-8	76	MAP2K2	ME	Upregulation
337	1.22562595085242E-11	0.44296923956526701	0.93	0.59599999999999997	2.5977142028316901E-7	76	YBX3	ME	Upregulation
338	3.3286469289695601E-11	0.44265049178918098	0.59199999999999997	0.24199999999999999	7.05506716595098E-7	76	H1FX	ME	Upregulation
339	5.7555354468486703E-11	0.39704469719480101	0.47899999999999998	0.16600000000000001	1.21988573795957E-6	76	RNF187	ME	Upregulation
340	8.0847557735151899E-11	0.502823786593251	0.84499999999999997	0.59199999999999997	1.71356398619655E-6	76	PTMS	ME	Upregulation
341	1.03242168266278E-10	0.354086657900539	0.59199999999999997	0.24	2.1882177564037498E-6	76	CHPT1	ME	Upregulation
342	1.2476110929731901E-10	0.44164170390274998	0.85899999999999999	0.58499999999999996	2.6443117115566701E-6	76	LAMP1	ME	Upregulation
343	1.5323976089502501E-10	0.72238693132008602	0.60599999999999998	0.27400000000000002	3.2479167321700499E-6	76	CEBPD	ME	Upregulation
344	1.7021337759575301E-10	0.57998982975230895	0.71799999999999997	0.37	3.60767253814198E-6	76	CYGB	ME	Upregulation
345	3.02520034785901E-10	0.357181963709226	0.56299999999999994	0.23799999999999999	6.4119121372871601E-6	76	HLA-F	ME	Upregulation
346	3.8833461520873998E-10	0.95056580673610502	0.90100000000000002	0.72299999999999998	8.23075216934925E-6	76	HSPA1A	ME	Upregulation
347	5.6453865475951502E-10	0.311219226767049	0.35199999999999998	0.1	1.1965396787627901E-5	76	C8orf82	ME	Upregulation
348	3.54637344265461E-9	0.33428631052015001	0.54900000000000004	0.23599999999999999	7.5165385117064394E-5	76	SRM	ME	Upregulation
349	3.5989668362092503E-8	0.350573978134117	0.52100000000000002	0.23599999999999999	7.6280102093455098E-4	76	FAM50A	ME	Upregulation
350	4.0534525092164301E-8	0.26683881980723601	1	1	8.5912925932842205E-4	76	UBB	ME	Upregulation
351	6.5614866319024E-8	0.38136596200789502	0.73199999999999998	0.41299999999999998	1.39070709163171E-3	76	DUSP4	ME	Upregulation
352	7.3500750884044301E-8	0.39857753377215199	0.54900000000000004	0.28699999999999998	1.55784841498732E-3	76	TRIM47	ME	Upregulation
353	8.6283468954515905E-8	0.62621412221523198	0.91500000000000004	0.76	1.8287781244909599E-3	76	IFI27	ME	Upregulation
354	1.03757957275854E-7	0.50130215952909196	1	0.998	2.19914990446173E-3	76	HSP90AA1	ME	Upregulation
355	1.06293313268414E-7	0.50452667435559195	0.62	0.38100000000000001	2.2528867747240401E-3	76	HIBCH	ME	Upregulation
356	2.02788763899733E-7	0.27877623307007698	0.53500000000000003	0.24	4.2981078508548404E-3	76	PARVB	ME	Upregulation
357	2.6114444992518001E-7	0.33580977042910698	0.69	0.41099999999999998	5.5349566161641802E-3	76	DYNLL2	ME	Upregulation
358	6.5560965004231997E-7	0.27879028949578399	0.35199999999999998	0.14000000000000001	1.3895646532647001E-2	76	UBE2M	ME	Upregulation
359	8.5082028185450098E-7	0.40014566461237799	0.67600000000000005	0.40400000000000003	1.8033135873906099E-2	76	BAMBI	ME	Upregulation
360	8.7776971665766204E-7	0.36535733612549498	0.85899999999999999	0.66	1.86043291445591E-2	76	ROPN1B	ME	Upregulation
361	1.01925985860724E-6	0.41159721132008398	0.91500000000000004	0.8	2.1603212703180399E-2	76	TFAP2B	ME	Upregulation
362	1.39764323129955E-6	0.30697370249371497	0.52100000000000002	0.255	2.9623048287393899E-2	76	PURA	ME	Upregulation
363	1.6946803412288799E-6	0.27601427336516199	0.56299999999999994	0.3	3.5918749832346102E-2	76	ABHD17A	ME	Upregulation
364	1.6970921659532499E-6	0.38841760481625998	0.94399999999999995	0.79200000000000004	3.5969868457379102E-2	76	LGALS3BP	ME	Upregulation
365	9.4525166869376497E-7	0.46093813046355803	1	1	2.00346091179644E-2	22	RPL37	EC	Upregulation
366	3.4425187625263299E-12	0.31555527552294799	0.99399999999999999	0.93600000000000005	7.2964185171745605E-8	23	RPS26	EC	Upregulation
367	4.0294176870589598E-18	0.98404392763923698	0.63200000000000001	6.5000000000000002E-2	8.5403507877214602E-14	44	HLA-DRB5	EC	Upregulation
368	2.9457460369969401E-8	0.33766742803869099	0.52600000000000002	9.6000000000000002E-2	6.2435087254150104E-4	44	HRCT1	EC	Upregulation
369	6.7881865367917905E-8	1.84461047578578	1	0.78	1.43875613647302E-3	44	KRTDAP	EC	Upregulation
370	1.2700844207228E-7	1.7100996744157699	0.78900000000000003	0.248	2.69194392972198E-3	44	CALML5	EC	Upregulation
371	3.33317288331639E-7	0.27074200396373599	0.42099999999999999	7.2999999999999995E-2	7.0646599261891003E-3	44	DPY19L4	EC	Upregulation
372	1.08049160138947E-6	0.28487183582392001	0.47399999999999998	9.6000000000000002E-2	2.2901019491449799E-2	44	SIRT5	EC	Upregulation
373	1.41421853677398E-6	0.25923995960319102	0.36799999999999999	6.3E-2	2.9974361886924501E-2	44	FMOD	EC	Upregulation
374	2.0519697531693699E-26	1.1394909377396001	0.57599999999999996	5.2999999999999999E-2	4.34914989184247E-22	47	HLA-DRB5	EC	Upregulation
375	3.6566494641357802E-14	0.54865370428883597	1	1	7.7502685392357995E-10	47	TPT1	EC	Upregulation
376	6.6435076907886001E-14	0.57556928360323401	1	0.998	1.4080914550626399E-9	47	RPS10	EC	Upregulation
377	7.8298161048009003E-14	0.53072842275771104	0.54500000000000004	0.107	1.65952952341255E-9	47	FOSL1	EC	Upregulation
378	2.3732915660549902E-13	0.47097008382231798	1	1	5.0301914742535601E-9	47	RPL37	EC	Upregulation
379	1.05758437598384E-12	0.40123014412382202	1	1	2.24155008489775E-8	47	RPL9	EC	Upregulation
380	1.43852647511985E-12	0.51768876333399305	1	1	3.0489568640165298E-8	47	RPS12	EC	Upregulation
381	1.43852647511985E-12	0.42959892534671901	1	1	3.0489568640165298E-8	47	RPL37A	EC	Upregulation
382	2.6697270136842699E-12	0.34717080652441901	1	1	5.65848640550381E-8	47	RPS23	EC	Upregulation
383	3.5519396790729199E-12	0.37677110099847799	1	1	7.5283361497950499E-8	47	RPLP2	EC	Upregulation
384	1.44593058989616E-11	0.47140664243596297	1	1	3.0646498852849201E-7	47	RPS16	EC	Upregulation
385	1.7715734423777301E-11	0.44223400786729999	1	1	3.7548499111195899E-7	47	RPL28	EC	Upregulation
386	2.87444333112083E-11	0.35410797492925999	1	1	6.0923826403106104E-7	47	RPL8	EC	Upregulation
387	9.14338046787491E-11	0.32896557379714902	1	1	1.93793949016609E-6	47	RPL30	EC	Upregulation
388	1.6862058247386401E-10	0.55248455878216596	1	0.95099999999999996	3.5739132455335599E-6	47	RPS26	EC	Upregulation
389	7.4712003570448197E-10	0.29588419941064398	1	1	1.58352091567565E-5	47	RPS15A	EC	Upregulation
390	9.9067512191415892E-10	0.32874021509061102	1	1	2.0997359208970602E-5	47	RPL19	EC	Upregulation
391	1.77312124224003E-9	0.43128046410403598	0.78800000000000003	0.27500000000000002	3.7581304729277502E-5	47	CKS2	EC	Upregulation
392	2.7944169402443499E-9	0.365669185635496	1	1	5.9227667048479001E-5	47	RPL22	EC	Upregulation
393	1.0001232122082701E-8	0.26066179726771999	1	1	2.1197611482754201E-4	47	RPS27A	EC	Upregulation
394	1.7498912929918799E-8	0.27052078841563099	1	1	3.7088945954963002E-4	47	RPS14	EC	Upregulation
395	4.9134201384143599E-8	0.28830838387588398	1	1	1.04139939833692E-3	47	RPL36	EC	Upregulation
396	5.42750663249372E-8	0.31452949912160399	1	0.998	1.1503600307570399E-3	47	RPL29	EC	Upregulation
397	6.8379167976571698E-8	0.32689748104108002	1	1	1.4492964652634401E-3	47	RPL18A	EC	Upregulation
398	6.8511045974006999E-8	0.32003378166732399	0.39400000000000002	8.5000000000000006E-2	1.45209161941908E-3	47	PFKFB3	EC	Upregulation
399	7.8482540945441104E-8	0.29574552719112002	1	1	1.6634374553386199E-3	47	RPL23A	EC	Upregulation
400	8.2699711982742505E-8	0.26582380558297602	1	1	1.75282039547423E-3	47	RPL41	EC	Upregulation
401	1.0773826058390299E-7	0.56755643076772	0.57599999999999996	0.17599999999999999	2.2835124330758201E-3	47	ANGPT2	EC	Upregulation
402	3.5004944590521399E-7	0.28805540617916497	1	1	7.4192980059610203E-3	47	RPL27	EC	Upregulation
403	4.5423453663922199E-7	0.25493423277701299	1	1	9.6275010040682996E-3	47	FAU	EC	Upregulation
404	4.71367771828001E-7	0.30858319559363001	1	1	9.9906399238944808E-3	47	RPL12	EC	Upregulation
405	6.8492496366666895E-7	0.28744190743467801	1	1	1.4516984604915101E-2	47	RPL7A	EC	Upregulation
406	7.0960870035591304E-7	0.43937148758074801	0.66700000000000004	0.25700000000000001	1.50401564040436E-2	47	KDM6B	EC	Upregulation
407	1.41612728235538E-6	0.30971284622787598	1	1	3.00148177495222E-2	47	RPS5	EC	Upregulation
408	1.5658073899600999E-6	0.26840981307168299	1	1	3.3187287630204197E-2	47	RPS24	EC	Upregulation
409	6.5442246642175004E-31	1.1405352723871101	0.66200000000000003	0.104	1.3870484175809E-26	48	S100A9	EC	Upregulation
410	1.5580100188400601E-24	1.0067371475845699	0.73799999999999999	0.182	3.3022022349315201E-20	48	S100A8	EC	Upregulation
411	1.28526335333523E-14	0.494171936158391	1	0.94799999999999995	2.7241156773940101E-10	48	RPS26	EC	Upregulation
412	2.4261067046898601E-14	0.53075611893141506	0.56899999999999995	0.16	5.1421331605901598E-10	48	S100A7	EC	Upregulation
413	4.7457464281328003E-14	1.29845127877947	0.4	7.8E-2	1.00586095544275E-9	48	CFD	EC	Upregulation
414	9.61715917260033E-14	0.45996105907428603	1	0.96299999999999997	2.0383568866326399E-9	48	PFN1	EC	Upregulation
415	3.5895150933592401E-13	0.37637333520014798	1	0.998	7.6079772403749094E-9	48	RPS10	EC	Upregulation
416	7.8483742891091907E-12	0.29372419787012799	0.27700000000000002	4.2999999999999997E-2	1.66346293057669E-7	48	KRT6A	EC	Upregulation
417	3.9886106267232099E-10	1.5358104667392101	0.36899999999999999	9.2999999999999999E-2	8.4538602233398295E-6	48	NTS	EC	Upregulation
418	6.2672283271766197E-10	0.52089037290290696	0.38500000000000001	0.10199999999999999	1.32833904394508E-5	48	RARRES2	EC	Upregulation
419	6.4139006477815799E-10	0.417272395005167	0.98499999999999999	0.93500000000000005	1.3594262422973099E-5	48	OAZ1	EC	Upregulation
420	1.0070268564616299E-9	0.77001250050160697	0.55400000000000005	0.216	2.13439342227042E-5	48	DKK3	EC	Upregulation
421	1.60993156502015E-9	0.50686284465513398	0.43099999999999999	0.13400000000000001	3.4122499520602002E-5	48	CRABP2	EC	Upregulation
422	3.0357172949211602E-9	0.415833170401118	0.98499999999999999	0.76400000000000001	6.4342028065854099E-5	48	CSTB	EC	Upregulation
423	6.9123703289497397E-9	0.43548091108082998	0.98499999999999999	0.98099999999999998	1.4650768912209E-4	48	SLC25A6	EC	Upregulation
424	8.8361174149655004E-9	0.98670689235415099	0.35399999999999998	9.5000000000000001E-2	1.87281508610194E-4	48	IGFBP6	EC	Upregulation
425	1.8398117026652399E-8	0.33191849333649998	1	0.98899999999999999	3.89948090379898E-4	48	SERF2	EC	Upregulation
426	1.8398362914513002E-8	0.25988921409426002	1	1	3.8995330197310203E-4	48	RPL18A	EC	Upregulation
427	3.6252460139251099E-8	0.46165647500028401	0.92300000000000004	0.73199999999999998	7.6837089265142803E-4	48	PKM	EC	Upregulation
428	3.8710157424561197E-8	0.351209148998889	0.63100000000000001	0.28100000000000003	8.2046178661357503E-4	48	MDH1	EC	Upregulation
429	4.1746983535086702E-8	0.39444310574592001	0.96899999999999997	0.85899999999999999	8.8482731602616295E-4	48	RPSAP58	EC	Upregulation
430	8.21196262635837E-8	0.89440270702293101	0.52300000000000002	0.22900000000000001	1.74052547865666E-3	48	EFEMP1	EC	Upregulation
431	1.5532491535350201E-7	0.39342327333686999	0.43099999999999999	0.152	3.2921115809174798E-3	48	TSPAN5	EC	Upregulation
432	2.48052396848424E-7	0.36900916269296702	0.90800000000000003	0.66	5.25747055120234E-3	48	ATP5D	EC	Upregulation
433	2.48429669779502E-7	0.41720282155169802	0.72299999999999998	0.40500000000000003	5.2654668509765504E-3	48	MZT2A	EC	Upregulation
434	2.5486376633911303E-7	0.37106009190462802	0.95399999999999996	0.86599999999999999	5.4018375275574904E-3	48	ALDOA	EC	Upregulation
435	3.19299959018833E-7	0.57635719562626897	0.98499999999999999	0.94799999999999995	6.7675626314041603E-3	48	IGFBP7	EC	Upregulation
436	3.5460562030928197E-7	0.291133909845464	1	0.98899999999999999	7.5158661224552399E-3	48	RPSA	EC	Upregulation
437	4.3475721991600698E-7	0.34288713996335901	0.67700000000000005	0.34399999999999997	9.2146792761197607E-3	48	CDH13	EC	Upregulation
438	4.6597435645778701E-7	0.33334802771122501	0.32300000000000001	0.10199999999999999	9.8763264851228008E-3	48	PARD6G	EC	Upregulation
439	6.6951710057107098E-7	0.74994482645632599	0.67700000000000005	0.42199999999999999	1.41904149466039E-2	48	S100A2	EC	Upregulation
440	7.3702840647630401E-7	0.27681796123904601	1	0.98699999999999999	1.56213170752653E-2	48	HSPB1	EC	Upregulation
441	8.7294257443890897E-7	0.30914007982631703	1	0.97399999999999998	1.8502017865232701E-2	48	EEF2	EC	Upregulation
442	9.5336255374003496E-7	0.27494090010942401	0.49199999999999999	0.216	2.0206519326520098E-2	48	CHCHD10	EC	Upregulation
443	9.8880824036881E-7	0.27088140082314699	0.50800000000000001	0.216	2.0957790654616899E-2	48	MFSD10	EC	Upregulation
444	1.38948644738524E-6	0.50613326611965104	0.53800000000000003	0.23200000000000001	2.9450165252330199E-2	48	TFF3	EC	Upregulation
445	1.9235089388053999E-6	0.48355404614075997	0.52300000000000002	0.22900000000000001	4.0768771957980503E-2	48	LAPTM5	EC	Upregulation
446	8.3943125872605603E-22	0.93020515094151901	0.51500000000000001	9.0999999999999998E-2	1.7791745528698799E-17	70	PDPN	EC	Upregulation
447	8.5440322730734703E-20	0.98255597111095505	0.48499999999999999	8.5000000000000006E-2	1.8109076402779201E-15	70	MFAP4	EC	Upregulation
448	1.3756071341534699E-17	1.5918647374483501	0.66700000000000004	0.21299999999999999	2.9155993208382899E-13	70	TFF3	EC	Upregulation
449	2.3459332308377101E-17	0.84446272625700403	0.59099999999999997	0.158	4.97220548276053E-13	70	PROX1	EC	Upregulation
450	4.3806056285252302E-16	0.46988996495569002	0.34799999999999998	5.1999999999999998E-2	9.2846936296592307E-12	70	FRMD6	EC	Upregulation
451	4.9266824008846897E-16	0.56397823543174497	0.27300000000000002	2.5999999999999999E-2	1.04421033486751E-11	70	RP11-536O18.2	EC	Upregulation
452	1.1574418023949701E-15	0.55976949909580298	0.30299999999999999	3.9E-2	2.45319790017613E-11	70	MFAP2	EC	Upregulation
453	4.49816706530335E-14	1.2049924114879	0.63600000000000001	0.20799999999999999	9.5338650949104396E-10	70	CCL21	EC	Upregulation
454	7.2801519071004197E-14	0.62516563220982102	0.45500000000000002	0.111	1.5430281967099301E-9	70	CHRDL1	EC	Upregulation
455	1.5532965105469101E-13	0.92284024655193297	0.60599999999999998	0.217	3.2922119541041699E-9	70	LAPTM5	EC	Upregulation
456	1.66678906240389E-13	0.72340749113174396	1	0.98899999999999999	3.5327594177650399E-9	70	ATP5E	EC	Upregulation
457	1.9191498904952299E-13	0.53232021747247305	0.34799999999999998	6.5000000000000002E-2	4.0676381929046301E-9	70	ACKR3	EC	Upregulation
458	6.6985241897855903E-13	0.64708049409004598	0.48499999999999999	0.11700000000000001	1.41975220202506E-8	70	LYVE1	EC	Upregulation
459	7.1033383858018697E-13	0.67574264616618296	0.90900000000000003	0.59899999999999998	1.50555257087071E-8	70	CALD1	EC	Upregulation
460	9.0445088695474404E-13	0.79193056780473303	0.80300000000000005	0.438	1.9169836549005801E-8	70	GYPC	EC	Upregulation
461	9.8889320591971005E-13	0.68604583184679202	0.63600000000000001	0.254	2.09595914994682E-8	70	LAMA4	EC	Upregulation
462	1.69618327134764E-12	1.02702695826168	0.68200000000000005	0.30399999999999999	3.5950604436213301E-8	70	MMRN1	EC	Upregulation
463	3.7424866419473998E-12	0.77283553331818899	0.60599999999999998	0.217	7.9322004376074994E-8	70	EFEMP1	EC	Upregulation
464	4.9323600131911201E-12	0.85970371998188	0.621	0.29299999999999998	1.0454137047958601E-7	70	PTPRE	EC	Upregulation
465	5.6839023811354496E-12	0.69081818208861301	0.47	0.128	1.20470310968166E-7	70	FN1	EC	Upregulation
466	3.3790797729130902E-11	0.61220033226501003	0.53	0.20399999999999999	7.1619595786892999E-7	70	ANGPTL2	EC	Upregulation
467	3.9413330657756303E-11	0.61492383340026202	0.42399999999999999	0.121	8.3536554329114399E-7	70	MAF	EC	Upregulation
468	5.57584922472117E-11	1.1089740175806	0.77300000000000002	0.46600000000000003	1.18180124317965E-6	70	LGALS1	EC	Upregulation
469	7.2644086317365601E-11	0.66921594107282001	0.56100000000000005	0.223	1.5396914094965601E-6	70	C16orf62	EC	Upregulation
470	1.27385210651689E-10	0.51088951978586505	0.318	6.9000000000000006E-2	2.69992953976254E-6	70	LOX	EC	Upregulation
471	1.46741458383276E-10	0.51258934343164397	0.95499999999999996	0.91100000000000003	3.1101852104335401E-6	70	POLR2L	EC	Upregulation
472	3.1086858411744801E-10	1.2542194157084099	0.75800000000000001	0.44	6.5888596403693096E-6	70	S100A4	EC	Upregulation
473	7.6284332329337197E-10	0.49406685951496199	0.92400000000000004	0.81799999999999995	1.6168464237202999E-5	70	ATP5I	EC	Upregulation
474	8.6679717662091601E-10	0.50078181968286495	0.30299999999999999	6.9000000000000006E-2	1.8371766158480301E-5	70	MIR4435-1HG	EC	Upregulation
475	1.42995858750651E-9	0.41644228134403899	0.25800000000000001	0.05	3.0307972262200501E-5	70	MSMP	EC	Upregulation
476	1.8900063024957001E-9	0.38697830904420299	0.36399999999999999	0.1	4.0058683581396398E-5	70	C4orf48	EC	Upregulation
477	2.2444739414321999E-9	1.0835082108663701	0.318	0.08	4.75716251886555E-5	70	DCN	EC	Upregulation
478	2.3893397396915998E-9	0.73211926896717305	0.439	0.152	5.06420557827635E-5	70	COL6A2	EC	Upregulation
479	2.4125585662013801E-9	0.46043676946736101	0.39400000000000002	0.124	5.11341788106382E-5	70	RAB11FIP1	EC	Upregulation
480	2.69776552524117E-9	0.549179340040167	0.47	0.182	5.7179140307486599E-5	70	WFS1	EC	Upregulation
481	2.8596212594463799E-9	0.42556012569739299	0.97	0.93700000000000006	6.0609672593965998E-5	70	OAZ1	EC	Upregulation
482	2.8643917961432899E-9	0.37114204186274002	0.28799999999999998	6.5000000000000002E-2	6.0710784119256999E-5	70	FLT4	EC	Upregulation
483	3.0535898082638602E-9	0.64718668063546803	0.77300000000000002	0.47899999999999998	6.4720835986152499E-5	70	COL18A1	EC	Upregulation
484	4.2189804768246996E-9	0.57688394695930501	0.51500000000000001	0.223	8.9421291206299495E-5	70	RASGRP3	EC	Upregulation
485	4.2243204523363202E-9	0.45080280146839802	0.97	0.84199999999999997	8.9534471987268293E-5	70	UQCR11.1	EC	Upregulation
486	5.3128914431190198E-9	0.54724035351817302	0.621	0.30599999999999999	1.12606734136908E-4	70	ADD3	EC	Upregulation
487	6.9830639611663899E-9	0.39838822274922903	0.318	0.08	1.4800604065692201E-4	70	TMEM100	EC	Upregulation
488	1.03366753240282E-8	0.59059589605945995	0.42399999999999999	0.152	2.1908583349277699E-4	70	TSPAN5	EC	Upregulation
489	1.12847376119476E-8	0.47958103438309402	0.93899999999999995	0.81599999999999995	2.39180013685229E-4	70	PPDPF	EC	Upregulation
490	1.51133781259576E-8	0.39588189248488398	0.97	0.93700000000000006	3.20328049379672E-4	70	COX6C	EC	Upregulation
491	2.1526703159107399E-8	0.42824684385872602	0.318	8.6999999999999994E-2	4.5625847345728197E-4	70	PDE1A	EC	Upregulation
492	2.1625529784500799E-8	0.54819620726547402	0.84799999999999998	0.62	4.5835310378249502E-4	70	NUPR1	EC	Upregulation
493	2.39075619241711E-8	0.37138261808406597	1	1	5.0672077498280796E-4	70	TMSB10	EC	Upregulation
494	3.8757395265384003E-8	0.51522430586206702	0.56100000000000005	0.28199999999999997	8.2146299264981403E-4	70	RHOJ	EC	Upregulation
495	3.9424560651326603E-8	0.48015180237091398	0.27300000000000002	6.9000000000000006E-2	8.3560356300486796E-4	70	ABI3BP	EC	Upregulation
496	5.5943736484891101E-8	0.49416055468843501	0.72699999999999998	0.47099999999999997	1.1857274947972699E-3	70	SLC38A2	EC	Upregulation
497	5.6864291834504902E-8	0.76679886832605204	0.63600000000000001	0.41199999999999998	1.2052386654323301E-3	70	PPFIBP1	EC	Upregulation
498	9.0008986224572705E-8	0.492574322408391	0.318	9.5000000000000001E-2	1.90774046302982E-3	70	MPP7	EC	Upregulation
499	9.7522601065633302E-8	0.413661940243436	0.5	0.223	2.0669915295861E-3	70	TMED3	EC	Upregulation
500	1.1050790232485301E-7	0.43524287766645298	0.90900000000000003	0.75900000000000001	2.34221498977526E-3	70	NDUFA13	EC	Upregulation
501	1.1687093898925699E-7	0.43453624245209399	0.28799999999999998	8.2000000000000003E-2	2.4770795518773E-3	70	FAM102A	EC	Upregulation
502	1.4585950125636601E-7	0.54932510463372597	0.34799999999999998	0.128	3.0914921291286899E-3	70	RP11-14N7.2	EC	Upregulation
503	1.5371529941993299E-7	0.39069849122567402	0.66700000000000004	0.40300000000000002	3.2579957712054802E-3	70	COX20	EC	Upregulation
504	1.8271886843408301E-7	0.33281021536938099	0.318	0.1	3.87272641646038E-3	70	ERAP2	EC	Upregulation
505	1.9685970173630899E-7	0.54599240621569001	0.54500000000000004	0.26200000000000001	4.1724413783010596E-3	70	CCDC80	EC	Upregulation
506	2.03172746134828E-7	0.54350452463565502	0.33300000000000002	0.108	4.3062463543276797E-3	70	RARRES2	EC	Upregulation
507	2.12166622995295E-7	1.14265134849201	0.77300000000000002	0.627	4.4968715743852698E-3	70	TFPI	EC	Upregulation
508	2.31289595532231E-7	0.57675948536856503	0.42399999999999999	0.184	4.9021829773056398E-3	70	OAF	EC	Upregulation
509	2.6070568636727802E-7	0.72872442696316397	0.78800000000000003	0.63300000000000001	5.5256570225544598E-3	70	TUBA1A	EC	Upregulation
510	2.9206453166089101E-7	0.468221272401949	0.28799999999999998	8.8999999999999996E-2	6.1903077485525801E-3	70	RP11-435B5.3	EC	Upregulation
511	5.7944057847478699E-7	1.6723320821655601	0.56100000000000005	0.34300000000000003	1.2281243060773101E-2	70	FABP4	EC	Upregulation
512	6.0887137370937096E-7	0.59180799408002605	0.63600000000000001	0.41	1.2905028765770101E-2	70	MARCKS	EC	Upregulation
513	8.6514981716296402E-7	0.28993633903650001	0.28799999999999998	8.8999999999999996E-2	1.8336850374768999E-2	70	LAMB1	EC	Upregulation
514	9.0596173815309697E-7	0.68581742762103204	0.53	0.26500000000000001	1.9201859040154898E-2	70	AKAP12	EC	Upregulation
515	1.31665471466951E-6	0.27228434905781401	0.25800000000000001	7.3999999999999996E-2	2.7906496677420199E-2	70	NPTN	EC	Upregulation
516	1.3375241076572601E-6	0.46978767685096301	0.93899999999999995	0.84799999999999998	2.8348823461795701E-2	70	APP	EC	Upregulation
517	1.62511583157811E-6	0.91470513971943501	0.40899999999999997	0.17100000000000001	3.4444330050298101E-2	70	ANGPT2	EC	Upregulation
518	1.6701699051972999E-6	0.44427208581966399	0.90900000000000003	0.77900000000000003	3.5399251140656701E-2	70	GNAS	EC	Upregulation
519	1.7768601432681601E-6	0.34484703957527701	1	0.98699999999999999	3.7660550736568599E-2	70	HSPB1	EC	Upregulation
520	1.82781762086144E-6	0.45647391871124599	0.28799999999999998	9.0999999999999998E-2	3.8740594474158202E-2	70	SLC24A1	EC	Upregulation
521	1.8349921668673299E-6	0.313900613216125	0.318	0.111	3.8892658976753099E-2	70	PALD1	EC	Upregulation
522	1.9622955594326E-6	0.314346054926114	0.27300000000000002	8.5000000000000006E-2	4.1590854382173997E-2	70	GLIPR2	EC	Upregulation
523	2.3457895543535601E-6	0.362379245212541	1	0.998	4.9719009604523801E-2	70	FTH1	EC	Upregulation
524	3.4949754191376001E-12	0.25127186113352201	0.438	3.9E-2	7.4076004008621494E-8	76	ZNF266	EC	Upregulation
525	1.8838774419121999E-6	0.27467364098775099	0.312	4.2999999999999997E-2	3.99287823813292E-2	76	ZNF621	EC	Upregulation
526	1.31169427939706E-8	0.32212013087331098	0.97399999999999998	0.84499999999999997	2.7801360251820798E-4	18	KRT10	IC	Upregulation
527	1.01683249203432E-11	0.30555558040902198	1	1	2.1551764668667399E-7	22	RPL31	IC	Upregulation
528	2.75551881469961E-9	0.32038906491917701	1	0.999	5.8403221277558298E-5	22	RPL38	IC	Upregulation
529	5.48894476818972E-8	0.61060193750569702	1	1	1.1633818436178099E-3	47	TPT1	IC	Upregulation
530	1.1286944507435099E-6	0.65843954351601897	1	0.39700000000000002	2.3922678883508599E-2	47	YBX3	IC	Upregulation
531	2.0385450358360001E-15	0.32923315946748999	0.50600000000000001	0.19400000000000001	4.3206962034544002E-11	48	C1orf54	IC	Upregulation
532	4.20193415872175E-17	0.29016527371612499	0.42199999999999999	6.5000000000000002E-2	8.9059994494107599E-13	73	F2RL1	IC	Upregulation
533	1.07114499715767E-11	0.943582695816362	0.51100000000000001	0.14799999999999999	2.27029182147567E-7	73	SERPINB2	IC	Upregulation
534	2.86515802166951E-10	0.32540872396977799	0.46700000000000003	0.13	6.0727024269285196E-6	73	GNB4	IC	Upregulation
535	6.5463441400818697E-8	0.28072459103124803	0.378	0.104	1.3874976404903499E-3	73	SCML1	IC	Upregulation
536	1.62024506155829E-7	0.57172691157924804	0.88900000000000001	0.57299999999999995	3.4341094079727999E-3	73	CKS2	IC	Upregulation
537	3.08952449243932E-7	0.26212114224354499	0.311	8.3000000000000004E-2	6.5482471617251403E-3	73	GSTM4	IC	Upregulation
538	5.0902427510057001E-7	0.29412759479147099	0.622	0.26500000000000001	1.07887695107566E-2	73	NDEL1	IC	Upregulation
539	1.9844690001800102E-6	0.28911049163040198	0.622	0.27100000000000002	4.2060820458815401E-2	73	AHCYL1	IC	Upregulation
540	2.2902833707119399E-9	1.6726797433204701	1	0.85899999999999999	4.85425560422396E-5	76	KRT10	IC	Upregulation
541	7.9139858441378195E-7	0.64815653806079099	0.75	0.39200000000000002	1.6773692996650099E-2	76	YBX3	IC	Upregulation
542	1.7904130354847301E-6	0.39222428018670402	0.312	7.8E-2	3.7947804287098798E-2	76	CCDC3	IC	Upregulation
543	1.1004971762918799E-6	0.53984388645848702	0.82099999999999995	0.60099999999999998	2.3325037651506401E-2	18	PTMS	PT	Upregulation
544	4.8663243615456695E-7	1.07626151261134	0.91700000000000004	0.29599999999999999	1.03141744842961E-2	47	HES4	PT	Upregulation
545	5.8198854734966201E-34	0.386314336607335	1	1	1.2335247261076099E-29	70	RPS27	PT	Upregulation
546	2.43937636723129E-30	0.41153505141566799	1	1	5.1702582103467202E-26	70	RPL37A	PT	Upregulation
547	2.4629054986732699E-25	0.43829283975219802	1	1	5.2201282044379998E-21	70	RPS29	PT	Upregulation
548	3.2544966345133302E-23	0.36431883687852701	1	1	6.8979056168510001E-19	70	RPL39	PT	Upregulation
549	5.6138162656829803E-22	0.36579134217731701	1	0.997	1.18984835751151E-17	70	RPL38	PT	Upregulation
550	9.1367853049516696E-20	0.33741477035311501	1	1	1.9365416453845099E-15	70	RPS28	PT	Upregulation
551	1.6638374411990299E-18	0.33380585777501798	1	1	3.5265034566213499E-14	70	RPS5	PT	Upregulation
552	2.24507810377293E-17	0.30746765287787697	1	1	4.7584430409467205E-13	70	RPL37	PT	Upregulation
553	3.6765597315273002E-16	0.277147950779285	1	1	7.7924683509721001E-12	70	RPS8	PT	Upregulation
554	2.9153289189590099E-15	0.287712854557304	1	0.997	6.1790396437336306E-11	70	RPL23	PT	Upregulation
555	4.7800534565397502E-15	0.27743285417758301	1	1	1.0131323301136E-10	70	RPS11	PT	Upregulation
556	2.7653980920924299E-14	0.60571618894055201	0.84599999999999997	0.55400000000000005	5.8612612561899003E-10	70	NDUFA4L2	PT	Upregulation
557	2.3322553656922699E-11	0.25176310209378899	1	1	4.9432152475847705E-7	70	RPS19	PT	Upregulation
558	1.8726109167387302E-9	0.38199663071642198	0.95699999999999996	0.89600000000000002	3.9689988380277402E-5	70	NEAT1	PT	Upregulation
559	2.3860041152189801E-8	0.72827573832039805	0.48099999999999998	0.25600000000000001	5.05713572220662E-4	70	FABP4	PT	Upregulation
560	2.7612097088538601E-8	0.38545823856427602	0.51900000000000002	0.29099999999999998	5.8523839779157504E-4	70	NUDT4	PT	Upregulation
561	3.5880921173786299E-8	0.41534183211370002	0.72799999999999998	0.50600000000000001	7.6049612427840001E-4	70	ARHGAP29	PT	Upregulation
562	1.74267425805211E-7	0.28806488765611699	0.98099999999999998	0.94	3.6935980899414399E-3	70	C12orf57	PT	Upregulation
563	2.7851813889880302E-7	0.34576023739522899	0.57399999999999995	0.33900000000000002	5.90319195396013E-3	70	FILIP1	PT	Upregulation
564	5.0129477722673799E-7	0.29247232435109899	0.55600000000000005	0.34799999999999998	1.06249428033207E-2	70	CCDC3	PT	Upregulation
565	2.2878162972690698E-6	0.28833257957649699	0.96899999999999997	0.93700000000000006	4.8490266420617802E-2	70	HLA-B	PT	Upregulation
566	9.1970171328822595E-10	0.428745089462229	0.5	8.3000000000000004E-2	1.9493077813144001E-5	76	FAM89B	PT	Upregulation
567	9.2659692355075303E-9	0.32637463474859801	0.36399999999999999	0.05	1.9639221794658199E-4	76	PPP3R1	PT	Upregulation
568	9.9522698626325596E-9	0.85547161328598498	0.81799999999999995	0.28699999999999998	2.10938359738497E-4	76	HES4	PT	Upregulation
569	1.14744930707354E-8	0.636770095010047	0.90900000000000003	0.32700000000000001	2.4320188063423799E-4	76	NENF	PT	Upregulation
570	3.0495793892639198E-7	0.63897129092506799	0.95499999999999996	0.60299999999999998	6.4635835155448804E-3	76	PTMS	PT	Upregulation
571	4.72888085173172E-7	1.5525388290125	0.86399999999999999	0.52900000000000003	1.00228629652454E-2	76	C11orf96	PT	Upregulation
572	1.53660374173291E-6	0.443030421476792	0.36399999999999999	7.4999999999999997E-2	3.2568316306029098E-2	76	IGFBP3	PT	Upregulation
573	6.21916493253057E-74	0.48432356265314003	0.72199999999999998	0.34399999999999997	1.31815200744985E-69	18	GAS6	BC1	Upregulation
574	2.82055396579966E-54	0.47028727708200302	0.98599999999999999	0.96299999999999997	5.9781641305123901E-50	18	DUSP1	BC1	Upregulation
575	4.6927189893434001E-40	0.32558876811137699	0.70299999999999996	0.44900000000000001	9.9462178979133303E-36	18	CCDC3	BC1	Upregulation
576	4.2758822834050997E-35	0.30512417929726099	0.81799999999999995	0.58099999999999996	9.0627324996771107E-31	18	NENF	BC1	Upregulation
577	7.6307310016121496E-31	0.36718729671326	0.68899999999999995	0.46600000000000003	1.61733343579169E-26	18	CEBPB	BC1	Upregulation
578	2.0415956057624E-22	0.26619258508214999	0.71499999999999997	0.56599999999999995	4.3271618864134001E-18	18	NBL1	BC1	Upregulation
579	5.3659393195264796E-23	0.27822534461836002	1	1	1.13731083877364E-18	22	RPL31	BC1	Upregulation
580	3.8369380463018903E-17	0.43602972495523701	0.59199999999999997	0.35599999999999998	8.1323901891368595E-13	22	BHLHE40	BC1	Upregulation
581	2.0514937506738199E-16	0.91346716196895295	0.77600000000000002	0.629	4.3481410045531497E-12	22	PHLDA2	BC1	Upregulation
582	4.3919687628251902E-12	0.47667884539975203	0.74099999999999999	0.63	9.3087777928079804E-8	22	PIM3	BC1	Upregulation
583	5.6996288777212202E-11	0.27503243859439003	0.85099999999999998	0.78900000000000003	1.20803634063301E-6	22	C6orf48	BC1	Upregulation
584	6.3327061120027997E-15	0.261141792557672	0.81899999999999995	0.82499999999999996	1.3422170604389901E-10	23	IMPA2	BC1	Upregulation
585	2.67939447821034E-45	0.54031784696826701	0.98799999999999999	0.89400000000000002	5.67897659656681E-41	44	HSPA1A	BC1	Upregulation
586	3.1332112731189301E-39	0.48347364470769	0.95299999999999996	0.80800000000000005	6.6408412933755597E-35	44	HSPA1B	BC1	Upregulation
587	2.32567795068016E-26	0.324637952821628	0.96899999999999997	0.92900000000000005	4.9292744164666098E-22	44	DNAJB1	BC1	Upregulation
588	1.07576828808997E-25	0.25042238641205	1	1	2.2800908866066998E-21	44	HSPB1	BC1	Upregulation
589	3.7048663384095998E-23	0.30700561112040597	0.96899999999999997	0.92500000000000004	7.8524642042591501E-19	44	TGFBI	BC1	Upregulation
590	4.3144986121283401E-23	0.39323222373465799	0.93200000000000005	0.88800000000000001	9.1445798084060193E-19	44	ATF3	BC1	Upregulation
591	6.5512563073359696E-17	0.45798193138721599	0.78300000000000003	0.61899999999999999	1.3885387743398599E-12	44	PHLDA2	BC1	Upregulation
592	1.37633849307216E-54	0.30271849606374401	0.89800000000000002	0.59199999999999997	2.91714943606644E-50	47	PIM3	BC1	Upregulation
593	4.57690980576555E-43	0.54533338818494603	0.77300000000000002	0.46400000000000002	9.7007603333200694E-39	47	IFI27	BC1	Upregulation
594	1.62173381983332E-19	0.33313018880332601	0.99	0.96099999999999997	3.4372648311367301E-15	47	DUSP1	BC1	Upregulation
595	1.4052049804251201E-28	0.26571713143103498	0.98199999999999998	0.94	2.9783319560110501E-24	48	CSTB	BC1	Upregulation
596	4.6332440186365501E-26	0.30147775253300502	0.999	0.98899999999999999	9.8201606975001794E-22	70	KRT15	BC1	Upregulation
597	2.4149048973214602E-49	0.38017085508916998	0.98499999999999999	0.92600000000000005	5.1183909298728299E-45	73	DNAJB1	BC1	Upregulation
598	4.8516036225751499E-46	0.32043557501163999	0.59199999999999997	0.33300000000000002	1.0282973878048E-41	73	BHLHE40	BC1	Upregulation
599	7.1496895730479995E-41	0.34174051973303998	0.92700000000000005	0.77900000000000003	1.51537670500752E-36	73	APOE	BC1	Upregulation
600	9.6909274101097605E-41	0.26208202478200598	1	0.999	2.0539920645727601E-36	73	HSPB1	BC1	Upregulation
601	4.5930537234330802E-39	0.33701576385246601	0.81499999999999995	0.65400000000000003	9.7349773668164104E-35	73	EFEMP1	BC1	Upregulation
602	4.6706282310645202E-33	0.33887865750368601	0.98899999999999999	0.879	9.8993965357412605E-29	73	ATF3	BC1	Upregulation
603	1.3076571755083001E-28	0.30401545225134502	0.84499999999999997	0.70199999999999996	2.7715793834898399E-24	73	KLF10	BC1	Upregulation
604	1.9193870730126501E-161	0.57227085269480604	0.74	0.309	4.06814090125031E-157	76	GAS6	BC1	Upregulation
605	2.6829800643250199E-152	0.57144890095589196	0.878	0.55000000000000004	5.6865762463368801E-148	76	NENF	BC1	Upregulation
606	8.9436933723279E-142	0.78584200898752499	0.97499999999999998	0.79200000000000004	1.8956158102649E-137	76	HSPA1B	BC1	Upregulation
607	6.01784217211546E-109	0.56536492176290098	0.754	0.434	1.27548164837987E-104	76	CEBPB	BC1	Upregulation
608	2.8464684458456998E-94	0.62309886977303097	0.93799999999999994	0.76900000000000002	6.0330898709699703E-90	76	APOE	BC1	Upregulation
609	2.2882878262573E-91	0.63360864028920205	0.97499999999999998	0.96299999999999997	4.8500260477523599E-87	76	DUSP1	BC1	Upregulation
610	3.7003556941154903E-85	0.45935999500436903	0.70199999999999996	0.42799999999999999	7.8429038936777801E-81	76	CCDC3	BC1	Upregulation
611	4.19768521787979E-84	0.60624088827933098	0.97099999999999997	0.89	8.8969938192962097E-80	76	HSPA1A	BC1	Upregulation
612	2.41173097495331E-65	0.52670967808489	0.94	0.93200000000000005	5.1116638014135397E-61	76	DNAJB1	BC1	Upregulation
613	1.9634299543966099E-61	0.33453002034773299	0.46800000000000003	0.21099999999999999	4.1614897883436099E-57	76	H1FX	BC1	Upregulation
614	9.3663816328805898E-59	0.51288896557895503	0.73699999999999999	0.46100000000000002	1.9852045870890401E-54	76	IFI27	BC1	Upregulation
615	3.8708685025396601E-56	0.385525193593242	0.66500000000000004	0.434	8.2043057911328199E-52	76	ASCL2	BC1	Upregulation
616	7.3742077863100898E-50	0.34619470926871898	0.67900000000000005	0.47899999999999998	1.5629633403084199E-45	76	WNT10A	BC1	Upregulation
617	3.6470757272243197E-45	0.42088342143886398	0.99299999999999999	0.99299999999999999	7.7299770038519598E-41	76	HSP90AA1	BC1	Upregulation
618	7.7659814678484199E-44	0.29016955862198901	0.501	0.28699999999999998	1.64599977211047E-39	76	POU3F1	BC1	Upregulation
619	1.28638355201579E-42	0.26894377888131799	1	0.999	2.7264899384974599E-38	76	HSPB1	BC1	Upregulation
620	4.0414253463769799E-39	0.263830627633521	0.996	0.997	8.5658010216460203E-35	76	UBB	BC1	Upregulation
621	2.2779003740151602E-37	0.25573932094436402	0.98599999999999999	0.97	4.8280098427251303E-33	76	GPX4	BC1	Upregulation
622	1.5750069305468502E-36	0.260730322804612	0.70599999999999996	0.55500000000000005	3.3382271892940401E-32	76	NBL1	BC1	Upregulation
623	2.13456800270552E-35	0.28101756602032901	0.82099999999999995	0.76300000000000001	4.5242168817343396E-31	76	ALDH3A2	BC1	Upregulation
624	4.4735613948174198E-24	0.33781582978673302	0.995	0.98899999999999999	9.4817133763155206E-20	76	KRT15	BC1	Upregulation
625	7.4478539369787899E-56	0.83810548993381395	0.996	0.96599999999999997	1.57857264194265E-51	22	NFKBIA	BC2	Upregulation
626	4.7292019580984397E-41	0.58857736043682496	0.56599999999999995	0.23899999999999999	1.00235435501897E-36	22	SPRR1B	BC2	Upregulation
627	1.0210436399827399E-31	0.47647218784303103	1	1	2.16410199494342E-27	22	SFN	BC2	Upregulation
628	4.7692776673643405E-25	0.48762327609881101	0.71099999999999997	0.48599999999999999	1.0108484015978699E-20	22	MAFF	BC2	Upregulation
629	4.0835505084900498E-21	0.63333916562210102	0.68799999999999994	0.48	8.6550853027446604E-17	22	PHLDA2	BC2	Upregulation
630	2.13624378802662E-20	0.38105302955981102	0.82	0.67900000000000005	4.5277687087224301E-16	22	CDKN1A	BC2	Upregulation
631	8.9987187187933498E-13	0.339462755717307	0.66800000000000004	0.53500000000000003	1.9072784324482499E-8	22	OVOL1	BC2	Upregulation
632	1.5828674815093199E-10	0.25336694112845598	0.93400000000000005	0.92200000000000004	3.354887627059E-6	22	BTG2	BC2	Upregulation
633	2.6649241059120799E-9	0.28005872749144201	0.41799999999999998	0.28999999999999998	5.64830664248065E-5	22	EPHA2	BC2	Upregulation
634	7.4662223841382098E-9	0.31426325317826997	0.65200000000000002	0.57599999999999996	1.5824658343180901E-4	22	IRF6	BC2	Upregulation
635	7.5859582695483094E-9	0.32716514721650503	0.64500000000000002	0.56699999999999995	1.60784385523076E-4	22	SDC4	BC2	Upregulation
636	3.0049967208673297E-8	0.34013479203284902	0.64800000000000002	0.56399999999999995	6.3690905498783E-4	22	ZFAND5	BC2	Upregulation
637	8.9615043989312206E-15	0.34938252050140101	0.74299999999999999	0.66200000000000003	1.89939085735347E-10	23	MIR24-2	BC2	Upregulation
638	3.5384282935781998E-20	0.29353074716285799	0.66300000000000003	0.39	7.4996987682390002E-16	44	SBSN	BC2	Upregulation
639	8.5522779209634808E-18	0.34551784431195498	0.90500000000000003	0.749	1.8126553053482099E-13	44	ZC3H12A	BC2	Upregulation
640	1.0206577952987301E-15	0.34428570586128499	0.98499999999999999	0.96699999999999997	2.1632841971356499E-11	44	NFKBIA	BC2	Upregulation
641	1.30515103586573E-41	0.27446943549276098	0.83699999999999997	0.54600000000000004	2.7662676205174098E-37	47	CHCHD10	BC2	Upregulation
642	2.5057878551579002E-34	0.30310742021971898	0.996	0.98599999999999999	5.3110173590071602E-30	48	TSPO	BC2	Upregulation
643	1.19772538708114E-32	0.26285773189867401	0.996	0.98399999999999999	2.5385789579184802E-28	48	OAZ1	BC2	Upregulation
644	1.4802311347164401E-26	0.342878445273198	0.82399999999999995	0.57999999999999996	3.1373498900314999E-22	48	PSAT1	BC2	Upregulation
645	2.42440978567281E-26	0.37014494709727802	0.57099999999999995	0.28599999999999998	5.1385365407335301E-22	48	CRABP2	BC2	Upregulation
646	4.6225138478303899E-26	0.35665357901595801	0.73299999999999998	0.50700000000000001	9.7974181004765108E-22	48	ARPC1B	BC2	Upregulation
647	9.0606127655465797E-21	0.34895068024375597	0.98899999999999999	0.96299999999999997	1.9203968756576E-16	48	PKM	BC2	Upregulation
648	1.10369656527526E-20	0.31897272537867399	0.94899999999999995	0.82299999999999995	2.3392848701009101E-16	48	ATP1A1	BC2	Upregulation
649	4.2821578518868898E-20	0.25045186078706499	1	0.996	9.0760335670742591E-16	48	ATP1B3	BC2	Upregulation
650	2.8634815381878602E-19	0.28091435012474802	0.59299999999999997	0.373	6.0691491201891797E-15	48	MAPK13	BC2	Upregulation
651	3.8498055716176099E-18	0.28842940592338301	0.95599999999999996	0.86499999999999999	8.1596629090435098E-14	48	CSTB	BC2	Upregulation
652	2.6251232706993702E-16	0.31544282019493802	0.75800000000000001	0.57099999999999995	5.5639487722473203E-12	48	VMP1	BC2	Upregulation
653	4.56823539530898E-16	0.44536400360849798	0.76900000000000002	0.66400000000000003	9.6823749203573802E-12	48	MIR24-2	BC2	Upregulation
654	4.78390444377641E-16	0.26068758323029501	0.88600000000000001	0.79	1.0139485468584101E-11	48	PHPT1	BC2	Upregulation
655	9.2019430644312605E-15	0.34275644156539697	0.98499999999999999	0.98599999999999999	1.9503518325062099E-10	48	LY6D	BC2	Upregulation
656	2.932093030617E-13	0.30254686888128501	0.93799999999999994	0.89	6.2145711783927399E-9	48	TUBB	BC2	Upregulation
657	1.0476808678268399E-62	0.44206094167660598	0.997	0.99	2.2205595993590001E-58	70	HLA-A	BC2	Upregulation
658	3.3036458484789304E-55	0.50084597363199301	0.86799999999999999	0.625	7.0020773758511005E-51	70	CTNNAL1	BC2	Upregulation
659	3.2987312019196201E-20	0.27157457832639498	0.873	0.72099999999999997	6.9916607824686402E-16	70	CXADR	BC2	Upregulation
660	1.3353319058365201E-19	0.26286220341018202	0.86499999999999999	0.65100000000000002	2.8302359744205E-15	70	MIR24-2	BC2	Upregulation
661	1.0073591866433401E-124	0.80480762353524904	0.871	0.44500000000000001	2.1350977960905701E-120	73	SYT8	BC2	Upregulation
662	1.4661967859076999E-97	0.59012513555898405	0.93	0.66700000000000004	3.1076040877313702E-93	73	LYPD3	BC2	Upregulation
663	4.3262867625175702E-89	0.41700645144103599	1	1	9.1695647931560001E-85	73	SFN	BC2	Upregulation
664	2.6804416238792801E-79	0.53986325005633795	0.71299999999999997	0.35599999999999998	5.6811960218121396E-75	73	SBSN	BC2	Upregulation
665	1.8590547902598902E-77	0.56871106452490405	0.99299999999999999	0.96399999999999997	3.9402666279558299E-73	73	NFKBIA	BC2	Upregulation
666	7.9018477275381393E-77	0.48824982303032399	0.55600000000000005	0.20899999999999999	1.6747966258517101E-72	73	SPRR1B	BC2	Upregulation
667	2.9825588781458101E-55	0.45941799215170698	0.98099999999999998	0.91300000000000003	6.32153354223005E-51	73	BTG2	BC2	Upregulation
668	5.9863327756643804E-53	0.46441381787198799	0.84299999999999997	0.58299999999999996	1.26880323180207E-48	73	CKS2	BC2	Upregulation
669	7.6104237068527E-50	0.41979789696493902	0.85299999999999998	0.66	1.61302930466743E-45	73	CDKN1A	BC2	Upregulation
670	2.1092985468093301E-49	0.40401041284727002	0.95799999999999996	0.84899999999999998	4.47065826996239E-45	73	DNAJA1	BC2	Upregulation
671	3.6299206634130999E-44	0.39914057192336599	0.61	0.36699999999999999	7.6936168461040597E-40	73	CA2	BC2	Upregulation
672	6.3043346733463402E-43	0.33471443741053902	0.99299999999999999	0.93899999999999995	1.33620373401576E-38	73	S100A14	BC2	Upregulation
673	1.2679188957181101E-40	0.28442614430521601	0.47199999999999998	0.23400000000000001	2.6873540994745301E-36	73	ARL5B	BC2	Upregulation
674	3.7206616305826202E-40	0.346482305937859	0.92100000000000004	0.73199999999999998	7.8859423260198595E-36	73	ZC3H12A	BC2	Upregulation
675	4.3996435421217203E-37	0.37329312771850498	0.70299999999999996	0.45800000000000002	9.3250444875269801E-33	73	PHLDA2	BC2	Upregulation
676	1.2536316573584E-36	0.29431181270636397	0.90900000000000003	0.80200000000000005	2.65707229777114E-32	73	DNAJB6	BC2	Upregulation
677	7.2792100266981201E-36	0.32920734389288298	0.747	0.54200000000000004	1.54282856515867E-31	73	SDC4	BC2	Upregulation
678	4.9586655861231099E-35	0.34560947402287601	0.9	0.8	1.0509891709787899E-30	73	SQSTM1	BC2	Upregulation
679	8.24745266532796E-35	0.30620500239248399	0.872	0.73599999999999999	1.7480475924162602E-30	73	SIK1	BC2	Upregulation
680	1.01400619788682E-34	0.26214845663431802	0.49	0.26500000000000001	2.1491861364211201E-30	73	EPHA2	BC2	Upregulation
681	5.4368078768489796E-34	0.32745041028588501	0.97399999999999998	0.92400000000000004	1.15233142949814E-29	73	BTG1	BC2	Upregulation
682	1.9035865534071599E-33	0.27730143959910802	0.92800000000000005	0.86199999999999999	4.0346516999464798E-29	73	CSTB	BC2	Upregulation
683	5.12710108271112E-33	0.29907565081717102	0.61899999999999999	0.39	1.0866890744806201E-28	73	MIR22HG	BC2	Upregulation
684	1.4471250935607299E-32	0.254079601361271	0.51700000000000002	0.28299999999999997	3.0671816358019599E-28	73	DCN	BC2	Upregulation
685	1.8266941610083999E-32	0.33390043969397798	0.65900000000000003	0.436	3.8716782742572999E-28	73	CD55	BC2	Upregulation
686	2.4491098983373499E-31	0.25474449310512898	0.57499999999999996	0.35599999999999998	5.1908884295260101E-27	73	KDM6B	BC2	Upregulation
687	9.9680566361087196E-30	0.27559624610085498	0.64200000000000002	0.42399999999999999	2.1127296040232399E-25	73	TNNT1	BC2	Upregulation
688	1.67606727670014E-29	0.26405068888585098	0.94199999999999995	0.83799999999999997	3.5524245929659398E-25	73	IL18	BC2	Upregulation
689	1.7584986656613799E-29	0.31181895626210998	0.72599999999999998	0.51200000000000001	3.7271379218693002E-25	73	OVOL1	BC2	Upregulation
690	5.2455812040390195E-29	0.320599501218434	0.67100000000000004	0.46899999999999997	1.11180093619607E-24	73	CRYAB	BC2	Upregulation
691	2.0995099046463999E-25	0.29542899893582902	0.78100000000000003	0.65300000000000002	4.44991124289805E-21	73	REL	BC2	Upregulation
692	2.1375319545622899E-23	0.25573902568504198	0.5	0.315	4.5304989776947599E-19	73	SETD5-AS1	BC2	Upregulation
693	2.36706716599607E-15	0.43352992183945799	0.96099999999999997	0.93300000000000005	5.0169988583286699E-11	22	DMKN	BC3	Upregulation
694	3.1398273308298402E-9	0.29812822679398499	0.98099999999999998	0.98699999999999999	6.6548640276938402E-5	22	UBB	BC3	Upregulation
695	9.5097240106929495E-10	0.39384477137010698	0.65700000000000003	0.55700000000000005	2.0155860040663699E-5	23	MIR24-2	BC3	Upregulation
696	6.9670836318532296E-9	0.26670159808492699	0.73099999999999998	0.58199999999999996	1.4766733757712899E-4	23	MT1E	BC3	Upregulation
697	1.6446672112991499E-14	0.47477932636644699	0.98299999999999998	0.85399999999999998	3.48587215434854E-10	44	KRTDAP	BC3	Upregulation
698	1.34119710668317E-11	0.27849113162575501	0.83299999999999996	0.39100000000000001	2.8426672676149699E-7	44	SBSN	BC3	Upregulation
699	2.6156197674460101E-9	0.33550297881797603	1	0.99099999999999999	5.5438060971018199E-5	44	RPS26	BC3	Upregulation
700	3.66614573203208E-9	0.27321433773387599	1	0.96799999999999997	7.77039587904199E-5	44	KRT1	BC3	Upregulation
701	1.2836361233771801E-7	0.464085957837715	0.5	0.20200000000000001	2.7206667634979398E-3	44	NDUFA4L2	BC3	Upregulation
702	2.3474080048488299E-6	0.25501614064137401	1	1	4.9753312662770902E-2	44	MT-CO2	BC3	Upregulation
703	1.7190829974826701E-38	0.314847709759974	1	1	3.6435964131645202E-34	47	RPS16	BC3	Upregulation
704	5.3405856405279402E-27	0.33363554586663302	1	1	1.1319371265099001E-22	47	TPT1	BC3	Upregulation
705	5.1028826859164001E-25	0.31072920256831199	0.61499999999999999	0.17100000000000001	1.08155598527998E-20	47	WDR66	BC3	Upregulation
706	6.8961999323605502E-25	0.305370839407058	1	1	1.4616495756638201E-20	47	RPL28	BC3	Upregulation
707	1.4360684736076999E-24	0.27235801988770603	1	1	3.0437471298115103E-20	47	RPL7A	BC3	Upregulation
708	6.9499662544310099E-22	0.435601258428922	1	0.99	1.4730453476266501E-17	47	RPS26	BC3	Upregulation
709	8.2678068654815799E-20	0.30820757011431299	1	0.997	1.75236166513882E-15	47	EEF1B2	BC3	Upregulation
710	2.50357192045327E-10	0.279290721040446	0.78100000000000003	0.41399999999999998	5.3063206854006998E-6	47	CKS2	BC3	Upregulation
711	4.55822566331917E-10	0.29769539363840802	0.95799999999999996	0.70399999999999996	9.6611592934049804E-6	47	CCDC85B	BC3	Upregulation
712	8.1133624564853704E-10	0.27721717189983203	0.67700000000000005	0.34899999999999998	1.7196271726520698E-5	47	PLK2	BC3	Upregulation
713	2.6197641537537801E-8	0.44992581737745302	0.93799999999999994	0.72599999999999998	5.55259012388113E-4	47	IER3	BC3	Upregulation
714	8.9283591398585904E-8	0.30144132973592402	0.63500000000000001	0.33	1.89236571969303E-3	47	IFI27	BC3	Upregulation
715	1.7916635239939102E-27	0.36378308690760403	1	0.98899999999999999	3.7974308391050898E-23	48	RPS26	BC3	Upregulation
716	2.7027486524270001E-10	0.264579115136511	1	1	5.7284757688190204E-6	70	MT-ND2	BC3	Upregulation
717	9.30454690871796E-9	0.28334846613133402	0.58299999999999996	0.33300000000000002	1.97209871730277E-4	70	NFATC3	BC3	Upregulation
718	9.1222008385653796E-7	0.32858054381912499	0.86399999999999999	0.78800000000000003	1.9334504677339302E-2	70	CXADR	BC3	Upregulation
719	1.51751523431486E-6	0.38903634490029398	0.26200000000000001	0.107	3.2163735391303502E-2	70	DCN	BC3	Upregulation
720	1.2645098123287601E-14	0.84937282461889096	1	0.85599999999999998	2.6801285472308101E-10	73	KRTDAP	BC3	Upregulation
721	2.9746904945687198E-10	0.794982512591629	0.66700000000000004	0.245	6.3048565032383896E-6	73	GADD45A	BC3	Upregulation
722	4.8793317688828301E-10	0.81391972742209995	0.83299999999999996	0.39900000000000002	1.0341743684147199E-5	73	SBSN	BC3	Upregulation
723	5.3598589235932096E-9	0.60570121143483202	1	0.80200000000000005	1.13602209885558E-4	73	DNAJB1	BC3	Upregulation
724	2.36498873571437E-8	0.55262126257755295	0.94399999999999995	0.85899999999999999	5.0125936253466103E-4	73	HSPA8	BC3	Upregulation
725	5.55067162533187E-8	0.53940409867216099	0.63900000000000001	0.28100000000000003	1.1764648509890901E-3	73	IL18	BC3	Upregulation
726	7.2161458352288799E-8	0.64628897270165797	0.75	0.432	1.52946210977676E-3	73	CKS2	BC3	Upregulation
727	9.1988846940288801E-8	0.65636552692004502	0.97199999999999998	0.93500000000000005	1.9497036108994199E-3	73	DMKN	BC3	Upregulation
728	2.22205513378114E-7	0.52836120510853102	0.94399999999999995	0.97	4.7096458560491397E-3	73	KRT1	BC3	Upregulation
729	5.5871623013934297E-36	0.95151530276349705	0.92100000000000004	0.74199999999999999	1.1841990497803399E-31	76	HSPA1B	BC3	Upregulation
730	4.6417852367667001E-33	0.690969316992329	0.65300000000000002	0.28599999999999998	9.8382638093270104E-29	76	IFI27	BC3	Upregulation
731	2.18905630826055E-29	0.45374452053854902	0.996	0.96399999999999997	4.6397048453582301E-25	76	KRT1	BC3	Upregulation
732	4.1312704512146698E-29	0.61722632819901302	0.996	0.95599999999999996	8.7562277213494898E-25	76	KRT15	BC3	Upregulation
733	8.3910358424602704E-26	0.31801649804185	1	1	1.7784800468094499E-21	76	MT-ND1	BC3	Upregulation
734	2.53744188687736E-21	0.31550069945030901	1	0.98899999999999999	5.3781080792365702E-17	76	RPS26	BC3	Upregulation
735	3.5579323680249199E-20	0.66334879262055502	0.93300000000000005	0.82499999999999996	7.5410376540288101E-16	76	HSPA1A	BC3	Upregulation
736	1.6467961164651799E-12	0.28824300966426603	0.97499999999999998	0.94	3.4903843688479602E-8	76	ATP1B3	BC3	Upregulation
737	9.4670251866741098E-12	0.40415837779216401	0.996	0.98599999999999999	2.0065359883155799E-7	76	HSP90AA1	BC3	Upregulation
738	1.1040817816249301E-10	0.39521887574672299	0.72	0.56899999999999995	2.3401013361540402E-6	76	ID1	BC3	Upregulation
739	2.21602418518748E-10	0.26673188358862798	0.44800000000000001	0.25700000000000001	4.6968632605048596E-6	76	IL18	BC3	Upregulation
740	2.2170294397709001E-10	0.35088628012642198	0.36	0.19700000000000001	4.6989938975944304E-6	76	RARRES2	BC3	Upregulation
741	4.6227713278491597E-9	0.420932644933115	0.83699999999999997	0.80100000000000005	9.7979638293762997E-5	76	DNAJB1	BC3	Upregulation
742	8.6687459492508695E-9	0.389195611466924	0.48099999999999998	0.311	1.8373407039437201E-4	76	DDIT4	BC3	Upregulation
743	2.5680890786499701E-12	0.33882217863910002	0.94599999999999995	0.78200000000000003	5.4430648021986202E-8	18	NENF	MC1	Upregulation
744	3.4448119665104398E-9	0.439958493508536	0.98599999999999999	0.98199999999999998	7.3012789630188694E-5	18	DUSP1	MC1	Upregulation
745	6.3390234276281596E-8	0.32592341832545602	0.74299999999999999	0.48599999999999999	1.34355601548579E-3	18	CEBPB	MC1	Upregulation
746	8.36426579589291E-7	0.25992532683587699	0.86499999999999999	0.70899999999999996	1.7728061354394999E-2	18	YWHAH	MC1	Upregulation
747	2.0040325723854002E-12	0.484226572705106	0.98299999999999998	0.96099999999999997	4.2475470371708602E-8	44	DNAJB1	MC1	Upregulation
748	1.0773876885069699E-11	0.44044690300016698	1	0.96499999999999997	2.2835232057905301E-7	44	NFKBIA	MC1	Upregulation
749	5.4770381445065903E-10	0.54696341646304103	0.93400000000000005	0.82199999999999995	1.1608582347281699E-5	44	HSPA1B	MC1	Upregulation
750	8.7997091570033397E-10	0.29194320878756702	1	1	1.8650983558268599E-5	44	HSPB1	MC1	Upregulation
751	1.32559086852729E-9	0.29073311087749298	0.96699999999999997	0.93600000000000005	2.8095898458435899E-5	44	DNAJA1	MC1	Upregulation
752	9.0995888765509501E-9	0.38944423006382001	0.93400000000000005	0.92400000000000004	1.9286578623849699E-4	44	BTG2	MC1	Upregulation
753	9.9152927339416195E-12	0.26940465356635002	0.84799999999999998	0.48299999999999998	2.10154629495893E-7	47	IFI27	MC1	Upregulation
754	5.7654893673963199E-7	0.289362356253757	1	0.97899999999999998	1.22199547141965E-2	47	DUSP1	MC1	Upregulation
755	4.7459528392248197E-8	0.256529014960579	1	0.95899999999999996	1.0059047042737001E-3	70	HLA-E	MC1	Upregulation
756	5.9184465196732399E-31	0.81152623773975696	1	0.96399999999999997	1.25441473984474E-26	73	NFKBIA	MC1	Upregulation
757	1.45122157468304E-22	0.47030455637996199	0.93600000000000005	0.753	3.0758641275406902E-18	73	CDKN1A	MC1	Upregulation
758	2.5148189418627699E-22	0.42685335129146401	0.95	0.85299999999999998	5.3301587472781403E-18	73	PNRC1	MC1	Upregulation
759	4.1483393080668598E-20	0.54976973103967197	0.98599999999999999	0.91300000000000003	8.7924051634476997E-16	73	BTG2	MC1	Upregulation
760	2.5569850289590099E-19	0.44444153788744001	1	0.95599999999999996	5.4195297688786097E-15	73	DNAJB1	MC1	Upregulation
761	3.8169626829789397E-18	0.38842562203695402	0.96399999999999997	0.89	8.0900524065738703E-14	73	APOE	MC1	Upregulation
762	6.2820227422806303E-18	0.40049290849866198	0.98599999999999999	0.93100000000000005	1.33147472022638E-13	73	DNAJA1	MC1	Upregulation
763	3.26272634166924E-17	0.45390240044968	0.8	0.55000000000000004	6.9153484811679596E-13	73	EMP3	MC1	Upregulation
764	3.5806547958056499E-17	0.49831771882397002	0.92100000000000004	0.746	7.5891978397100804E-13	73	SYT8	MC1	Upregulation
765	6.8410443957427603E-16	0.31702223957784198	1	1	1.44995935967768E-11	73	HSPB1	MC1	Upregulation
766	9.8153044743748604E-16	0.28308042872228101	0.77900000000000003	0.47199999999999998	2.0803537833437499E-11	73	KDM6B	MC1	Upregulation
767	6.5938798219972901E-14	0.342234970002466	0.99299999999999999	0.97399999999999998	1.3975728282723301E-9	73	CAV1	MC1	Upregulation
768	9.49889815410574E-14	0.58093670456793201	0.77100000000000002	0.51400000000000001	2.0132914637627099E-9	73	ERRFI1	MC1	Upregulation
769	1.0451157132563E-13	0.298219234186827	0.95	0.84799999999999998	2.2151227542467301E-9	73	MCL1	MC1	Upregulation
770	1.04990531711901E-13	0.26675101897744502	0.92900000000000005	0.78800000000000003	2.2252743196337401E-9	73	KLF10	MC1	Upregulation
771	1.3952854884667999E-13	0.25356705163624499	0.65	0.38300000000000001	2.95730759280537E-9	73	ARL5B	MC1	Upregulation
772	1.61728142329699E-13	0.32630850588282001	0.92900000000000005	0.81399999999999995	3.4278279766779701E-9	73	SERTAD1	MC1	Upregulation
773	4.6376868217034304E-13	0.32862266425223002	0.82099999999999995	0.57599999999999996	9.8295772186004202E-9	73	IRF1	MC1	Upregulation
774	9.9684741862025307E-13	0.28703389422104297	0.91400000000000003	0.79100000000000004	2.1128181037656299E-8	73	EFEMP1	MC1	Upregulation
775	1.3791020355301601E-12	0.27267101994114101	0.65700000000000003	0.40799999999999997	2.9230067643061801E-8	73	BHLHE40	MC1	Upregulation
776	4.6391029903895398E-12	0.30209034605910001	0.93600000000000005	0.81799999999999995	9.83257878813064E-8	73	SDC4	MC1	Upregulation
777	9.7893869376779307E-12	0.27595635745477898	0.59299999999999997	0.35899999999999999	2.0748605614408401E-7	73	MIR22HG	MC1	Upregulation
778	1.20979233877216E-11	0.306166218650333	0.89300000000000002	0.71899999999999997	2.5641548620275899E-7	73	REL	MC1	Upregulation
779	3.3354079006435002E-11	0.28927066983591199	0.95699999999999996	0.83199999999999996	7.0693970454139105E-7	73	SQSTM1	MC1	Upregulation
780	2.2363099244988501E-10	0.26973341750631102	1	0.995	4.7398588849753098E-6	73	AQP3	MC1	Upregulation
781	6.5064995350792999E-10	0.39189654702627702	0.621	0.36199999999999999	1.37905257646006E-5	73	CXCL2	MC1	Upregulation
782	1.22456680925535E-9	0.25619925064350801	0.99299999999999999	0.95599999999999996	2.5954693522167201E-5	73	HLA-E	MC1	Upregulation
783	4.32735960870568E-8	0.29869689059121501	0.71399999999999997	0.53700000000000003	9.1718386906516805E-4	73	GADD45A	MC1	Upregulation
784	3.4924648973905398E-7	0.30454955292727798	0.84299999999999997	0.72599999999999998	7.40227935001925E-3	73	CRYAB	MC1	Upregulation
785	5.3591769039575098E-7	0.34386308618094802	0.97899999999999998	0.872	1.13587754479379E-2	73	MYC	MC1	Upregulation
786	4.4939276411598002E-27	0.60908899701670505	1	0.77600000000000002	9.5248796354381995E-23	76	NENF	MC1	Upregulation
787	8.4804635291862696E-19	0.78933648132518097	1	0.98099999999999998	1.7974342450110299E-14	76	DUSP1	MC1	Upregulation
788	1.4841357240522201E-18	0.47542826870897698	0.82099999999999995	0.47599999999999998	3.1456256671286701E-14	76	CEBPB	MC1	Upregulation
789	6.2993854233755402E-17	0.630209563994929	0.98699999999999999	0.82299999999999995	1.33515474048445E-12	76	HSPA1B	MC1	Upregulation
790	1.03734328140789E-14	0.52154296905364905	1	0.96	2.19864908494403E-10	76	DNAJB1	MC1	Upregulation
791	6.1398802302736702E-12	0.27828158103574202	0.628	0.29799999999999999	1.3013476148065001E-7	76	POU3F1	MC1	Upregulation
792	3.17462690498977E-10	0.47383851811544297	0.97399999999999998	0.89500000000000002	6.72862172512581E-6	76	APOE	MC1	Upregulation
793	4.7867283700200805E-10	0.64734134921960795	0.78200000000000003	0.52	1.01454707802576E-5	76	IFI27	MC1	Upregulation
794	3.2425581835990701E-9	0.26429471559033602	0.64100000000000001	0.39200000000000002	6.8726020701382305E-5	76	DBP	MC1	Upregulation
795	5.33130549448449E-9	0.25770902533676598	1	0.99199999999999999	1.12997019955599E-4	76	RPSAP58	MC1	Upregulation
796	1.10449362986805E-8	0.307634171499162	0.84599999999999997	0.71	2.3409742485053201E-4	76	YWHAH	MC1	Upregulation
797	5.5501448570034498E-8	0.25353103223331003	0.66700000000000004	0.435	1.1763532024418801E-3	76	DYNLL2	MC1	Upregulation
798	3.0134212723355997E-7	0.27325561757469202	0.76900000000000002	0.57999999999999996	6.3869463867153101E-3	76	WNT10A	MC1	Upregulation
799	9.1761647309832702E-7	0.28020281469887598	1	1	1.9448881147318998E-2	76	HSPB1	MC1	Upregulation
800	3.8899458730866702E-7	0.48497647799368399	0.97299999999999998	0.93100000000000005	8.2447402780071993E-3	22	PPP1R15A	MC2	Upregulation
801	4.1470561014051302E-7	0.25736397496534502	0.72599999999999998	0.54600000000000004	8.7896854069281702E-3	22	ZFAND5	MC2	Upregulation
802	6.79428420674737E-7	0.54311686979275697	1	0.95199999999999996	1.4400485376201101E-2	22	NFKBIA	MC2	Upregulation
803	1.2140080486403601E-22	0.394467522522849	0.997	0.94199999999999995	2.57309005909324E-18	23	MT1E	MC2	Upregulation
804	2.04953560507725E-51	0.57639684886632203	0.98399999999999999	0.92500000000000004	4.3439907149612299E-47	44	PPP1R15A	MC2	Upregulation
805	1.12422145526237E-35	0.46029227169790998	0.94099999999999995	0.755	2.3827873744285902E-31	44	ZC3H12A	MC2	Upregulation
806	2.8466492284564898E-30	0.49568430202200497	0.84599999999999997	0.6	6.0334730397135303E-26	44	NDUFA4L2	MC2	Upregulation
807	4.3194190889874897E-28	0.38198591506402302	0.85899999999999999	0.62	9.1550087591089904E-24	44	NFKBIZ	MC2	Upregulation
808	3.5413047640732404E-27	0.43605924135170299	0.98699999999999999	0.94799999999999995	7.5057954474532397E-23	44	NFKBIA	MC2	Upregulation
809	1.32709833049928E-20	0.39441712038751903	0.94399999999999995	0.91900000000000004	2.8127849114932299E-16	44	BTG2	MC2	Upregulation
810	1.4736634800544201E-20	0.34835956189690398	0.99299999999999999	0.98499999999999999	3.1234297459753502E-16	44	ZFP36	MC2	Upregulation
811	2.9120805736468501E-17	0.27963743363256399	0.95399999999999996	0.91700000000000004	6.1721547758444997E-13	44	DNAJA1	MC2	Upregulation
812	4.2012347498139499E-16	0.32697244308027101	0.95399999999999996	0.88300000000000001	8.9045170522306699E-12	44	ATF3	MC2	Upregulation
813	1.5173080024137501E-14	0.418808741427388	0.95399999999999996	0.86099999999999999	3.21593431111594E-10	44	PHLDA2	MC2	Upregulation
814	8.9451318653871004E-14	0.32501384052885202	0.68200000000000005	0.49099999999999999	1.8959206988687999E-9	44	GADD45B	MC2	Upregulation
815	3.2315634058961002E-13	0.26893657447701003	0.88200000000000001	0.78	6.8492986387967699E-9	44	OVOL1	MC2	Upregulation
816	4.9620030124428898E-116	0.31056293654084899	1	1	1.05169653848727E-111	47	RPS12	MC2	Upregulation
817	2.4986961452030402E-103	0.287974580585729	1	1	5.2959864797578403E-99	47	RPL28	MC2	Upregulation
818	3.1874087050956402E-95	0.259026542964162	1	1	6.7557127504502205E-91	47	RPS16	MC2	Upregulation
819	3.3296765035967502E-71	0.26630678427906901	1	1	7.0572493493733106E-67	47	TPT1	MC2	Upregulation
820	2.6642144546852199E-65	0.26030435341740699	1	1	5.6468025367053301E-61	47	RPL12	MC2	Upregulation
821	2.3059995315144899E-64	0.32152544012662698	1	1	4.8875660070449702E-60	47	RPSA	MC2	Upregulation
822	1.4186907944021899E-57	0.75172914617623798	0.90100000000000002	0.47399999999999998	3.00691513873545E-53	47	DUSP2	MC2	Upregulation
823	1.09601896463874E-47	0.27403425155127797	1	1	2.3230121955518E-43	47	EEF1B2	MC2	Upregulation
824	4.0445765192780297E-37	0.34178735246099101	0.99199999999999999	0.754	8.5724799326097802E-33	47	CHCHD10	MC2	Upregulation
825	4.0205516032970599E-35	0.263571918630715	1	0.998	8.52155912318811E-31	47	ZFAS1	MC2	Upregulation
826	2.0568947910607099E-29	0.36439875776126102	0.94299999999999995	0.76600000000000001	4.3595885096531698E-25	47	PIM3	MC2	Upregulation
827	9.0998678592078297E-12	0.31156053360969799	0.96899999999999997	0.85799999999999998	1.9287169927591E-7	47	IER3	MC2	Upregulation
828	5.9642054196823997E-49	0.61208460290308697	0.95399999999999996	0.83099999999999996	1.2641133387016801E-44	48	CRABP2	MC2	Upregulation
829	3.3051764118801302E-42	0.27190892909270198	0.997	0.99	7.00532140497994E-38	48	ATP5D	MC2	Upregulation
830	7.3055208980609098E-28	0.37408502603854199	0.90500000000000003	0.73799999999999999	1.5484051543440101E-23	48	TMEM45A	MC2	Upregulation
831	8.3999149805650696E-81	1.0125603343376699	0.996	0.94699999999999995	1.7803619801307699E-76	73	NFKBIA	MC2	Upregulation
832	7.81239236977094E-66	0.588505716985392	0.996	0.92400000000000004	1.6558365627729501E-61	73	PPP1R15A	MC2	Upregulation
833	7.3461176468372602E-58	0.53934461770793696	0.96499999999999997	0.79800000000000004	1.5570096352471601E-53	73	CDKN1A	MC2	Upregulation
834	1.00752225301062E-54	0.39803279083834298	0.75900000000000001	0.35699999999999998	2.1354434152560099E-50	73	KDM6B	MC2	Upregulation
835	1.27245649028416E-51	0.56174290421059003	0.97199999999999998	0.91500000000000004	2.69697153115728E-47	73	DNAJA1	MC2	Upregulation
836	5.5145147418467299E-41	0.46731065533263699	0.94	0.75700000000000001	1.1688013995344101E-36	73	ZC3H12A	MC2	Upregulation
837	6.9442858238037106E-39	0.337992499085221	0.65600000000000003	0.33300000000000002	1.4718413803551999E-34	73	ARL5B	MC2	Upregulation
838	2.0107220321937898E-37	0.476322631356417	0.99299999999999999	0.91300000000000003	4.2617253472347398E-33	73	BTG2	MC2	Upregulation
839	4.9365407223519003E-36	0.36115428935992699	0.94699999999999995	0.81	1.0462998061024901E-31	73	C1orf63	MC2	Upregulation
840	3.6920136710295302E-35	0.53550216358007297	0.94	0.77300000000000002	7.8252229757470797E-31	73	OVOL1	MC2	Upregulation
841	9.7275218649172604E-35	0.44638840014249098	0.996	0.98399999999999999	2.0617482592692099E-30	73	ZFP36	MC2	Upregulation
842	6.9418241840500002E-32	0.30345890742557102	0.872	0.68400000000000005	1.4713196358094001E-27	73	IRF6	MC2	Upregulation
843	4.69664682300434E-30	0.27713040696248098	1	1	9.9545429413576996E-26	73	SFN	MC2	Upregulation
844	8.4613636163904896E-28	0.31518232244377498	0.82299999999999995	0.61899999999999999	1.7933860184939599E-23	73	REL	MC2	Upregulation
845	2.13900435957278E-27	0.28419481798585	0.76600000000000001	0.52300000000000002	4.5336197401145101E-23	73	ZFAND5	MC2	Upregulation
846	1.5695543508400799E-26	0.29255154606516198	0.98599999999999999	0.91400000000000003	3.3266704466055599E-22	73	DNAJB6	MC2	Upregulation
847	1.4019722174216701E-20	0.30527929270924298	0.69899999999999995	0.495	2.9714801148252298E-16	73	ZNF750	MC2	Upregulation
848	1.5309002736514801E-18	0.30066819890340402	0.36899999999999999	0.16800000000000001	3.24474313000432E-14	73	CXCL2	MC2	Upregulation
849	5.7717344700042902E-17	0.30712957853519801	0.95	0.86	1.2233191209174101E-12	73	IER3	MC2	Upregulation
850	5.2370871526659398E-16	0.254184964923648	0.98899999999999999	0.879	1.11000062200755E-11	73	ATF3	MC2	Upregulation
851	4.38683976067302E-14	0.27018473830991502	1	0.999	9.2979068727464805E-10	73	KRT5	MC2	Upregulation
852	2.5014215352947201E-11	0.28365104091582399	0.996	0.94299999999999995	5.3017629440571502E-7	73	MT1E	MC2	Upregulation
853	2.95033577333038E-9	0.33079442118402702	0.65200000000000002	0.497	6.2532366715737397E-5	73	GADD45B	MC2	Upregulation
854	8.7788946208990195E-29	0.42104644734021401	0.69299999999999995	0.48399999999999999	1.8606867148995499E-24	76	DUSP2	MC2	Upregulation
855	3.8144794651834603E-7	0.56563047482273698	0.9	0.30199999999999999	8.08478922645634E-3	18	RNF187	MC3	Upregulation
856	1.4818219964823199E-9	0.74247802075373803	1	0.83199999999999996	3.1407217215442803E-5	47	RAC1	MC3	Upregulation
857	2.4476664123826202E-9	0.28648316817716701	1	1	5.1878289610449697E-5	47	RPL28	MC3	Upregulation
858	6.63711393610685E-8	0.44536774576733601	1	0.77300000000000002	1.4067362987578501E-3	47	YBX3	MC3	Upregulation
859	5.7833140667361199E-7	0.27803237075241199	1	0.996	1.22577341644472E-2	47	RPSA	MC3	Upregulation
860	5.1558460839895998E-8	0.83375839252704498	1	0.64200000000000002	1.0927815775016001E-3	73	TNFAIP3	MC3	Upregulation
861	5.1728007966372199E-16	0.84753166530394097	1	0.82099999999999995	1.0963751288472601E-11	76	RAC1	MC3	Upregulation
862	8.5613728210923406E-14	0.85456696300385904	0.86799999999999999	0.48699999999999999	1.81458296943052E-9	76	CEBPB	MC3	Upregulation
863	2.7893675428884899E-13	0.395118226702245	0.89500000000000002	0.312	5.9120645071521503E-9	76	CDT1	MC3	Upregulation
864	5.0437446404708599E-13	0.843866614213448	1	0.72299999999999998	1.0690216765478001E-8	76	PTMS	MC3	Upregulation
865	3.9569282726733001E-12	0.88216653301586601	0.89500000000000002	0.57999999999999996	8.3867094739310595E-8	76	CEBPD	MC3	Upregulation
866	1.09147317561375E-11	0.34953790370697402	0.71099999999999997	0.20100000000000001	2.31337739571334E-7	76	HES4	MC3	Upregulation
867	3.4255721753087698E-11	0.331780057356723	0.78900000000000003	0.28999999999999998	7.2605002255669302E-7	76	CHPT1	MC3	Upregulation
868	6.5782431097915804E-11	0.57020349340046295	0.97399999999999998	0.65200000000000002	1.3942586271203201E-6	76	NENF	MC3	Upregulation
869	1.21288902939964E-10	0.37989957652981698	0.71099999999999997	0.24099999999999999	2.5707182978125299E-6	76	GLRX5	MC3	Upregulation
870	1.9494278750667301E-10	0.34833597169434699	0.71099999999999997	0.25900000000000001	4.13181238120394E-6	76	RNF187	MC3	Upregulation
871	2.05820732172562E-10	0.43706627843740398	0.71099999999999997	0.26800000000000002	4.3623704183974397E-6	76	CEBPA	MC3	Upregulation
872	2.23481187973818E-10	0.34440646469728498	0.71099999999999997	0.26300000000000001	4.73668377910508E-6	76	ECI1	MC3	Upregulation
873	8.1907002499974404E-10	0.94768388642155299	1	1	1.7360189179869601E-5	76	KRT10	MC3	Upregulation
874	9.2988996770207804E-10	0.42820635011303299	0.92100000000000004	0.58899999999999997	1.9709017865445499E-5	76	LAMP1	MC3	Upregulation
875	1.5668733002830699E-9	0.838331776630863	0.97399999999999998	0.82599999999999996	3.3209879599499703E-5	76	HSPA1B	MC3	Upregulation
876	2.12029503987711E-9	0.44373931642442899	0.92100000000000004	0.621	4.49396533701953E-5	76	NBL1	MC3	Upregulation
877	1.12452431908933E-8	0.29425025662964399	0.65800000000000003	0.23200000000000001	2.38342929430983E-4	76	FAM118A	MC3	Upregulation
878	1.15406197791183E-8	0.373823366275572	0.71099999999999997	0.26300000000000001	2.4460343621841201E-4	76	IGFBP4	MC3	Upregulation
879	2.3240299320845699E-8	0.258501129044309	0.44700000000000001	0.112	4.9257814410532503E-4	76	FAM89B	MC3	Upregulation
880	2.9271446236088799E-8	0.31532222329814402	0.5	0.14299999999999999	6.2040830297390196E-4	76	ENDOG	MC3	Upregulation
881	3.0384294699056599E-8	0.44757557994030001	0.97399999999999998	0.76300000000000001	6.4399512614650401E-4	76	YBX3	MC3	Upregulation
882	4.4927413518443501E-8	0.34640620209091699	0.71099999999999997	0.312	9.5223652952341098E-4	76	BARX2	MC3	Upregulation
883	6.9048913016378905E-8	0.36824167506899802	0.78900000000000003	0.371	1.4634917113821499E-3	76	FBLN1	MC3	Upregulation
884	2.4768131394641099E-7	0.71216825190337896	1	0.88800000000000001	5.2496054490941699E-3	76	HSPA1A	MC3	Upregulation
885	2.9449634927800001E-7	0.35132137644415201	0.73699999999999999	0.36599999999999999	6.2418501229472203E-3	76	CCDC3	MC3	Upregulation
886	5.1281931281388903E-7	0.69116784816800603	0.78900000000000003	0.46400000000000002	1.08692053350904E-2	76	IFI27	MC3	Upregulation
887	6.0743764502264805E-7	0.796948314262937	0.68400000000000005	0.40200000000000002	1.2874640886255E-2	76	DUSP2	MC3	Upregulation
888	8.6232683646927195E-7	0.45303489772402999	0.92100000000000004	0.78600000000000003	1.8277017298966199E-2	76	KLF5	MC3	Upregulation
889	1.0738913269758401E-6	0.32042935371460801	0.55300000000000005	0.22800000000000001	2.2761126675252898E-2	76	GAS6	MC3	Upregulation
3100	1.9426274197519999E-292	0.86018172472046495	0.55300000000000005	0.13100000000000001	4.1173988161643601E-288	18	IGFBP2	BC	Downregulation
4100	2.02536706849753E-244	0.43017181751813699	0.58599999999999997	0.16900000000000001	4.2927655016805099E-240	18	RNF187	BC	Downregulation
5100	1.9756541223834299E-224	0.71284245294207804	0.93799999999999994	0.76800000000000002	4.18739891239167E-220	18	KLF5	BC	Downregulation
6100	9.6857029664731404E-150	0.40383210349387999	1	0.996	2.0528847437439798E-145	18	MT-ND5	BC	Downregulation
7100	1.79915577972055E-130	0.58167430974145895	0.91100000000000003	0.77800000000000002	3.8133106751177102E-126	18	CRIP1	BC	Downregulation
8100	9.1518122470474396E-129	0.39974354854769101	0.88300000000000001	0.47299999999999998	1.9397266057617001E-124	18	LGALS7	BC	Downregulation
9100	2.32175886579788E-126	0.4189208974111	0.65	0.33	4.9209679160585997E-122	18	TLE4	BC	Downregulation
10100	7.2336300354198003E-94	0.37827030468467798	0.88700000000000001	0.71699999999999997	1.5331678860072299E-89	18	N4BP2L2	BC	Downregulation
11100	4.1766130373052398E-86	0.40205357218820797	0.61599999999999999	0.35899999999999999	8.8523313325684495E-82	18	FAM134B	BC	Downregulation
12100	2.2011691570300201E-79	0.26360134242379901	0.998	0.997	4.6653780283251296E-75	18	CD9	BC	Downregulation
13100	1.31241975173117E-76	0.27365527195036399	1	1	2.78167366379421E-72	18	MALAT1	BC	Downregulation
14100	4.5349398584332002E-76	0.34469578080912999	0.79700000000000004	0.60199999999999998	9.6118050299491792E-72	18	IFI16	BC	Downregulation
15100	1.48693163224912E-74	0.39405511082519801	0.84099999999999997	0.65300000000000002	3.1515515945520102E-70	18	ARL4A	BC	Downregulation
16100	3.6475105238591801E-73	0.293899036727507	0.48799999999999999	0.25	7.7308985553195204E-69	18	GAS1	BC	Downregulation
17100	3.8536390589471199E-72	0.2710013687658	0.51100000000000001	0.27600000000000002	8.1677879854384104E-68	18	BRD7	BC	Downregulation
18100	1.0229542503102099E-71	0.33516448436991397	0.91	0.80800000000000005	2.16815153353248E-67	18	CAPNS2	BC	Downregulation
19100	6.9865408921814004E-69	0.33202628149674301	0.91800000000000004	0.755	1.48079734209785E-64	18	TXNIP	BC	Downregulation
20100	1.27840237954622E-68	0.26554897829431301	0.98799999999999999	0.98	2.7095738434482E-64	18	RTN4	BC	Downregulation
21100	1.8749255454801201E-64	0.28175429873560998	0.58699999999999997	0.35499999999999998	3.97390469364512E-60	18	XPC	BC	Downregulation
22100	2.2696713151889199E-64	0.265625447629456	0.96899999999999997	0.93899999999999995	4.81056835254291E-60	18	NFE2L2	BC	Downregulation
23100	1.20085737109203E-63	0.307969354104213	0.94199999999999995	0.88300000000000001	2.5452171980295602E-59	18	DAPL1	BC	Downregulation
24100	1.8030306212819401E-60	0.28216378368940198	0.998	0.998	3.82152340180708E-56	18	NEAT1	BC	Downregulation
2517	2.4284976677411901E-58	0.25184634924643601	0.40500000000000003	0.19700000000000001	5.1472008067774401E-54	18	WNT16	BC	Downregulation
2610	1.05945597420063E-57	0.29440077474392501	1	0.999	2.2455169373182401E-53	18	MIR205HG	BC	Downregulation
2710	1.6633371196904301E-57	0.271075661272142	0.998	0.995	3.52544302518386E-53	18	TXN	BC	Downregulation
2810	2.0243046351588601E-54	0.32524364135884898	0.99199999999999999	0.99399999999999999	4.2905136742192101E-50	18	FOS	BC	Downregulation
2910	9.0139634548394601E-51	0.26048442989904402	0.83299999999999996	0.67100000000000004	1.9105095542532198E-46	18	MT-ND4L	BC	Downregulation
3010	3.6068833737080801E-49	0.27005300240573799	0.80200000000000005	0.67	7.6447893105742799E-45	18	AKAP9	BC	Downregulation
3110	1.3884919445446599E-47	0.271902618950913	0.38300000000000001	0.19800000000000001	2.9429086764624098E-43	18	IGFBP5	BC	Downregulation
3210	6.2947148064121602E-43	0.25580645891231402	0.72	0.57199999999999995	1.33416480321906E-38	18	TPR	BC	Downregulation
3310	1.5068616054678399E-39	0.28934246955728499	0.57299999999999995	0.40200000000000002	3.1937931727890898E-35	18	ASPN	BC	Downregulation
3410	2.8692426219886001E-38	0.27189185837278501	0.54100000000000004	0.35299999999999998	6.0813597373048403E-34	18	TNFSF10	BC	Downregulation
3510	1.5332176850547601E-36	0.265965476453081	0.92700000000000005	0.90900000000000003	3.2496548834735602E-32	18	CLEC2B	BC	Downregulation
3610	1.7580041749343499E-26	0.25245235024102503	0.76700000000000002	0.67900000000000005	3.7260898487733601E-22	18	NFIB	BC	Downregulation
3710	0	1.11722151416014	0.626	0.114	0	22	PLAUR	BC	Downregulation
3810	0	0.53472155482195305	0.53900000000000003	2.5999999999999999E-2	0	22	CST6	BC	Downregulation
3910	1.77614688714952E-239	1.3703914850030401	0.48499999999999999	8.6999999999999994E-2	3.7645433273134E-235	22	SPRR2D	BC	Downregulation
4010	7.1638851557611204E-235	1.8408554459347299	0.91100000000000003	0.59899999999999998	1.51838545876357E-230	22	NCOA7	BC	Downregulation
4110	1.6297433316781099E-197	1.14305463105148	0.93300000000000005	0.76	3.4542409914917502E-193	22	KLF6	BC	Downregulation
4210	1.46711415058425E-196	0.288865174387962	1	1	3.10954844216332E-192	22	RPS27	BC	Downregulation
4310	2.2267091843767598E-179	0.52994738594077895	0.41699999999999998	8.5000000000000006E-2	4.7195101162865402E-175	22	PDE4B	BC	Downregulation
4410	2.4875800115004199E-163	0.58157895559806405	0.97	0.9	5.2724258343751399E-159	22	NBEAL1	BC	Downregulation
4510	1.3114080959830399E-156	0.80780521540726202	0.78500000000000003	0.42	2.7795294594360599E-152	22	CLDN1	BC	Downregulation
4610	5.6693840530148704E-156	1.0060558000707001	0.81699999999999995	0.43099999999999999	1.2016259500365001E-151	22	KRT17	BC	Downregulation
4710	4.5588996872134496E-152	0.75471179766111995	0.70499999999999996	0.32800000000000001	9.6625878870489099E-148	22	MAP3K8	BC	Downregulation
4810	1.1170317973071699E-150	0.31711629198775398	1	1	2.3675488943925401E-146	22	RPS29	BC	Downregulation
4910	7.7947325350969702E-137	0.854539802260603	0.32300000000000001	6.0999999999999999E-2	1.6520935608137999E-132	22	CCL20	BC	Downregulation
5010	3.9966285511117099E-134	0.464417665980418	1	1	8.4708542140812801E-130	22	EIF1	BC	Downregulation
5110	4.28992980280289E-134	0.912608817650571	0.78800000000000003	0.46400000000000002	9.0925062170407298E-130	22	FOSL1	BC	Downregulation
5210	7.9104964704711798E-133	0.52803121090764904	0.96399999999999997	0.91300000000000003	1.67662972691637E-128	22	SNHG8	BC	Downregulation
5310	1.2031169770654901E-124	0.82390254804922103	0.96799999999999997	0.90700000000000003	2.5500064328903E-120	22	TACSTD2	BC	Downregulation
5410	3.4045264893516403E-117	0.52755840605714399	1	0.999	7.2158938941808E-113	22	ACTB	BC	Downregulation
5510	4.95438154449892E-110	0.30588811496579299	1	1	1.0500811683565501E-105	22	RPL36A	BC	Downregulation
5610	2.0869790623766E-109	0.27447268258330398	1	1	4.4233521227072103E-105	22	RPL38	BC	Downregulation
5710	3.1425161402225999E-108	0.73514014996959598	0.61099999999999999	0.27800000000000002	6.6605629592017901E-104	22	HCAR2	BC	Downregulation
5810	1.73668977577003E-101	0.94471358939275596	0.73499999999999999	0.46500000000000002	3.6809139797445899E-97	22	EDN1	BC	Downregulation
5910	1.5544631711243801E-98	0.33024552051334499	0.39700000000000002	0.121	3.2946846911981203E-94	22	RP1-3J17.3	BC	Downregulation
6010	4.6746496338948002E-93	0.90470864215465696	0.28299999999999997	6.6000000000000003E-2	9.9079198990400295E-89	22	IL8	BC	Downregulation
6110	5.0426244607901305E-91	0.55422370728599102	0.61699999999999999	0.32	1.0687842544644701E-86	22	HIST2H2AA3	BC	Downregulation
6210	1.27698850495232E-90	0.58451705719158598	0.42	0.14699999999999999	2.70657713624644E-86	22	CLDN4	BC	Downregulation
6310	1.8048091862125101E-89	0.64482785179836399	0.94499999999999995	0.90400000000000003	3.8252930701774201E-85	22	PPP1R15A	BC	Downregulation
6410	5.4940211511405302E-89	0.62762051572484101	0.54800000000000004	0.246	1.1644577829842301E-84	22	HCAR3	BC	Downregulation
6510	5.4964473033456103E-85	0.35070485320604	0.98899999999999999	0.98399999999999999	1.1649720059441001E-80	22	RPL36AL	BC	Downregulation
6610	1.9620534793493799E-83	0.27380053717895902	0.995	0.999	4.1585723494810002E-79	22	RPL17	BC	Downregulation
6710	1.62185885380711E-81	0.49191358691728498	0.89200000000000002	0.82399999999999995	3.4375298406441601E-77	22	MIF	BC	Downregulation
6810	4.5186668938222202E-79	0.62576247315783295	0.45	0.19400000000000001	9.5773144814561908E-75	22	PLAU	BC	Downregulation
6910	8.7056768910568002E-79	0.72955173081123503	0.39700000000000002	0.14199999999999999	1.8451682170594898E-74	22	IL20	BC	Downregulation
7010	8.3061430236641802E-67	0.38271781212824402	0.39500000000000002	0.16300000000000001	1.7604870138656199E-62	22	DUSP10	BC	Downregulation
7110	3.8932131589850999E-66	0.45879977491510698	0.58599999999999997	0.35	8.2516652904689299E-62	22	LDLR	BC	Downregulation
7210	1.78056616003048E-65	0.51255570386371996	0.33300000000000002	0.11899999999999999	3.7739099761846E-61	22	AREG	BC	Downregulation
7310	1.9822711859089099E-65	0.67911591313697395	0.86499999999999999	0.78600000000000003	4.2014237785339302E-61	22	CRIP1	BC	Downregulation
7410	4.0944759589732301E-64	0.70256639822091804	0.89700000000000002	0.879	8.6782417950437697E-60	22	CAV1	BC	Downregulation
7510	8.3034143794520405E-64	0.48508614399495298	0.97399999999999998	0.97299999999999998	1.7599086777248601E-59	22	ANXA1	BC	Downregulation
7610	2.84508107381221E-55	0.35815813366336402	0.43	0.216	6.0301493359449796E-51	22	F2RL1	BC	Downregulation
7710	9.9440163559248503E-55	0.29571647242779298	1	1	2.1076342666382701E-50	22	H3F3B	BC	Downregulation
7810	1.0771596723785801E-53	0.35577011013059201	0.35299999999999998	0.13800000000000001	2.2830399256063998E-49	22	ELF3	BC	Downregulation
7910	2.1776773564315599E-52	0.27945675227928202	0.26700000000000002	9.2999999999999999E-2	4.6155871569566899E-48	22	RIPK2	BC	Downregulation
8010	2.6101641699035399E-50	0.36791973211162599	0.89200000000000002	0.86899999999999999	5.5322429581105596E-46	22	EIF4A2	BC	Downregulation
8110	2.7561469491217802E-49	0.44852019044007302	0.80500000000000005	0.72299999999999998	5.8416534586636201E-45	22	ETS2	BC	Downregulation
8210	6.39046772383098E-46	0.33536581419101102	0.997	0.999	1.3544596340659799E-41	22	TMSB4X	BC	Downregulation
8310	2.2653710696196601E-45	0.39492464937529298	0.86199999999999999	0.81200000000000006	4.8014539820588796E-41	22	CHMP1B	BC	Downregulation
8410	2.38079223113784E-45	0.55129376305204703	0.80200000000000005	0.65900000000000003	5.0460891338966602E-41	22	TSC22D1	BC	Downregulation
8510	8.4168482842725604E-45	0.46960843665892299	0.629	0.46	1.7839509938515701E-40	22	PLK3	BC	Downregulation
8610	1.5869871444132101E-44	0.47368048365557303	0.82299999999999995	0.751	3.3636192525838001E-40	22	HIST1H4C	BC	Downregulation
8710	9.3194825119566603E-44	0.44512374522960202	0.35499999999999998	0.16300000000000001	1.9752643184092099E-39	22	RASD1	BC	Downregulation
8810	2.8899070296984001E-43	0.28931773576214798	0.26400000000000001	0.1	6.1251579494457595E-39	22	HIST1H2AC	BC	Downregulation
8910	4.4022055057365797E-43	0.46249756174193102	0.53800000000000003	0.36399999999999999	9.3304745694086901E-39	22	IL1RN	BC	Downregulation
9010	1.8834205904201799E-41	0.73342945102067103	0.97099999999999997	0.97	3.9919099413955697E-37	22	MT2A	BC	Downregulation
9110	2.7193647042951198E-38	0.41648034574463699	0.72	0.58099999999999996	5.7636934907534999E-34	22	ADRB2	BC	Downregulation
9210	1.1784192904090099E-37	0.25805451925038497	0.45200000000000001	0.27100000000000002	2.4976596860218899E-33	22	HNRNPA1L2	BC	Downregulation
9310	1.33287833622929E-36	0.31290347405774899	0.79200000000000004	0.73299999999999998	2.8250356336379802E-32	22	UBE2B	BC	Downregulation
9410	1.0036707663708301E-35	0.29687565917599101	0.97599999999999998	0.96199999999999997	2.1272801893229699E-31	22	ZFP36L1	BC	Downregulation
9510	2.1546205107018598E-34	0.36355006191101102	0.86099999999999999	0.80900000000000005	4.5667181724325999E-30	22	CCNL1	BC	Downregulation
9610	1.4092492685256E-32	0.39551678858086903	0.65	0.52600000000000002	2.9869038246400101E-28	22	TPM4	BC	Downregulation
9710	1.9262804571199601E-31	0.37436333723371101	0.626	0.52400000000000002	4.0827514288657603E-27	22	WTAP	BC	Downregulation
9810	3.0079529256113899E-30	0.26729373579209498	0.38800000000000001	0.23400000000000001	6.3753562258333404E-26	22	CRB3	BC	Downregulation
9910	4.3697865727251E-29	0.383043318396248	0.45800000000000002	0.29899999999999999	9.2617626408908493E-25	22	TM4SF1	BC	Downregulation
10010	4.7345127275573202E-27	0.40386149576831898	0.755	0.69499999999999995	1.00347997260577E-22	22	HSPA5	BC	Downregulation
10110	6.8253548566774299E-27	0.42202895713500399	0.26100000000000001	0.123	1.44663396187278E-22	22	EDN2	BC	Downregulation
10210	3.1281751847259601E-23	0.43950979160460202	0.84099999999999997	0.80800000000000005	6.6301673040266698E-19	22	FGFBP1	BC	Downregulation
10310	9.8676203458661004E-22	0.40222142722158399	0.96099999999999997	0.95099999999999996	2.0914421323063199E-17	22	IER2	BC	Downregulation
10410	2.8138445088337199E-21	0.25041527957520898	0.35499999999999998	0.23400000000000001	5.9639434364730704E-17	22	PELI1	BC	Downregulation
10510	6.17837526129754E-21	0.251295879301903	0.38800000000000001	0.245	1.3095066366320101E-16	22	SELM	BC	Downregulation
10610	6.2540268831869502E-21	0.28591579242989601	0.46700000000000003	0.34300000000000003	1.32554099789147E-16	22	PIM1	BC	Downregulation
10710	8.36095584260189E-20	0.27668944843405102	0.498	0.39100000000000001	1.77210459083947E-15	22	NAMPT	BC	Downregulation
10810	1.70105314484316E-19	0.28770754973673102	0.92	0.88800000000000001	3.60538214049507E-15	22	KLF4	BC	Downregulation
10910	1.6824160213510801E-17	0.31763078530716399	0.45900000000000002	0.36499999999999999	3.5658807572536101E-13	22	TNFAIP8	BC	Downregulation
11010	2.2496790337361401E-11	0.26876015119786101	0.40300000000000002	0.33500000000000002	4.76819471200375E-7	22	RNF168	BC	Downregulation
11110	1.93605875285369E-8	0.26812492910857499	0.45900000000000002	0.40500000000000003	4.1034765266734002E-4	22	EGLN3	BC	Downregulation
11210	1.6043452676504501E-211	0.82067633643483096	0.80400000000000005	0.52600000000000002	3.4004097947851297E-207	23	ARL4D	BC	Downregulation
11310	6.6932885171738402E-209	0.549275242098761	0.89	0.70199999999999996	1.4186425012149899E-204	23	HNRNPD	BC	Downregulation
11410	1.45966810739343E-182	0.46026684879819901	0.998	0.996	3.0937665536203697E-178	23	MT-ND5	BC	Downregulation
11510	5.3669437700647697E-176	0.44256215285621298	0.98699999999999999	0.97	1.13752373206523E-171	23	HLA-C	BC	Downregulation
11610	1.9499883223674401E-114	0.44417783844216602	1	0.99299999999999999	4.1330002492577799E-110	23	FOS	BC	Downregulation
11710	1.46201521556441E-89	0.32284473302060301	0.38700000000000001	0.16600000000000001	3.0987412493887697E-85	23	HIST2H2BE	BC	Downregulation
11810	4.6720715138738301E-88	0.29875623183132	0.98599999999999999	0.98499999999999999	9.9024555736555894E-84	23	CIRBP	BC	Downregulation
11910	1.9674537326210901E-84	0.47525263679584201	0.82	0.64800000000000002	4.17001818629041E-80	23	TSC22D1	BC	Downregulation
12010	1.25747586943881E-81	0.35300540959038501	0.97399999999999998	0.94899999999999995	2.6652201052755501E-77	23	IER2	BC	Downregulation
12110	3.0296188122007801E-78	0.32297051078301803	0.59799999999999998	0.38	6.4212770724595498E-74	23	GSTT1	BC	Downregulation
12210	1.5251154835633E-71	0.32392796107134902	0.52100000000000002	0.315	3.2324822674124102E-67	23	HIST2H2AA3	BC	Downregulation
12310	6.1419320062396205E-63	0.28896836741530801	0.94099999999999995	0.89200000000000002	1.3017824887224899E-58	23	HMGN2	BC	Downregulation
12410	4.0511979385725897E-61	0.33851600719546998	0.91600000000000004	0.91100000000000003	8.5865140308046096E-57	23	CBR1	BC	Downregulation
12510	5.1866202114031098E-55	0.44347608569555502	0.41099999999999998	0.23799999999999999	1.09930415380689E-50	23	RGS2	BC	Downregulation
12610	2.9770395770532098E-54	0.34360052064519803	0.81299999999999994	0.748	6.3098353835642699E-50	23	HIST1H4C	BC	Downregulation
12710	7.1311172376688706E-54	0.27757952351620702	0.63100000000000001	0.499	1.5114402985239199E-49	23	PALMD	BC	Downregulation
12810	7.6612799044512899E-53	0.27098596935194103	0.94499999999999995	0.95199999999999996	1.6238082757484499E-48	23	DEGS1	BC	Downregulation
12910	4.9875260281171899E-47	0.26818104630287798	0.97699999999999998	0.98099999999999998	1.05710614165944E-42	23	LGALS3	BC	Downregulation
13010	2.9173352113954E-44	0.273352954301467	0.33	0.184	6.1832919805525601E-40	23	PMP22	BC	Downregulation
13110	1.1248349759403E-40	0.28397663599298201	0.83399999999999996	0.79	2.3840877315054601E-36	23	LY6E	BC	Downregulation
13210	1.12614998865798E-40	0.25021947263309602	0.89	0.88900000000000001	2.38687490096059E-36	23	DAPL1	BC	Downregulation
13310	4.0050519474209198E-38	0.31938950925623799	0.56299999999999994	0.433	8.4887076025586394E-34	23	MYADM	BC	Downregulation
13410	5.6320647769462404E-38	0.25102843923254498	0.83799999999999997	0.76300000000000001	1.1937161294737599E-33	23	KLF6	BC	Downregulation
13510	9.5506041670730593E-38	0.28782933482612599	0.90400000000000003	0.86899999999999999	2.0242505532111399E-33	23	MYC	BC	Downregulation
13610	1.78659694157908E-36	0.425562202964887	0.61399999999999999	0.52400000000000002	3.7866922176768598E-32	23	ID2	BC	Downregulation
13710	9.3791725904909092E-34	0.46395479275057799	0.747	0.67500000000000004	1.98791563055455E-29	23	CYR61	BC	Downregulation
13810	8.2595193673734701E-33	0.27472369751999198	0.71399999999999997	0.64600000000000002	1.7506051299148099E-28	23	CKB	BC	Downregulation
13910	8.2658585323823298E-30	0.25858212790525997	0.36799999999999999	0.24	1.75194871593843E-25	23	SELM	BC	Downregulation
14010	1.2959694356830799E-22	0.254408319247452	0.55900000000000005	0.47199999999999998	2.7468072189303002E-18	23	EDN1	BC	Downregulation
14110	0	1.3123206107218399	0.98199999999999998	0.47099999999999997	0	44	LGALS7	BC	Downregulation
14210	0	0.33443485504635501	0.29899999999999999	8.0000000000000002E-3	0	44	CYP1A1	BC	Downregulation
14310	4.6987911397270498E-242	0.49397248652220899	0.46300000000000002	8.5999999999999993E-2	9.9590878206514903E-238	44	CYP1B1	BC	Downregulation
14410	2.7048616201934799E-190	0.87561833406688205	0.99099999999999999	0.91300000000000003	5.7329542040000797E-186	44	ALDH3A1	BC	Downregulation
14510	5.4694811983775101E-82	0.394311907775939	0.97699999999999998	0.90100000000000002	1.15925653999611E-77	44	PPP1R15A	BC	Downregulation
14610	4.1030034235679599E-72	0.37293898798652603	0.98299999999999998	0.90500000000000003	8.6963157562522896E-68	44	TACSTD2	BC	Downregulation
14710	4.3089760994386897E-64	0.32976290967635102	0.80200000000000005	0.60599999999999998	9.1328748427603002E-60	44	ADSS	BC	Downregulation
14810	2.7764460651544199E-52	0.37509721698119702	0.98799999999999999	0.95099999999999996	5.8846774350948006E-48	44	CSTA	BC	Downregulation
14910	6.6900302843848703E-38	0.26817952484836199	0.58299999999999996	0.377	1.41795191877537E-33	44	SLPI	BC	Downregulation
15010	0	0.35169045252270897	1	1	0	47	RPS21	BC	Downregulation
15110	0	0.32118238409230399	1	1	0	47	RPL38	BC	Downregulation
15210	0	0.28999493236406099	1	1	0	47	RPS29	BC	Downregulation
15310	0	0.25426461795084998	1	1	0	47	RPS28	BC	Downregulation
15410	1.1491233120663501E-170	0.38985347565356399	0.83099999999999996	0.434	2.4355668599246301E-166	47	FOSL1	BC	Downregulation
15510	1.96073128398223E-85	0.265770199450169	0.72299999999999998	0.41599999999999998	4.1557699564003302E-81	47	KRT17	BC	Downregulation
15610	6.8856518647935699E-69	0.25736538626192701	0.82399999999999995	0.55600000000000005	1.459413912743E-64	47	ADRB2	BC	Downregulation
15710	8.3958724213936998E-56	0.26079979028981298	0.76300000000000001	0.52500000000000002	1.77950515971439E-51	47	ARID5B	BC	Downregulation
15810	2.4787177052449499E-297	0.34093485824775199	0.51	9.7000000000000003E-2	5.2536421762666602E-293	48	RP1-3J17.3	BC	Downregulation
15910	2.01992640024547E-103	0.28261113282220701	0.99399999999999999	0.98199999999999998	4.2812340053202797E-99	48	NDUFA4	BC	Downregulation
16010	5.6456991337180103E-86	0.29239279140835001	1	0.996	1.19660593139153E-81	48	HMGB1	BC	Downregulation
16110	4.6799863938306104E-83	0.27459880070847698	0.94499999999999995	0.86399999999999999	9.9192311617239797E-79	48	NDUFC2	BC	Downregulation
16210	3.2065216833807399E-69	0.38271463390529797	0.997	0.995	6.7962227079254904E-65	48	TXN	BC	Downregulation
16310	1.3770270675591499E-68	0.25633875107394599	0.98	0.95	2.9186088696916101E-64	48	ATP5J	BC	Downregulation
16410	4.9329530953684497E-66	0.293495486371044	0.97399999999999998	0.94199999999999995	1.04553940856334E-61	48	USMG5	BC	Downregulation
16510	2.5118424811045299E-57	0.25633731605768201	0.502	0.28299999999999997	5.3238501387010502E-53	48	CDCA7	BC	Downregulation
16610	4.6416771570607298E-50	0.30503616978965498	0.33800000000000002	0.16200000000000001	9.83803473439022E-46	48	CYP27A1	BC	Downregulation
16710	2.19178245460559E-38	0.26404186474522201	1	0.999	4.6454829125365598E-34	48	MIR205HG	BC	Downregulation
16810	1.6161314288279699E-24	0.28710831869092901	0.92400000000000004	0.91900000000000004	3.42539056340089E-20	48	ALDH3A1	BC	Downregulation
16910	1.3408834392437001E-15	0.35568588823185798	0.83499999999999996	0.82499999999999996	2.8420024494770301E-11	48	TPPP3	BC	Downregulation
17010	8.6014890618461002E-13	0.26978085187865197	0.84799999999999998	0.79	1.8230856066582802E-8	48	LY6E	BC	Downregulation
17110	7.4990654527491604E-74	0.25840271310810597	1	0.997	1.5894269227101801E-69	70	NEAT1	BC	Downregulation
17210	0	0.81921722131390196	0.96099999999999997	0.44500000000000001	0	73	LGALS7	BC	Downregulation
17310	1.9924106577833101E-147	0.55576802092479805	0.96099999999999997	0.78800000000000003	4.22291438917172E-143	73	FGFBP1	BC	Downregulation
17410	1.97870269640832E-115	0.34203059400747698	0.97499999999999998	0.89700000000000002	4.1938603650374401E-111	73	PPP1R15A	BC	Downregulation
17510	1.7437208481761999E-88	0.311765506367503	0.87	0.70699999999999996	3.6958163377094499E-84	73	ETS2	BC	Downregulation
17610	4.5532154277829E-78	0.27296481737217498	0.65	0.41399999999999998	9.6505400991858503E-74	73	CLDN1	BC	Downregulation
17710	1.15682298649647E-69	0.28355668333960099	0.96499999999999997	0.88	2.45188631987927E-65	73	KLF4	BC	Downregulation
17810	2.8013687340889299E-63	0.32200870577643498	0.83499999999999996	0.64400000000000002	5.9375010319014799E-59	73	TSC22D1	BC	Downregulation
17910	6.9044333259136998E-56	0.28877827743816198	0.93400000000000005	0.872	1.4633946434274101E-51	73	CAV1	BC	Downregulation
18010	1.5402883423705801E-49	0.333092141071546	0.83299999999999996	0.66100000000000003	3.2646411416544499E-45	73	CYR61	BC	Downregulation
18110	8.1952058770231996E-110	0.31213810283837701	0.873	0.76500000000000001	1.73697388563507E-105	76	KLF5	BC	Downregulation
18210	1.16313624268296E-52	0.46400708871026602	0.996	0.998	2.4652672663665199E-48	18	MT-ND5	MC	Downregulation
18310	9.2913229141467798E-49	0.53640180930619497	0.98399999999999999	0.90100000000000002	1.9692958916534101E-44	18	CRIP1	MC	Downregulation
18410	6.7349807602322401E-31	0.33546966754597601	1	0.96699999999999997	1.4274791721312201E-26	18	NFE2L2	MC	Downregulation
18510	1.01992754192892E-26	0.41449821029136902	0.82	0.58299999999999996	2.16173642511834E-22	18	LSP1	MC	Downregulation
18610	8.4763054361395004E-26	0.31440876707285498	0.98	0.96199999999999997	1.7965529371897701E-21	18	FAM213A	MC	Downregulation
18710	1.2910647207875699E-25	0.31169803820370101	0.873	0.68	2.7364116757092601E-21	18	ARL4A	MC	Downregulation
18810	1.3688294092838E-21	0.28517106112583801	1	1	2.901233932977E-17	18	TXN	MC	Downregulation
18910	4.00650553351546E-21	0.25723360652631699	0.92700000000000005	0.78100000000000003	8.4917884782860199E-17	18	MT-ND4L	MC	Downregulation
19010	3.8391681508849401E-19	0.27881265589093601	0.88600000000000001	0.73	8.1371168958006194E-15	18	N4BP2L2	MC	Downregulation
19110	6.3656190989399004E-19	0.25967213147776402	0.88600000000000001	0.75800000000000001	1.3491929680203099E-14	18	DYNC1I2	MC	Downregulation
19210	3.2651570435615597E-17	0.49470785822371799	0.81599999999999995	0.61099999999999999	6.92050035382872E-13	18	IGFBP3	MC	Downregulation
19310	7.5284137364634497E-14	0.25101830635966199	0.84499999999999997	0.78100000000000003	1.5956472914434301E-9	18	CAPNS2	MC	Downregulation
19410	9.4740075909191303E-8	0.29133488272319003	0.69399999999999995	0.59	2.0080159088953099E-3	18	CENPA	MC	Downregulation
19510	9.1502581448755894E-193	0.54923687223574202	0.68899999999999995	0.04	1.9393972138063801E-188	22	CST6	MC	Downregulation
19610	1.0797265827888901E-78	1.13643512965902	0.69699999999999995	0.123	2.2884804922210501E-74	22	SPRR2D	MC	Downregulation
19710	9.9002931887764395E-62	0.83624656212350301	0.38700000000000001	4.2999999999999997E-2	2.0983671413611701E-57	22	DCT	MC	Downregulation
19810	6.2790302187446797E-52	0.55711480094188703	0.52100000000000002	0.10299999999999999	1.3308404548629299E-47	22	PDE4B	MC	Downregulation
19910	2.7107737277465001E-40	0.323094176578337	1	1	5.7454849159587102E-36	22	RPS27	MC	Downregulation
20010	2.52915887902115E-39	0.39998611995164102	0.26900000000000002	3.2000000000000001E-2	5.3605522440853303E-35	22	IL36G	MC	Downregulation
20110	6.2849826485802499E-37	0.35597756318728102	1	1	1.33210207236658E-32	22	RPS29	MC	Downregulation
20210	1.9804735397252299E-30	0.58171949514246601	0.47099999999999997	0.12	4.1976136674476298E-26	22	PTN	MC	Downregulation
20310	5.3579352661534097E-30	0.91268499499220701	0.89900000000000002	0.56899999999999995	1.1356143796612201E-25	22	KRT17	MC	Downregulation
20410	1.2906861985187001E-29	0.79221831523641295	0.68899999999999995	0.29299999999999998	2.7356093977603902E-25	22	EDN1	MC	Downregulation
20510	5.6774282898773695E-29	0.55834328999885996	0.33600000000000002	6.8000000000000005E-2	1.2033309260395099E-24	22	TYRP1	MC	Downregulation
20610	7.1427337110677401E-29	0.308367544383365	0.31900000000000001	6.2E-2	1.5139024100608099E-24	22	SPRR2E	MC	Downregulation
20710	2.6501487532834199E-27	0.53524712948432795	1	0.99	5.6169902825841995E-23	22	MIF	MC	Downregulation
20810	1.3503004770886699E-22	0.75852243875542602	0.99199999999999999	0.95299999999999996	2.8619618611894501E-18	22	TACSTD2	MC	Downregulation
20910	1.45429072624557E-22	0.28119446895711703	0.28599999999999998	6.2E-2	3.0823691942774802E-18	22	MLANA	MC	Downregulation
21010	3.4009087122870701E-22	0.25988181693726098	0.26100000000000001	5.1999999999999998E-2	7.2082260156924397E-18	22	KRT23	MC	Downregulation
21110	3.6713996704247698E-22	0.36928804808207699	0.73899999999999999	0.43	7.7815316014653101E-18	22	HNRNPA1L2	MC	Downregulation
21210	5.4473047839450801E-21	0.35529887882347599	0.89900000000000002	0.82	1.15455624895716E-16	22	ARF5	MC	Downregulation
21310	2.5883411270389898E-20	0.38982986631536898	0.311	7.9000000000000001E-2	5.4859890187591496E-16	22	PMEL	MC	Downregulation
21410	2.8348576923127398E-19	0.58237175188833801	0.69699999999999995	0.443	6.0084808788568404E-15	22	MAP3K8	MC	Downregulation
21510	1.9689705877599501E-18	0.36507055494760898	0.66400000000000003	0.36299999999999999	4.1732331607572098E-14	22	HIST2H2AA3	MC	Downregulation
21610	5.1954415591745401E-17	0.70701745019124296	0.95	0.90500000000000003	1.10117383846704E-12	22	CRIP1	MC	Downregulation
21710	1.4716815520985901E-16	0.52215523046162304	0.61299999999999999	0.35	3.11922904967296E-12	22	TM4SF1	MC	Downregulation
21810	8.8355363241026398E-16	0.28531325944973102	0.64700000000000002	0.373	1.87269192389356E-11	22	SRCAP	MC	Downregulation
21910	1.0417376849949301E-15	0.48082767644845298	1	0.97299999999999998	2.2079630233467501E-11	22	ANXA1	MC	Downregulation
22010	8.1062521807031692E-15	0.331696780505011	0.42	0.17899999999999999	1.7181201497000401E-10	22	DUSP10	MC	Downregulation
22110	4.87529454975872E-14	0.34773172502153099	1	1	1.03331867982136E-9	22	ACTB	MC	Downregulation
22210	9.9362856090800196E-14	0.25823146016523102	0.68100000000000005	0.44600000000000001	2.10599573484451E-9	22	NME1-NME2	MC	Downregulation
22310	2.6836118289996602E-12	0.396063584124421	0.311	0.114	5.6879152715647799E-8	22	RP11-386I14.4	MC	Downregulation
22410	2.11408456785036E-11	0.28031036682913502	0.48699999999999999	0.25	4.4808022415588402E-7	22	SVIP	MC	Downregulation
22510	2.6255619944046301E-11	0.333735637746709	0.91600000000000004	0.81599999999999995	5.5648786471406202E-7	22	CHMP1B	MC	Downregulation
22610	3.3676628302640402E-11	0.28508662755438902	0.874	0.79600000000000004	7.1377613687446304E-7	22	UBE2B	MC	Downregulation
22710	1.2722316776893501E-9	0.27680985672521002	0.84	0.79	2.6964950408625699E-5	22	MT-ND4L	MC	Downregulation
22810	1.5893480094082599E-8	0.288088398533347	0.61299999999999999	0.45300000000000001	3.3686231059408002E-4	22	TNFAIP8	MC	Downregulation
22910	1.7581189359760699E-7	0.37119407562013401	0.77300000000000002	0.627	3.7263330848012902E-3	22	TSC22D1	MC	Downregulation
23010	4.7669884915091198E-7	0.38036062265975901	0.78200000000000003	0.77300000000000002	1.0103632107753601E-2	22	ETS2	MC	Downregulation
23110	7.7391592900516403E-7	0.26710337943355	0.622	0.49199999999999999	1.6403148115264499E-2	22	TRIM16	MC	Downregulation
23210	1.6461560182704401E-94	0.79445779698343	0.89600000000000002	0.65300000000000002	3.4890276807241901E-90	23	ARL4D	MC	Downregulation
23310	2.6511497368106399E-61	0.32766171277108402	0.40100000000000002	9.9000000000000005E-2	5.6191118671701397E-57	23	PTN	MC	Downregulation
23410	2.9267290172272402E-45	0.51779778372486496	0.80700000000000005	0.61	6.2032021520131405E-41	23	TSC22D1	MC	Downregulation
23510	1.56315967277395E-40	0.39614909099457701	1	0.997	3.3131169264443903E-36	23	MT-ND5	MC	Downregulation
23610	7.3070073821475201E-32	0.29955010934509002	0.48099999999999998	0.24299999999999999	1.54872021464617E-27	23	PMP22	MC	Downregulation
23710	8.5643626153807992E-22	0.26393774640428003	1	1	1.8152166563299601E-17	23	HMGB1	MC	Downregulation
23810	7.4982938114654305E-21	0.27377404752972001	0.98899999999999999	0.99299999999999999	1.5892633733401E-16	23	DBI	MC	Downregulation
23910	3.1847109807561002E-20	0.277484626343383	0.80500000000000005	0.69399999999999995	6.7499949237125604E-16	23	CKB	MC	Downregulation
24010	8.37700426737161E-18	0.25814608928522198	1	0.99299999999999999	1.7755060544694099E-13	23	HMGN2	MC	Downregulation
24110	4.8266266515547802E-12	0.26873999706422202	0.92800000000000005	0.876	1.0230035187970299E-7	23	FGFBP1	MC	Downregulation
24210	2.2890293965721801E-55	0.41026212963192699	0.97899999999999998	0.89600000000000002	4.8515978060347199E-51	44	CRIP1	MC	Downregulation
24310	3.4960403688688799E-44	0.379376461523868	0.98399999999999999	0.95	7.4098575618175792E-40	44	TACSTD2	MC	Downregulation
24410	3.4162074828720799E-43	0.34872270689519902	1	0.997	7.2406517599473799E-39	44	MT-ND5	MC	Downregulation
24510	8.7687244825675904E-35	0.260736050553388	1	0.98899999999999999	1.8585311540802002E-30	44	MIF	MC	Downregulation
24610	4.5536828883641001E-30	0.27969172857793601	0.878	0.77300000000000002	9.6515308818877005E-26	44	ADSS	MC	Downregulation
24710	1.16521543704921E-21	0.25848466149171001	1	1	2.4696741188258101E-17	44	CALM2	MC	Downregulation
24810	5.4734746715677298E-116	0.29392590134965602	1	1	1.1601029566387801E-111	47	RPS29	MC	Downregulation
24910	5.6670787415632197E-45	0.38868984058634098	0.86199999999999999	0.53900000000000003	1.20113733927432E-40	47	KRT17	MC	Downregulation
25010	2.59117097025293E-32	0.26174155401821803	0.71299999999999997	0.40899999999999997	5.4919868714510804E-28	47	ARID5B	MC	Downregulation
2518	1.4037407349076699E-29	0.273687798882285	0.98199999999999998	0.90400000000000003	2.9752284876368201E-25	47	KLF4	MC	Downregulation
2521	3.07409435368711E-21	0.29366280486547702	0.83899999999999997	0.59499999999999997	6.5155429826398294E-17	47	IGFBP3	MC	Downregulation
2531	1.4225975383493099E-55	0.40622581711616002	1	1	3.0151954825313601E-51	48	TXN	MC	Downregulation
2541	1.0697831942779399E-53	0.25491901297189701	1	0.999	2.2674054802721002E-49	48	NDUFA4	MC	Downregulation
2551	2.5211863812995501E-44	0.27870969899720799	0.98899999999999999	0.91400000000000003	5.3436545351644003E-40	48	PSMA3	MC	Downregulation
2561	2.7164642777228898E-44	0.26697635360260102	0.98899999999999999	0.98399999999999999	5.7575460366336597E-40	48	POMP	MC	Downregulation
2571	1.06586636549735E-39	0.26446859641120302	0.97	0.94799999999999995	2.2591037616716401E-35	48	PSMB6	MC	Downregulation
2581	8.3704080934216107E-37	0.34605872731945397	0.99399999999999999	0.99199999999999999	1.77410799540071E-32	48	DBI	MC	Downregulation
2591	4.1342773209040002E-34	0.25276780076142402	0.96799999999999997	0.92500000000000004	8.7626007816560206E-30	48	NAA20	MC	Downregulation
2601	1.5585467954107199E-23	0.42486005501848001	0.69399999999999995	0.51100000000000001	3.3033399328730301E-19	48	CCNB1	MC	Downregulation
2611	3.8543256162202801E-23	0.32626712720921602	0.96799999999999997	0.96899999999999997	8.1692431435788697E-19	48	TPPP3	MC	Downregulation
2621	5.39140586921549E-21	0.33433523794584302	0.79800000000000004	0.64100000000000001	1.14270847398022E-16	48	CDKN3	MC	Downregulation
2631	9.1108286873797902E-17	0.25870000129493398	0.86599999999999999	0.77600000000000002	1.93104014029015E-12	48	NMU	MC	Downregulation
2641	3.1102866752361298E-14	0.28925563756765799	0.94899999999999995	0.88900000000000001	6.5922526081629697E-10	48	PTTG1	MC	Downregulation
2651	1.2972056423759099E-57	0.39243364154456101	0.93300000000000005	0.75	2.7494273590157498E-53	73	ETS2	MC	Downregulation
2661	5.0998651256615203E-47	0.36302102991532598	0.995	0.94899999999999995	1.08091641338396E-42	73	TACSTD2	MC	Downregulation
2671	4.2573580445467999E-32	0.30747195217307199	0.97499999999999998	0.90500000000000003	9.0234703754169308E-28	73	KLF4	MC	Downregulation
2681	1.0381405425735701E-31	0.283082542173278	0.96799999999999997	0.93600000000000005	2.2003388799846799E-27	73	SERPINB5	MC	Downregulation
2691	1.53008348512577E-24	0.33723306047419399	0.93799999999999994	0.873	3.2430119467240697E-20	73	FGFBP1	MC	Downregulation
2701	2.1841867517834899E-24	0.32874981024706701	0.63800000000000001	0.43	4.6293838204051E-20	73	CYR61	MC	Downregulation
2711	2.5527563077872798E-12	0.40776715560966298	0.78200000000000003	0.63500000000000001	5.4105669943551298E-8	18	MT-ND4L	VHF	Downregulation
2721	1.1390718594746799E-177	1.5750352309231099	0.99199999999999999	0.67300000000000004	2.4142628061565801E-173	22	LGALS7B	VHF	Downregulation
2731	5.5419682642264499E-170	2.36321329502197	0.89300000000000002	0.32	1.1746201736027999E-165	22	NCOA7	VHF	Downregulation
2741	6.4454542349161003E-170	0.59824491080852904	1	1	1.3661140250904701E-165	22	RPS29	VHF	Downregulation
2751	1.6978217454754901E-159	1.7545343293643301	0.72899999999999998	0.10100000000000001	3.5985331895353099E-155	22	PLAUR	VHF	Downregulation
2761	1.53728192918122E-139	0.501772572018928	1	1	3.2582690488995897E-135	22	RPS28	VHF	Downregulation
2771	3.50692980991906E-125	0.36943604419037501	1	1	7.4329377321234597E-121	22	RPS27	VHF	Downregulation
2781	2.1191257845207802E-123	0.87522044616573902	0.72099999999999997	0.17299999999999999	4.4914871002917999E-119	22	MAP3K8	VHF	Downregulation
2791	3.789933492572E-119	1.16818878867661	0.92900000000000005	0.52900000000000003	8.0327640375063497E-115	22	PMAIP1	VHF	Downregulation
2801	4.3033400980882197E-117	0.94516516711319598	0.87	0.34499999999999997	9.1209293378979695E-113	22	TNFAIP3	VHF	Downregulation
2811	2.8281297112669103E-116	1.0440869511038799	0.98299999999999998	0.78	5.99422092303021E-112	22	KLF6	VHF	Downregulation
2821	5.5501715493498103E-116	0.94705170819819295	0.73499999999999999	0.20399999999999999	1.17635885988469E-111	22	FOSL1	VHF	Downregulation
2831	1.5272774933262699E-115	1.1169225170064601	0.97699999999999998	0.75800000000000001	3.2370646471050402E-111	22	TACSTD2	VHF	Downregulation
2841	4.0306599300739996E-108	0.65428130591293598	1	0.996	8.5429837217918501E-104	22	ACTB	VHF	Downregulation
2851	4.2217110230094103E-107	0.29288839047388998	1	1	8.947916513268441E-103	22	RPS15A	VHF	Downregulation
2861	5.8121808189259694E-107	0.38689445520954902	1	1	1.2318917245713599E-102	22	RPL37	VHF	Downregulation
2871	2.5824369928327702E-106	0.97168370940439097	0.91600000000000004	0.53500000000000003	5.4734752063090598E-102	22	CLDN1	VHF	Downregulation
2881	3.1853426007147899E-106	1.19055458162007	0.59399999999999997	0.08	6.751333642215E-102	22	CST6	VHF	Downregulation
2891	7.5953972863087302E-106	0.38401415906060599	1	1	1.6098444548331299E-101	22	RPL38	VHF	Downregulation
2901	1.0870101240312E-104	0.39861648146340201	1	1	2.3039179578841299E-100	22	RPL36A	VHF	Downregulation
2911	1.26440677947316E-103	0.93682696801460597	1	0.97099999999999997	2.6799101690933601E-99	22	SFN	VHF	Downregulation
2921	5.1912509280594101E-103	0.71670720189411896	0.70599999999999996	0.19900000000000001	1.10028563420219E-98	22	F2RL1	VHF	Downregulation
2931	2.51800876942843E-98	0.54265383018124802	1	1	5.3369195868035497E-94	22	EIF1	VHF	Downregulation
2941	1.8195906532741699E-97	0.355341204165808	1	1	3.8566223896146097E-93	22	RPL36	VHF	Downregulation
2951	5.8464451824897704E-94	0.86075416590958298	0.65600000000000003	0.17399999999999999	1.2391540564287099E-89	22	HCAR3	VHF	Downregulation
2961	2.7071956271650199E-92	0.30742750331288299	1	1	5.7379011317762699E-88	22	RPL37A	VHF	Downregulation
2971	1.5186937649351099E-89	1.0272877692439399	0.76	0.28699999999999998	3.2188714347799698E-85	22	CLDN4	VHF	Downregulation
2981	1.9581875128621899E-88	0.36323937146069701	1	1	4.1503784335114104E-84	22	RPL18A	VHF	Downregulation
2991	6.8905704034065102E-88	0.352290226198748	1	1	1.4604563970020099E-83	22	RPS21	VHF	Downregulation
3001	7.5460316950861902E-87	0.28645665063876902	1	1	1.59938141777352E-82	22	RPLP2	VHF	Downregulation
3011	1.32077806080542E-86	0.72630461117108802	0.69699999999999995	0.255	2.79938909987709E-82	22	RNF19A	VHF	Downregulation
3021	1.46838692671953E-84	0.39165842865303402	0.998	0.995	3.1122460911820501E-80	22	RPL17	VHF	Downregulation
3031	1.7158406640624401E-84	1.02245232455319	0.42699999999999999	4.2999999999999997E-2	3.6367242874803303E-80	22	CCL20	VHF	Downregulation
3041	7.9509226422880006E-80	0.56006502611034303	0.39700000000000002	3.5999999999999997E-2	1.68519805403294E-75	22	SPRR2D	VHF	Downregulation
3051	1.5684503518080101E-79	1.1227564524918401	0.84399999999999997	0.435	3.32433052065707E-75	22	PHLDA2	VHF	Downregulation
3061	5.7530844805838995E-79	0.91619935925082396	0.97299999999999998	0.83399999999999996	1.2193662556597599E-74	22	NFKBIA	VHF	Downregulation
3071	2.01496052809736E-78	1.23323125061008	0.76500000000000001	0.316	4.27070883930235E-74	22	S100A7	VHF	Downregulation
3081	5.64214003474978E-77	0.91429277854957802	0.59199999999999997	0.16900000000000001	1.1958515803652199E-72	22	EDN1	VHF	Downregulation
3091	1.37344680571904E-76	0.50507326851299394	0.96799999999999997	0.81	2.9110205047215101E-72	22	NBEAL1	VHF	Downregulation
3101	1.9249606184055E-76	0.59430574895886001	0.70599999999999996	0.25900000000000001	4.07995403071046E-72	22	MAFF	VHF	Downregulation
3111	2.4429806143568001E-76	0.88802020154823003	0.33400000000000002	1.7000000000000001E-2	5.17789741212924E-72	22	APOBEC3A	VHF	Downregulation
3121	2.8599798168312101E-76	0.69663538072228204	0.61499999999999999	0.19	6.0617272217737503E-72	22	IL1RN	VHF	Downregulation
3131	9.3876889956043497E-76	0.71705592221209902	0.93100000000000005	0.73	1.9897206826183401E-71	22	SERPINB5	VHF	Downregulation
3141	1.7385669415056301E-75	0.755577090682653	0.69099999999999995	0.246	3.6848926325211803E-71	22	HCAR2	VHF	Downregulation
3151	1.18376858613038E-74	0.65961079099990805	0.98299999999999998	0.86599999999999999	2.5089975183033501E-70	22	CSTB	VHF	Downregulation
3161	3.6772619158085403E-73	0.26265625304125001	1	1	7.7939566305561902E-69	22	RPL31	VHF	Downregulation
3171	2.2017101345766699E-72	0.26731223551779199	1	1	4.6665246302352601E-68	22	RPL12	VHF	Downregulation
3181	2.8987841642098602E-70	0.55087128966907795	0.60299999999999998	0.20599999999999999	6.1439730360428003E-66	22	CRB3	VHF	Downregulation
3191	1.95090179243113E-69	0.81457538789005701	0.81699999999999995	0.38500000000000001	4.1349363490577902E-65	22	CCL27	VHF	Downregulation
3201	5.1150883598682301E-69	0.67847595763962099	0.96599999999999997	0.77800000000000002	1.0841429778740699E-64	22	PNRC1	VHF	Downregulation
3211	1.42380545257542E-68	0.67833692717994498	0.75600000000000001	0.374	3.0177556567335999E-64	22	PLK3	VHF	Downregulation
3221	2.62390179457379E-68	0.52256838812578799	0.42899999999999999	7.3999999999999996E-2	5.5613598535991598E-64	22	LIPH	VHF	Downregulation
3231	3.9943021828880202E-68	0.58329848332368806	0.68500000000000005	0.27500000000000002	8.4659234766311494E-64	22	LDLR	VHF	Downregulation
3241	9.4802461623532906E-68	0.67122838561258802	0.95799999999999996	0.749	2.0093381741107801E-63	22	PPP1R15A	VHF	Downregulation
3251	3.2843926793461898E-67	0.98439035268748198	0.65100000000000002	0.247	6.9612702838742502E-63	22	SPRR1B	VHF	Downregulation
3261	7.1025449157724799E-67	0.80549265542704096	0.78800000000000003	0.36599999999999999	1.5053843948979801E-62	22	S100A8	VHF	Downregulation
3271	2.9376914432915901E-66	0.47910809103565399	0.42199999999999999	7.2999999999999995E-2	6.2264370140565299E-62	22	PDE4B	VHF	Downregulation
3281	4.9677259439487501E-66	0.64219210771819801	0.82399999999999995	0.48499999999999999	1.05290951381994E-61	22	PIM3	VHF	Downregulation
3291	1.08366571904922E-65	0.50446590428676297	0.54800000000000004	0.16	2.2968294915248298E-61	22	B3GNT5	VHF	Downregulation
3301	1.7152495698112499E-64	0.77060402362310298	0.78100000000000003	0.39400000000000002	3.6354714632149399E-60	22	OVOL1	VHF	Downregulation
3311	1.3731213336119E-63	0.74888598903050896	0.78200000000000003	0.42699999999999999	2.9103306665904201E-59	22	EGR2	VHF	Downregulation
3321	7.5106874019453198E-62	0.55410617424920805	0.90500000000000003	0.57999999999999996	1.5918901948423099E-57	22	CDKN1A	VHF	Downregulation
3331	5.3890913359204599E-61	0.55925440755821099	1	0.95399999999999996	1.1422179086483401E-56	22	DMKN	VHF	Downregulation
3341	6.3607912123991306E-61	0.63461299220865197	0.95599999999999996	0.79700000000000004	1.3481696974680001E-56	22	LY6D	VHF	Downregulation
3351	2.75603793102363E-57	0.41658875536265899	1	1	5.8414223948045904E-53	22	ACTG1	VHF	Downregulation
3361	5.6356692050595602E-56	0.51106254204829804	0.71899999999999997	0.34	1.1944800880123699E-51	22	ZNF750	VHF	Downregulation
3371	8.9635114056846305E-56	0.479560156550563	0.97099999999999997	0.71799999999999997	1.8998162424348599E-51	22	NR4A1	VHF	Downregulation
3381	1.30101157735304E-55	0.56081359574216005	0.79800000000000004	0.43	2.75749403819977E-51	22	BHLHE40	VHF	Downregulation
3391	2.5759161692238199E-55	0.669751069888883	0.67400000000000004	0.30299999999999999	5.4596543206698802E-51	22	HBEGF	VHF	Downregulation
3401	1.9753277213357799E-54	0.79688170879001696	0.96199999999999997	0.754	4.18670710537119E-50	22	LYPD3	VHF	Downregulation
3411	2.19566407065002E-54	0.379623498184257	0.98299999999999998	0.96	4.6537099977427102E-50	22	PFN1	VHF	Downregulation
3421	2.4106822439513099E-54	0.470158574667561	1	0.998	5.1094410160548002E-50	22	B2M	VHF	Downregulation
3431	5.1881044977209298E-54	0.76028045335852701	0.72499999999999998	0.35599999999999998	1.0996187482919499E-49	22	FGFBP1	VHF	Downregulation
3441	3.7761319796175601E-53	0.52813831327966998	0.85899999999999999	0.57199999999999995	8.0035117307994099E-49	22	IRF6	VHF	Downregulation
3451	2.8933951584867799E-52	0.82042456102109096	0.59699999999999998	0.24399999999999999	6.1325510384127399E-48	22	SERPINB2	VHF	Downregulation
3461	2.9893516500176801E-52	0.52761164557361495	0.72899999999999998	0.376	6.33593082221248E-48	22	ETS2	VHF	Downregulation
3471	1.05613649781672E-51	0.34329352079302999	0.45600000000000002	0.128	2.2384813071225301E-47	22	TICAM1	VHF	Downregulation
3481	2.1418539745887399E-50	0.403762268445304	0.498	0.159	4.5396594991408299E-46	22	ARL5B	VHF	Downregulation
3491	3.67677390229556E-50	0.34820373528882798	0.32400000000000001	5.2999999999999999E-2	7.7929222859154496E-46	22	HAS3	VHF	Downregulation
3501	1.8255596780021101E-49	0.35243476760758602	0.996	0.95199999999999996	3.8692737375254697E-45	22	ATP5E	VHF	Downregulation
3511	5.8660568177561802E-48	0.521478691454345	0.746	0.39900000000000002	1.24331074252342E-43	22	TNFRSF12A	VHF	Downregulation
3521	1.33958966603876E-47	0.64284933185281001	0.26900000000000002	3.1E-2	2.8392602971691501E-43	22	IL8	VHF	Downregulation
3531	4.7492211088267497E-47	0.54031052156426995	0.45	0.14399999999999999	1.0065974140158301E-42	22	PLAU	VHF	Downregulation
3541	6.4110475700617203E-47	0.52988893630659695	0.91	0.65200000000000002	1.35882153247458E-42	22	RND3	VHF	Downregulation
3551	5.4689708752321597E-46	0.51736823606437499	0.63700000000000001	0.32500000000000001	1.15914837700546E-41	22	CDC42EP1	VHF	Downregulation
3561	8.0492633372266904E-44	0.39153885531861099	0.97499999999999998	0.879	1.7060413643252001E-39	22	SH3BGRL3	VHF	Downregulation
3571	1.5902948085654499E-43	0.39992300087101201	0.55500000000000005	0.23599999999999999	3.3706298467544703E-39	22	WEE1	VHF	Downregulation
3581	2.3853472853906799E-43	0.50037146253369202	0.876	0.64900000000000002	5.05574357138555E-39	22	CHMP1B	VHF	Downregulation
3591	2.8366117715508201E-43	0.43912970444701699	0.60499999999999998	0.28199999999999997	6.0121986498019695E-39	22	TRIM16	VHF	Downregulation
3601	4.5473369869954397E-43	0.41207808659838902	0.26900000000000002	0.04	9.6380807439368295E-39	22	APOBEC3B	VHF	Downregulation
3611	1.6539690509822199E-42	0.28257761876183102	0.37	9.7000000000000003E-2	3.5055874035568201E-38	22	DAPP1	VHF	Downregulation
3621	4.2468581188552499E-42	0.91168553348065395	0.30299999999999999	5.8000000000000003E-2	9.0012157829136904E-38	22	SPRR1A	VHF	Downregulation
3631	1.3583761846905501E-41	0.69001616423362599	0.66800000000000004	0.38400000000000001	2.8790783234516299E-37	22	SOD2	VHF	Downregulation
3641	1.42596738112892E-41	0.29876295542961101	0.998	0.99199999999999999	3.0223378643027502E-37	22	MYL6	VHF	Downregulation
3651	4.1399401437184301E-41	0.32296340056280098	1	1	8.7746031346112101E-37	22	H3F3B	VHF	Downregulation
3661	4.6138864852656498E-41	0.37499590897744001	0.96899999999999997	0.85399999999999998	9.7791324055205396E-37	22	ATP5I	VHF	Downregulation
3671	6.5007868604744798E-41	0.43244829402334201	0.56699999999999995	0.253	1.3778417750775699E-36	22	YWHAH	VHF	Downregulation
3681	7.0664766667372504E-41	0.37023966246017298	0.57599999999999996	0.26200000000000001	1.49773972951496E-36	22	SRCAP	VHF	Downregulation
3691	3.0674105035784299E-40	0.48233517259091302	0.89700000000000002	0.71799999999999997	6.5013765623344894E-36	22	EZR	VHF	Downregulation
3701	1.36929855385535E-39	0.422868288673868	0.372	0.108	2.9022282848964198E-35	22	HIST1H2AC	VHF	Downregulation
3711	1.6183844044929801E-39	0.27730749759309398	0.41399999999999998	0.126	3.4301657453228599E-35	22	STX11	VHF	Downregulation
3721	3.5912469093732901E-39	0.45258531677890301	0.65300000000000002	0.34499999999999997	7.6116478244166896E-35	22	IDI1	VHF	Downregulation
3731	5.1599360387621597E-39	0.27235274935452602	0.307	6.8000000000000005E-2	1.09364844341564E-34	22	C3orf52	VHF	Downregulation
3741	8.2953213594173694E-39	0.39937862861911999	0.76300000000000001	0.44700000000000001	1.75819336212851E-34	22	PTP4A1	VHF	Downregulation
3751	3.0422915265446701E-38	0.41303229768003202	0.67	0.35199999999999998	6.4481368905114201E-34	22	NFKBIZ	VHF	Downregulation
3761	4.5362104175754599E-38	0.46058837836122701	0.67400000000000004	0.34899999999999998	9.6144979800511794E-34	22	HIST2H2AA3	VHF	Downregulation
3771	6.0530258249349703E-38	0.35347397871038999	0.84399999999999997	0.57499999999999996	1.2829388235949699E-33	22	ARF5	VHF	Downregulation
3781	9.4420257837339099E-38	0.41983403085089599	0.96	0.85	2.0012373648623999E-33	22	DBI	VHF	Downregulation
3791	3.6363498331310599E-37	0.41000405827880898	0.56699999999999995	0.27	7.7072434713212796E-33	22	RAP2B	VHF	Downregulation
3801	4.0042091181711904E-37	0.37853194039182902	0.72699999999999998	0.41599999999999998	8.48692122596384E-33	22	SCEL	VHF	Downregulation
3811	6.0990573623066501E-37	0.27529418437251602	0.31900000000000001	8.3000000000000004E-2	1.29269520794089E-32	22	PARD6B	VHF	Downregulation
3821	1.03641135476203E-36	0.43677153035773802	1	0.97099999999999997	2.1966738664181201E-32	22	HSPB1	VHF	Downregulation
3831	2.35903901285219E-36	0.52163390319465996	0.72499999999999998	0.41199999999999998	4.9999831877402197E-32	22	CARD18	VHF	Downregulation
3841	3.1615268557519603E-36	0.291006946747701	1	0.97799999999999998	6.7008561707662804E-32	22	SERF2	VHF	Downregulation
3851	5.2132793094842401E-35	0.315256451429277	0.33600000000000002	9.6000000000000002E-2	1.10495454964519E-30	22	RIPK2	VHF	Downregulation
3861	7.0076339803848504E-35	0.38689571564683001	1	0.99399999999999999	1.48526802214257E-30	22	UBB	VHF	Downregulation
3871	7.1113996394051004E-35	0.33106799514041302	0.71	0.373	1.50726115357191E-30	22	GATM	VHF	Downregulation
3881	1.74410312307005E-34	0.32460778520387401	0.99399999999999999	0.95899999999999996	3.69662656934697E-30	22	CFL1	VHF	Downregulation
3891	1.8119190409100599E-34	0.38183053375897802	0.98899999999999999	0.93500000000000005	3.84036240720888E-30	22	HLA-B	VHF	Downregulation
3901	3.39273241277803E-34	0.328777406021939	0.40500000000000003	0.14299999999999999	7.1908963488830302E-30	22	ITPKC	VHF	Downregulation
3911	1.6504222277623901E-33	0.29418059621742998	0.98299999999999998	0.89700000000000002	3.4980699117423902E-29	22	SNHG8	VHF	Downregulation
3921	1.6890213380557399E-32	0.29017614822874699	0.996	0.96199999999999997	3.5798807260091301E-28	22	TXN	VHF	Downregulation
3931	5.8208693161122603E-32	0.31185906012979703	0.36799999999999999	0.126	1.23373325154999E-27	22	MXD1	VHF	Downregulation
3941	1.34170879269966E-31	0.42653195076033501	0.64900000000000002	0.39500000000000002	2.8437517861269299E-27	22	WTAP	VHF	Downregulation
3951	1.5118099221781701E-31	0.36092930354693598	0.86599999999999999	0.67	3.2042811300566401E-27	22	UBE2B	VHF	Downregulation
3961	4.5164672580442796E-31	0.54076826257436295	0.61299999999999999	0.314	9.5726523534248494E-27	22	PTN	VHF	Downregulation
3971	7.2555636490533904E-31	0.44973727986951001	0.66400000000000003	0.40799999999999997	1.5378167154168699E-26	22	TPM4	VHF	Downregulation
3981	6.7321219553666106E-30	0.38320440816933599	0.52300000000000002	0.254	1.42687324843995E-25	22	PIM1	VHF	Downregulation
3991	7.4406770054171302E-30	0.38150700513823099	0.7	0.437	1.57705149129816E-25	22	IFRD1	VHF	Downregulation
4001	2.0396831806928901E-29	0.35356874902884999	0.89300000000000002	0.68799999999999994	4.3231085014785797E-25	22	MIF	VHF	Downregulation
4011	3.4788997941701603E-29	0.27357818045981303	0.52100000000000002	0.25800000000000001	7.3735281137436598E-25	22	CXCL16	VHF	Downregulation
4021	4.7450907483025501E-29	0.33077596425018202	0.80300000000000005	0.52400000000000002	1.0057219841027301E-24	22	CHCHD10	VHF	Downregulation
4031	1.1925679217851799E-28	0.28520435731721699	0.998	0.97799999999999998	2.5276477102236801E-24	22	PPDPF	VHF	Downregulation
4041	1.2077672052214901E-28	0.36743268146070501	0.78200000000000003	0.53	2.5598625914669399E-24	22	EMP1	VHF	Downregulation
4051	1.3674074349829201E-28	0.45783481377542101	0.63200000000000001	0.34499999999999997	2.8982200584462899E-24	22	ELF3	VHF	Downregulation
4061	2.20877807763614E-28	0.45607290410839202	0.61799999999999999	0.35899999999999999	4.6815051355497998E-24	22	CLEC2B	VHF	Downregulation
4071	3.9784700619725699E-28	0.45852771635476902	0.59199999999999997	0.34599999999999997	8.4323672963508697E-24	22	PPP1R2	VHF	Downregulation
4081	8.91392126370732E-28	0.371174167174041	0.29399999999999998	8.8999999999999996E-2	1.88930561184277E-23	22	FAM43A	VHF	Downregulation
4091	1.08208684513851E-27	0.470758817029999	0.90600000000000003	0.70599999999999996	2.29348306827108E-23	22	CSTA	VHF	Downregulation
4101	2.1987074414287301E-27	0.394418190399978	0.86599999999999999	0.748	4.6601604221082001E-23	22	DNAJB6	VHF	Downregulation
4111	3.15812354321071E-27	0.29398388678371001	0.38200000000000001	0.151	6.6936428498351103E-23	22	PELI1	VHF	Downregulation
4121	3.9096431611830802E-27	0.363984018032245	0.622	0.36899999999999999	8.2864886801275405E-23	22	EGR3	VHF	Downregulation
4131	4.6222895516640201E-27	0.34836530631308599	0.54400000000000004	0.28399999999999997	9.7969427047518902E-23	22	HMGCS1	VHF	Downregulation
4141	5.3595384264860701E-27	0.252701549554954	0.998	0.97899999999999998	1.1359541694937199E-22	22	S100A11	VHF	Downregulation
4151	6.34137271288027E-27	0.298317027213435	0.36099999999999999	0.13700000000000001	1.3440539464949701E-22	22	GBP1	VHF	Downregulation
4161	1.18339808836371E-26	0.34215389548478897	0.26700000000000002	7.4999999999999997E-2	2.5082122482868802E-22	22	AREG	VHF	Downregulation
4171	2.23262636559108E-26	0.496790551308947	0.55300000000000005	0.28100000000000003	4.7320515818702899E-22	22	KRT23	VHF	Downregulation
4181	3.4573753365674302E-26	0.40799423872844498	0.94499999999999995	0.81499999999999995	7.3279070258546697E-22	22	BTG2	VHF	Downregulation
4191	4.9586270036860499E-26	0.35135181527123599	0.65300000000000002	0.42199999999999999	1.05098099343126E-21	22	XBP1	VHF	Downregulation
4201	5.4111583659647298E-26	0.528009163893565	0.98099999999999998	0.86199999999999999	1.14689501566622E-21	22	ZFP36	VHF	Downregulation
4211	7.9637641989404997E-26	0.31747448672289202	0.83599999999999997	0.65100000000000002	1.6879198219654399E-21	22	PFDN2	VHF	Downregulation
4221	8.3194050050468397E-26	0.34200626900500503	0.60699999999999998	0.378	1.7632978908196799E-21	22	RAB9A	VHF	Downregulation
4231	1.42717042079253E-25	0.34012741024396198	0.86499999999999999	0.69599999999999995	3.02488770686977E-21	22	RPL22L1	VHF	Downregulation
4241	1.4741288060864699E-25	0.29701489728069103	0.59399999999999997	0.33	3.1244160045002699E-21	22	NAMPT	VHF	Downregulation
4251	1.90752623712423E-25	0.33674383768852001	0.626	0.39100000000000001	4.0430018595848101E-21	22	CYB5R1	VHF	Downregulation
4261	3.45727521113214E-25	0.40443009836785498	0.70399999999999996	0.47199999999999998	7.3276948099945593E-21	22	SOX9	VHF	Downregulation
4271	5.3115467983618504E-25	0.287897301078058	0.51300000000000001	0.26300000000000001	1.1257823439128E-20	22	EPHA2	VHF	Downregulation
4281	9.6402861891166097E-25	0.31834598717658802	0.92900000000000005	0.79700000000000004	2.0432586577832699E-20	22	CYCS	VHF	Downregulation
4291	1.4085752532198201E-24	0.27863995755419402	0.84899999999999998	0.59	2.9854752491993998E-20	22	TMEM45A	VHF	Downregulation
4301	3.66823514451155E-24	0.31839890149947803	0.46800000000000003	0.23599999999999999	7.7748243887922395E-20	22	FAM57A	VHF	Downregulation
4311	4.0814052134418801E-24	0.32231357843479802	0.84699999999999998	0.65100000000000002	8.6505383498900701E-20	22	CCNL1	VHF	Downregulation
4321	6.9832393709420495E-24	0.28283948032171902	0.67	0.41499999999999998	1.4800975846711701E-19	22	MPZL2	VHF	Downregulation
4331	7.6724124563671094E-24	0.29487126842549999	0.65500000000000003	0.377	1.62616782012701E-19	22	TYMP	VHF	Downregulation
4341	1.3401733687693699E-23	0.25008100075311102	0.42199999999999999	0.193	2.84049745510667E-19	22	DENND2C	VHF	Downregulation
4351	1.6039955420895299E-23	0.26814478242589102	0.51300000000000001	0.27800000000000002	3.39966855145876E-19	22	ZBTB43	VHF	Downregulation
4361	1.7138615028436799E-23	0.283209264218722	0.52100000000000002	0.27500000000000002	3.6325294552771799E-19	22	IFFO2	VHF	Downregulation
4371	1.74352850665356E-23	0.32932361199368598	0.80500000000000005	0.60299999999999998	3.69540866985223E-19	22	MCL1	VHF	Downregulation
4381	6.6752646550052894E-23	0.39733948637850702	0.80500000000000005	0.622	1.41482234362837E-18	22	HSPA5	VHF	Downregulation
4391	8.48453325705501E-23	0.27165528523756399	0.504	0.27400000000000002	1.7982968238328101E-18	22	CFLAR	VHF	Downregulation
4401	8.7226815563680095E-23	0.28077198722385099	0.98699999999999999	0.91	1.8487723558721999E-18	22	CLIC1	VHF	Downregulation
4411	9.1902343355639502E-23	0.315725550518972	0.88	0.75900000000000001	1.9478701674227801E-18	22	HMGA1	VHF	Downregulation
4421	1.1182817752757699E-22	0.30534438713992101	0.69499999999999995	0.45500000000000002	2.3701982226969898E-18	22	MARCKS	VHF	Downregulation
4431	1.8419633948468599E-22	0.43015818931323502	0.47699999999999998	0.27400000000000002	3.90404141537791E-18	22	RNF168	VHF	Downregulation
4441	7.7287957953693004E-22	0.37892476448788998	0.66400000000000003	0.45600000000000002	1.6381182688285201E-17	22	ZFAND5	VHF	Downregulation
4451	1.2000444801309901E-21	0.46350283340398601	0.55700000000000005	0.32100000000000001	2.5434942756376302E-17	22	RASD1	VHF	Downregulation
4461	3.1130251412116799E-21	0.30145927427874802	0.67600000000000005	0.44800000000000001	6.5980567867981596E-17	22	REL	VHF	Downregulation
4471	1.5696226324290501E-20	0.25242987387646598	0.92	0.73	3.3268151694333699E-16	22	RBP1	VHF	Downregulation
4481	3.5441413138124001E-20	0.37785485894425402	0.57599999999999996	0.34699999999999998	7.5118075146253803E-16	22	CRIP1	VHF	Downregulation
4491	1.3985080440576199E-19	0.27393391993479399	0.53200000000000003	0.309	2.9641377993801301E-15	22	TMEM41A	VHF	Downregulation
4501	2.1417208594794901E-19	0.26885078635612097	0.48499999999999999	0.28100000000000003	4.53937736166678E-15	22	MAL2	VHF	Downregulation
4511	1.8303094391342399E-18	0.302194197294127	0.28399999999999997	0.115	3.8793408562450299E-14	22	RGCC	VHF	Downregulation
4521	2.2826859100027301E-18	0.263302497874362	0.80200000000000005	0.52900000000000003	4.8381527862507799E-14	22	RHOV	VHF	Downregulation
4531	2.6702392983389599E-18	0.283003763194834	0.53400000000000003	0.317	5.6595721928294298E-14	22	IRS2	VHF	Downregulation
4541	1.3383359261438299E-17	0.37017916860831401	0.82099999999999995	0.65800000000000003	2.8366029954618399E-13	22	SQSTM1	VHF	Downregulation
4551	1.7173743530231599E-17	0.34208047368453598	0.49	0.30399999999999999	3.6399749412325902E-13	22	TNFAIP8	VHF	Downregulation
4561	7.6096349986911095E-17	0.330023619816326	0.433	0.24099999999999999	1.6128621379725799E-12	22	LY6G6C	VHF	Downregulation
4571	2.4926289305241701E-16	0.25728794975500102	0.52900000000000003	0.33300000000000002	5.2831270182459796E-12	22	IFNGR2	VHF	Downregulation
4581	5.2105440742305101E-16	0.25108437115128901	0.84499999999999997	0.70199999999999996	1.1043748165331601E-11	22	SELK	VHF	Downregulation
4591	3.7466617556093902E-14	0.32435011182904	0.77100000000000002	0.63100000000000001	7.94104959101411E-10	22	PRNP	VHF	Downregulation
4601	6.8735457265156001E-14	0.26361740723722998	0.30199999999999999	0.152	1.45684801673498E-9	22	INSIG1	VHF	Downregulation
4611	2.1847922091703599E-13	0.27273176852854902	0.71399999999999997	0.54200000000000004	4.6306670873365803E-9	22	RHOB	VHF	Downregulation
4621	4.5420001206797401E-13	0.25215691618207797	0.29399999999999998	0.14399999999999999	9.6267692557806996E-9	22	RNF39	VHF	Downregulation
4631	6.9739189032756597E-13	0.26789474718071798	0.82099999999999995	0.67900000000000005	1.47812211154928E-8	22	SDC4	VHF	Downregulation
4641	1.13340944432618E-12	0.26939074494551901	0.65300000000000002	0.501	2.4022613172493401E-8	22	CDC42EP4	VHF	Downregulation
4651	2.5955284089322499E-12	0.38553593365358002	0.28399999999999997	0.14699999999999999	5.5012224627319002E-8	22	LOH12CR1	VHF	Downregulation
4661	3.4186034559621401E-12	0.369591793755988	0.78100000000000003	0.66200000000000003	7.2457300249117698E-8	22	TM4SF1	VHF	Downregulation
4671	6.96682830624008E-10	0.40485527368248098	0.92400000000000004	0.88500000000000001	1.47661925950759E-5	22	ANXA1	VHF	Downregulation
4681	2.41498766216317E-9	0.28109574287983302	0.94099999999999995	0.90400000000000003	5.1185663499548501E-5	22	BTG1	VHF	Downregulation
4691	2.65908214330282E-9	0.49415452928359799	0.98	0.78100000000000003	5.6359246027303301E-5	44	ZNF706	VHF	Downregulation
4701	8.1230118743921904E-8	0.34131256237554097	1	0.97499999999999998	1.7216723667774199E-3	44	TMA7	VHF	Downregulation
4711	1.3858075679816601E-7	0.40473543799447198	0.98	0.91300000000000003	2.93721914033713E-3	44	USMG5	VHF	Downregulation
4721	1.5530056652853901E-6	0.57895835588528499	0.98	0.90800000000000003	3.2915955075723799E-2	44	SH3BGRL3	VHF	Downregulation
4731	7.4401849757734005E-21	0.40831035774013102	1	0.999	1.57694720561517E-16	47	TPT1	VHF	Downregulation
4741	7.05232855985804E-15	0.29685205374114298	1	1	1.4947410382619099E-10	47	RPL37	VHF	Downregulation
4751	3.9882113150673804E-12	0.27708260729130002	1	1	8.4530138822853003E-8	47	RPL38	VHF	Downregulation
4761	5.1449634300786097E-12	0.27073046399022699	1	1	1.09047499900516E-7	47	RPS21	VHF	Downregulation
4771	2.2785476710869999E-22	0.97015687311056997	0.876	0.46700000000000003	4.8293817888689001E-18	48	S100A8	VHF	Downregulation
4781	2.3376135434791901E-15	0.35700117921789298	1	0.96399999999999997	4.9545719054041399E-11	48	PFN1	VHF	Downregulation
4791	1.5521723383341199E-13	0.27621418964658501	0.98599999999999999	0.96899999999999997	3.2898292710991599E-9	48	CFL1	VHF	Downregulation
4801	9.6796394372157906E-10	0.27778784334196899	0.91	0.78500000000000003	2.05159957871789E-5	48	COX6A1P2	VHF	Downregulation
4811	1.3950624933974199E-16	0.92921978800625504	0.80400000000000005	0.34399999999999997	2.9568349547558201E-12	73	SERPINB2	VHF	Downregulation
4821	4.0615820423870699E-15	0.420825110255169	0.745	0.246	8.6085231388394104E-11	73	MFSD2A	VHF	Downregulation
4831	5.4469766087781698E-13	0.25822563332876702	0.56899999999999995	0.161	1.15448669223053E-8	73	PTGER4	VHF	Downregulation
4841	2.1757546927660602E-12	0.65713528072918304	1	0.97899999999999998	4.61151207131766E-8	73	SFN	VHF	Downregulation
4851	9.4021374357811405E-11	0.62667748476099805	1	0.76300000000000001	1.9927830295138101E-6	73	CSTA	VHF	Downregulation
4861	1.36594340415411E-10	0.67453753391916604	1	0.84399999999999997	2.8951170451046301E-6	73	LY6D	VHF	Downregulation
4871	2.6512560250173703E-10	0.412169115780738	0.72499999999999998	0.31	5.6193371450243201E-6	73	RORA	VHF	Downregulation
4881	3.4628747154524002E-10	0.55034351407439597	0.88200000000000001	0.504	7.3395629594013598E-6	73	TNFAIP3	VHF	Downregulation
4891	1.6759914460630299E-9	0.28719193218928701	0.627	0.245	3.5522638699305998E-5	73	ERRFI1	VHF	Downregulation
4901	3.0739367885055202E-9	0.49366134958132202	0.76500000000000001	0.41899999999999998	6.5152090232374499E-5	73	CD55	VHF	Downregulation
4911	8.7482846091847105E-9	0.47809615446085701	0.76500000000000001	0.37	1.8541989229167E-4	73	KLK11	VHF	Downregulation
4921	1.76954465342018E-8	0.25605809102150701	0.94099999999999995	0.51200000000000001	3.7505498929240802E-4	73	CCL27	VHF	Downregulation
4931	1.8207392274813502E-8	0.48397683118525098	0.84299999999999997	0.46400000000000002	3.8590567926467199E-4	73	FGFBP1	VHF	Downregulation
4941	1.99338359316834E-8	0.38823551673994799	0.92200000000000004	0.71599999999999997	4.2249765257203003E-4	73	SLC38A2	VHF	Downregulation
4951	3.7373727068659303E-8	0.67917701990136103	1	0.96799999999999997	7.9213614522023301E-4	73	DMKN	VHF	Downregulation
4961	4.0190821643004897E-8	0.50299223917811897	0.745	0.41299999999999998	8.51844464723489E-4	73	HBEGF	VHF	Downregulation
4971	4.77777841241239E-8	0.57632047877734605	0.82399999999999995	0.51	1.01265013451081E-3	73	OVOL1	VHF	Downregulation
4981	6.7800383901443404E-8	0.36910117377142099	0.66700000000000004	0.33700000000000002	1.43702913679109E-3	73	MAL2	VHF	Downregulation
4991	1.4052583108970999E-7	0.66543792808798197	0.72499999999999998	0.36699999999999999	2.9784449899464098E-3	73	SPRR1B	VHF	Downregulation
5001	3.5427002858788597E-7	0.36985130441948599	0.86299999999999999	0.54	7.5087532559202398E-3	73	PTP4A1	VHF	Downregulation
5011	3.6786204241295102E-7	0.27741857520563801	0.58799999999999997	0.25900000000000001	7.7968359889425002E-3	73	ARL5B	VHF	Downregulation
5021	4.8597550256606E-7	0.34178933481629997	0.88200000000000001	0.56000000000000005	1.03002507768876E-2	73	ZC3H12A	VHF	Downregulation
5031	7.3264666721930897E-7	0.37703302815025902	1	0.876	1.5528446111713201E-2	73	NFKBIA	VHF	Downregulation
5041	7.4499698877496997E-7	0.28024130772502198	0.64700000000000002	0.315	1.5790211177085501E-2	73	KDM6B	VHF	Downregulation
5051	1.1590031004570201E-6	0.33363659428991399	0.88200000000000001	0.60799999999999998	2.4565070714186499E-2	73	DDX21	VHF	Downregulation
5061	1.62836820215107E-6	0.33101653801555903	0.80400000000000005	0.48099999999999998	3.4513264044591797E-2	73	ETS2	VHF	Downregulation
5071	2.40691508730278E-11	0.70423980615980997	0.51700000000000002	0.10299999999999999	5.1014565275382502E-7	18	SERPINF1	ME	Downregulation
5081	1.09558998827695E-6	0.42287889461962802	1	0.59799999999999998	2.3221029801529899E-2	18	CRYL1	ME	Downregulation
5091	1.1706542734325399E-49	1.28445762660786	0.74199999999999999	0.18099999999999999	2.4812017325402599E-45	22	SCRG1	ME	Downregulation
5101	2.83674369806961E-40	0.74846086497406095	0.90900000000000003	0.56599999999999995	6.0124782680585398E-36	22	EZR	ME	Downregulation
5111	1.9999141061991901E-39	0.81687713696254705	1	0.88500000000000001	4.2388179480891799E-35	22	APOD	ME	Downregulation
5121	4.9261991692498304E-38	0.85450507508478402	0.96199999999999997	0.60199999999999998	1.0441079139225E-33	22	CRABP1	ME	Downregulation
5131	2.06612145196685E-36	0.67256821064147099	0.97599999999999998	0.872	4.3791444174437398E-32	22	MIF	ME	Downregulation
5141	1.9423438638625202E-34	0.50721446918449598	0.35899999999999999	8.0000000000000002E-3	4.1167978194566202E-30	22	CST6	ME	Downregulation
5151	4.4136035209549401E-33	0.32282280215217202	1	1	9.3546326626639995E-29	22	RPL12	ME	Downregulation
5161	1.66872704375979E-32	0.93108115338836095	0.65600000000000003	0.20399999999999999	3.53686696924889E-28	22	CD74	ME	Downregulation
5171	3.0442905449254699E-31	0.95270543164733801	0.70299999999999996	0.309	6.4523738099695298E-27	22	INSIG1	ME	Downregulation
5181	9.9781242322665705E-30	0.751760996918722	0.98599999999999999	0.89500000000000002	2.1148634310288999E-25	22	PHLDA1	ME	Downregulation
5191	1.5123847356542199E-29	0.32933241545837699	1	1	3.20549944721911E-25	22	FTH1	ME	Downregulation
5201	6.63297560355502E-29	0.29864262929237001	1	1	1.4058591791734899E-24	22	EIF1	ME	Downregulation
5211	6.9758144451618594E-29	0.66923166050099603	0.97099999999999997	0.85699999999999998	1.47852387165206E-24	22	NFKBIA	ME	Downregulation
5221	1.4343192904587801E-28	0.49579809318399398	0.38300000000000001	4.2999999999999997E-2	3.0400397361273802E-24	22	SPRR2D	ME	Downregulation
5231	1.4948170819226099E-28	0.69058055687229003	0.73699999999999999	0.38800000000000001	3.1682648051349598E-24	22	BHLHE40	ME	Downregulation
5241	1.35499459629453E-27	0.74269956949972205	0.871	0.55400000000000005	2.8719110468462502E-23	22	MIA	ME	Downregulation
5251	3.9918811926999603E-27	0.42227351714175199	1	0.98	8.4607921879275597E-23	22	PPDPF	ME	Downregulation
5261	4.8988056117877797E-27	0.715029695142398	0.92800000000000005	0.69099999999999995	1.03830184941842E-22	22	ATF3	ME	Downregulation
5271	5.5921164051685203E-27	0.68173034545801603	1	0.94099999999999995	1.1852490720754701E-22	22	BTG1	ME	Downregulation
5281	1.09770067642261E-26	0.57715417866359497	0.90900000000000003	0.70399999999999996	2.3265765836777201E-22	22	SNHG8	ME	Downregulation
5291	1.5155960861546499E-26	0.64298635137473203	0.751	0.36699999999999999	3.2123059046047901E-22	22	TACSTD2	ME	Downregulation
5301	1.0688987447641099E-25	0.53311775857495303	0.97099999999999997	0.90800000000000003	2.2655308895275301E-21	22	PPP1R15A	ME	Downregulation
5311	4.5849470088828496E-25	0.75441093223301103	0.84699999999999998	0.59199999999999997	9.7177951853271901E-21	22	MAFF	ME	Downregulation
5321	2.22176469659359E-24	0.543084343187615	0.88	0.68600000000000005	4.70903027443012E-20	22	NBEAL1	ME	Downregulation
5331	4.7598928138313003E-24	0.85331661590447205	0.93300000000000005	0.745	1.00885928189154E-19	22	IGFBP7	ME	Downregulation
5341	7.7355959101501404E-24	0.53582846546785601	0.52200000000000002	0.16800000000000001	1.63955955315632E-19	22	KRT17	ME	Downregulation
5351	1.00101070584289E-23	0.65169320118207397	0.95199999999999996	0.89	2.12164219103401E-19	22	TSC22D1	ME	Downregulation
5361	1.4229261136991301E-23	0.69962498379987703	0.85599999999999998	0.60499999999999998	3.0158918979853001E-19	22	HERC2	ME	Downregulation
5371	9.2344420436217901E-23	0.64054111135802405	0.9	0.71899999999999997	1.9572399911456399E-18	22	KLF4	ME	Downregulation
5381	1.02175475181735E-21	0.37526518897949601	1	0.99199999999999999	2.1656091964768801E-17	22	CD99	ME	Downregulation
5391	1.7082559794904702E-21	0.672550937265886	0.79400000000000004	0.52	3.6206485485300399E-17	22	IDI1	ME	Downregulation
5401	2.8040166291793801E-21	0.548462373338096	0.98099999999999998	0.88	5.9431132455456998E-17	22	TPPP3	ME	Downregulation
5411	3.6684449793845E-21	0.65472412335566399	0.59799999999999998	0.27800000000000002	7.7752691338054395E-17	22	HIST2H2AA3	ME	Downregulation
5421	7.4092111941568403E-21	0.50453667340800701	1	0.99199999999999999	1.57038231260154E-16	22	APOE	ME	Downregulation
5431	1.9508399829899899E-20	0.81610841774199705	0.995	0.96199999999999997	4.13480534394728E-16	22	MT2A	ME	Downregulation
5441	6.5762691926018903E-20	0.45383660687812599	0.82799999999999996	0.628	1.3938402553719699E-15	22	ARF5	ME	Downregulation
5451	7.4851213066355003E-20	0.37727541514121399	1	0.98	1.58647146094139E-15	22	DBI	ME	Downregulation
5461	8.3794630660295E-20	0.45054196377081901	1	0.95699999999999996	1.7760271968449499E-15	22	PLP1	ME	Downregulation
5471	1.12469615111774E-18	0.498757006822867	0.99	0.99199999999999999	2.38379349229405E-14	22	SAT1	ME	Downregulation
5481	3.4850216326441199E-18	0.28827908546043501	0.995	1	7.3865033503892094E-14	22	H3F3B	ME	Downregulation
5491	1.4485694110214299E-17	0.374791894720857	1	0.997	3.0702428666599201E-13	22	DCT	ME	Downregulation
5501	1.6700890842474101E-17	0.65335725270112199	0.84699999999999998	0.64	3.5397538140623801E-13	22	GADD45B	ME	Downregulation
5511	1.6983094381303102E-17	0.401460848024149	0.33	6.9000000000000006E-2	3.5995668541172001E-13	22	RP11-95P13.1	ME	Downregulation
5521	2.8813424999040997E-17	0.30078962970265199	1	0.995	6.1070054285467405E-13	22	RPL17	ME	Downregulation
5531	4.7759960456267798E-16	0.28851972505142998	0.27300000000000002	4.5999999999999999E-2	1.0122723618706E-11	22	CLDN4	ME	Downregulation
5541	5.1670152381076301E-16	0.53527712337422395	0.78900000000000003	0.57399999999999995	1.09514887971691E-11	22	SELM	ME	Downregulation
5551	9.0347472121626496E-16	0.43709235842725902	0.93799999999999994	0.72199999999999998	1.9149146716178701E-11	22	FXYD3	ME	Downregulation
5561	1.2748483311822701E-15	0.41007056159785399	1	0.97399999999999998	2.70204103794082E-11	22	KLF6	ME	Downregulation
5571	1.9418253385435702E-15	0.58370318851978897	0.48799999999999999	0.217	4.1156988050431001E-11	22	NCOA7	ME	Downregulation
5581	2.7134428231196799E-15	0.43411481444425698	0.53100000000000003	0.247	5.7511420636021702E-11	22	S100A7	ME	Downregulation
5591	4.2592438995290803E-15	0.515233710221917	0.84699999999999998	0.72199999999999998	9.0274674450518801E-11	22	CHMP1B	ME	Downregulation
5601	5.29256473595881E-15	0.43316627141487002	0.39200000000000002	0.13800000000000001	1.12175909578647E-10	22	MSMO1	ME	Downregulation
5611	8.6776662198272201E-15	0.39783622233909199	0.93300000000000005	0.85199999999999998	1.8392313552923799E-10	22	GNG11	ME	Downregulation
5621	1.04358990940116E-14	0.28554954881481198	1	1	2.2118888129757601E-10	22	SERF2	ME	Downregulation
5631	1.18200437561616E-14	0.39826731917272201	0.61199999999999999	0.316	2.5052582741184502E-10	22	HLA-DPA1	ME	Downregulation
5641	1.2669388944938701E-14	0.43577650849260002	0.90900000000000003	0.82099999999999995	2.6852769868797599E-10	22	CHCHD6	ME	Downregulation
5651	1.28373190651618E-14	0.485857365638798	0.45500000000000002	0.20699999999999999	2.7208697758610502E-10	22	RIPK4	ME	Downregulation
5661	3.1618582361158999E-14	0.47345882055643301	0.97599999999999998	0.88	6.7015585314476399E-10	22	ZFP36	ME	Downregulation
5671	7.0751636803676505E-14	0.32165814076518601	1	0.98	1.49958094205392E-9	22	SOD1	ME	Downregulation
5681	1.24634707536485E-13	0.57609429994362704	0.97599999999999998	0.98199999999999998	2.64163262623581E-9	22	MITF	ME	Downregulation
5691	1.6388825167808501E-13	0.26764698686363803	0.26800000000000002	5.6000000000000001E-2	3.473611494317E-9	22	RP1-3J17.3	ME	Downregulation
5701	2.3992779890737798E-13	0.30605113625215602	1	0.995	5.0852696978418796E-9	22	SDCBP	ME	Downregulation
5711	2.6184546813803599E-13	0.47185973243124701	0.60799999999999998	0.33400000000000002	5.54981469718566E-9	22	EMX2	ME	Downregulation
5721	5.4715448067805904E-13	0.35001926075294798	0.88500000000000001	0.83899999999999997	1.15969392179715E-8	22	SELK	ME	Downregulation
5731	9.7920402400359391E-13	0.28816166606313798	0.52600000000000002	0.27600000000000002	2.07542292887562E-8	22	CALML5	ME	Downregulation
5741	1.43641089491403E-12	0.44561816943178101	0.85599999999999998	0.71399999999999997	3.0444728917702797E-8	22	RHOB	ME	Downregulation
5751	1.9437418184054401E-12	0.71750252352771904	0.41599999999999998	0.158	4.11976078411033E-8	22	CXCL1	ME	Downregulation
5761	2.1593456998789198E-12	0.261363900189238	0.98599999999999999	0.99	4.57673321089337E-8	22	RPL36AL	ME	Downregulation
5771	2.2332883786250899E-12	0.470932054720483	0.67	0.434	4.73345471849588E-8	22	TNFAIP3	ME	Downregulation
5781	2.6291093578595401E-12	0.40431565032733002	0.96699999999999997	0.90100000000000002	5.5723972839832897E-8	22	BCAN	ME	Downregulation
5791	3.8473826747509496E-12	0.465369992108569	0.9	0.78600000000000003	8.1545275791346498E-8	22	HERPUD1	ME	Downregulation
5801	4.29148346779763E-12	0.34839079891083102	0.29199999999999998	8.8999999999999996E-2	9.0957992099970703E-8	22	COL9A3	ME	Downregulation
5811	6.2498196585018604E-12	0.34197680256084001	0.93300000000000005	0.85699999999999998	1.32464927661947E-7	22	C6orf48	ME	Downregulation
5821	8.4145459640147293E-12	0.31376432386847902	0.34899999999999998	0.13500000000000001	1.78346301707292E-7	22	CLDN1	ME	Downregulation
5831	2.4314671928902699E-11	0.36544910736248598	0.36399999999999999	0.151	5.15349471533092E-7	22	LDLR	ME	Downregulation
5841	2.9648827857896301E-11	0.35762356141227603	0.97599999999999998	0.95899999999999996	6.2840690644811098E-7	22	CDC42EP3	ME	Downregulation
5851	3.2913901640699098E-11	0.32871011306283399	0.93300000000000005	0.84399999999999997	6.9761014527461799E-7	22	RGS10	ME	Downregulation
5861	5.8995619916460802E-11	0.37030377413384702	0.68899999999999995	0.53600000000000003	1.25041216412939E-6	22	CRELD2	ME	Downregulation
5871	1.1470940241080301E-10	0.279432439658793	1	0.99199999999999999	2.4312657840969699E-6	22	GPNMB	ME	Downregulation
5881	3.8328863375188402E-10	0.25840929003080698	0.97099999999999997	0.95199999999999996	8.1238025923711793E-6	22	ATP6V1G1	ME	Downregulation
5891	4.2495322487363799E-10	0.45754614840707802	0.59799999999999998	0.42099999999999999	9.0068836011967507E-6	22	FABP7	ME	Downregulation
5901	5.1393099133995305E-10	0.33742872709465199	0.36399999999999999	0.158	1.08927673614503E-5	22	SQLE	ME	Downregulation
5911	7.9915146918548198E-10	0.26011094902144	0.97099999999999997	0.97399999999999998	1.6938015389386301E-5	22	PABPC1	ME	Downregulation
5921	1.63925691283124E-9	0.30703852203708698	0.30599999999999999	0.122	3.4744050267458102E-5	22	PLAUR	ME	Downregulation
5931	2.1074852927348399E-9	0.259796869651925	0.34899999999999998	0.14799999999999999	4.4668150779514898E-5	22	FOSL1	ME	Downregulation
5941	2.50752831532943E-9	0.42031182913152498	0.45900000000000002	0.28100000000000003	5.3147062643407298E-5	22	HMGCS1	ME	Downregulation
5951	4.9255627017988202E-9	0.27856112431985502	0.35399999999999998	0.16800000000000001	1.04397301464626E-4	22	STX11	ME	Downregulation
5961	5.7054146345994201E-9	0.32084809393824698	0.93300000000000005	0.84699999999999998	1.20926263180335E-4	22	STMN1	ME	Downregulation
5971	8.2313769473659902E-9	0.33116364506205098	0.30599999999999999	0.125	1.7446403439942199E-4	22	HLA-DRA	ME	Downregulation
5981	8.4956574383506992E-9	0.350282725604464	0.73699999999999999	0.55600000000000005	1.8006545940584299E-4	22	CEP72	ME	Downregulation
5991	1.03289507742843E-8	0.31785821819614801	0.56000000000000005	0.38800000000000001	2.1892211166095601E-4	22	CLEC12B	ME	Downregulation
6001	1.06398932327775E-8	0.30411998197092999	0.79400000000000004	0.65300000000000002	2.2551253706871901E-4	22	FABP5	ME	Downregulation
6011	1.2674191508185499E-8	0.317773175304708	0.88500000000000001	0.81899999999999995	2.6862948901599203E-4	22	ZFAND5	ME	Downregulation
6021	1.51444942830851E-8	0.34972864800995501	0.316	0.13800000000000001	3.2098755632998898E-4	22	HLA-DRB1	ME	Downregulation
6031	1.56079117585846E-8	0.65712898010807697	0.46400000000000002	0.27600000000000002	3.3080968972320102E-4	22	CXCL2	ME	Downregulation
6041	2.05434681693448E-8	0.369295181831029	0.49299999999999999	0.31900000000000001	4.3541880784926402E-4	22	HIST2H2BE	ME	Downregulation
6051	4.7893345403041899E-8	0.33958237070368902	0.39700000000000002	0.222	1.0150994558174699E-3	22	NEDD9	ME	Downregulation
6061	5.71202064122312E-8	0.34097043314273501	0.56499999999999995	0.375	1.2106627749072401E-3	22	C3orf79	ME	Downregulation
6071	1.6290992070160599E-7	0.27385740342259901	0.89500000000000002	0.91300000000000003	3.4528757692705299E-3	22	EIF4A2	ME	Downregulation
6081	1.6442026300957601E-7	0.34500017643437098	0.54500000000000004	0.40799999999999997	3.4848874744879601E-3	22	CDKN1A	ME	Downregulation
6091	1.7765191802819E-7	0.418101869937682	0.61699999999999999	0.48199999999999998	3.76533240260748E-3	22	SORBS2	ME	Downregulation
6101	1.89163145578658E-7	0.27778867718570999	0.97099999999999997	0.92100000000000004	4.0093128705396596E-3	22	MARCKSL1	ME	Downregulation
6111	2.6563502613460799E-7	0.31407005269746302	0.60299999999999998	0.45400000000000001	5.6301343789230103E-3	22	LYPD3	ME	Downregulation
6121	2.7272576345005102E-7	0.32456205409034999	0.69399999999999995	0.60699999999999998	5.7804225563238198E-3	22	DNAJB9	ME	Downregulation
6131	2.8170958920300102E-7	0.29260786580734599	0.33500000000000002	0.17599999999999999	5.9708347431576096E-3	22	PDE4B	ME	Downregulation
6141	7.4403201229453397E-7	0.29064947713834899	0.44	0.29299999999999998	1.5769758500582601E-2	22	PELI1	ME	Downregulation
6151	9.665815997562281E-7	0.26254603283213201	0.35399999999999998	0.20399999999999999	2.0486697006833299E-2	22	NME1-NME2	ME	Downregulation
6161	9.8658924436563507E-7	0.28651555072832802	0.751	0.72199999999999998	2.0910759034329599E-2	22	MT-ND4L	ME	Downregulation
6171	1.1061126737201599E-6	0.39469388173462699	0.71299999999999997	0.65600000000000003	2.3444058119498699E-2	22	SNAI2	ME	Downregulation
6181	1.45508007178578E-6	0.49052039136265901	0.67	0.59699999999999998	3.0840422121499601E-2	22	ANKRD37	ME	Downregulation
6191	1.73448274250225E-6	0.28777285870939801	0.99	0.93600000000000005	3.6762361727335199E-2	22	JUNB	ME	Downregulation
6201	5.9549215898911399E-9	0.42646899661965598	1	1	1.26214563097743E-4	23	RPS4X	ME	Downregulation
6211	1.0805638379908699E-8	0.47416547588000302	1	1	2.2902550546216401E-4	23	RPL3	ME	Downregulation
6221	2.3960059836126501E-8	0.73832158735011	0.875	0.56899999999999995	5.0783346822670195E-4	23	PHGDH	ME	Downregulation
6231	1.1258172065586001E-7	1.07330807233216	0.84399999999999997	0.64	2.3861695693009602E-3	23	FRZB	ME	Downregulation
6241	1.1707697049091199E-7	0.36561460146636798	1	1	2.4814463895548801E-3	23	RPL7	ME	Downregulation
6251	8.6237247139084904E-7	0.73955640251634003	0.625	0.313	1.8277984531128999E-2	23	PDLIM4	ME	Downregulation
6261	1.2911589410782699E-6	0.30062774079079102	0.28100000000000003	6.2E-2	2.7366113756154001E-2	23	SFR1	ME	Downregulation
6271	9.0382741922668799E-14	0.252615743442548	0.308	1.4E-2	1.9156622150509701E-9	44	RP5-1198O20.4	ME	Downregulation
6281	4.2291581416033102E-10	0.35429463009249101	0.53800000000000003	6.8000000000000005E-2	8.9637006811282108E-6	44	LGALSL	ME	Downregulation
6291	5.4491150756667497E-12	0.34612865106492002	1	1	1.15493994028757E-7	47	RPS12	ME	Downregulation
6301	3.3596488646418397E-8	0.25405845821328299	0.45800000000000002	0.14799999999999999	7.1207757686083902E-4	47	HBEGF	ME	Downregulation
6311	1.3558972105648199E-7	0.44972902965063999	0.54200000000000004	0.24	2.8738241377921502E-3	47	FGFBP1	ME	Downregulation
6321	2.35809196008144E-7	0.25072368258919803	1	1	4.9979759093926098E-3	47	RPL38	ME	Downregulation
6331	4.4104542913003802E-7	0.277156768077363	0.49199999999999999	0.19400000000000001	9.3479578704111603E-3	47	ZC3H12A	ME	Downregulation
6341	5.9337572573158399E-7	0.30691073716603701	1	1	1.25765985068809E-2	47	RPL8	ME	Downregulation
6351	7.5300995463711302E-7	0.30989248695525401	0.47499999999999998	0.19	1.5960045988533601E-2	47	FOSL1	ME	Downregulation
6361	8.4112040922727504E-7	0.39098286463371001	0.96599999999999997	0.77900000000000003	1.7827547073572099E-2	47	FXYD3	ME	Downregulation
6371	9.1229411856483204E-7	0.25159539157381999	1	1	1.93360738429816E-2	47	RPS28	ME	Downregulation
6381	1.86700314374069E-6	0.32115200508335801	0.57599999999999996	0.28199999999999997	3.9571131631583899E-2	47	SERPINB5	ME	Downregulation
6391	2.9342482568484599E-15	0.622035077910567	0.98599999999999999	0.753	6.2191391803903197E-11	76	ROPN1	ME	Downregulation
6401	5.6927463762225902E-9	0.37140866990381	0.64800000000000002	0.28699999999999998	1.20657759444038E-4	76	PDLIM4	ME	Downregulation
6411	3.9855772104879702E-7	0.27834812031242201	1	1	8.4474308976292493E-3	76	HSPB1	ME	Downregulation
6421	1.8075682580522199E-6	0.371865230218975	0.69	0.40799999999999997	3.8311409229416803E-2	76	C3orf79	ME	Downregulation
6431	2.0578422736370699E-6	0.291590086590645	0.73199999999999998	0.50800000000000001	4.3615966989737701E-2	76	MT1G	ME	Downregulation
6441	2.3069440026137101E-6	0.42759361720955402	0.94399999999999995	0.9	4.8895678135397698E-2	76	NR4A1	ME	Downregulation
6451	1.45260781640415E-162	0.440754772023223	0.98899999999999999	0.99299999999999999	3.0788022668686001E-158	18	MT-ND5	SC	Downregulation
6461	2.9558606586400001E-150	0.58465159287219504	0.874	0.65	6.2649466659874798E-146	18	CRIP1	SC	Downregulation
6471	2.5542591221714601E-138	0.47225801422212699	0.8	0.54600000000000004	5.4137522094424104E-134	18	ARL4A	SC	Downregulation
6481	5.9580586967064204E-126	0.38605242227546999	0.62	0.32500000000000001	1.2628105407669301E-121	18	TLE4	SC	Downregulation
6491	4.1476607810392797E-110	0.33913601687238798	1	1	8.7909670254127492E-106	18	TXN	SC	Downregulation
6501	2.9911367947975202E-109	0.33504610647208	0.98199999999999998	0.95299999999999996	6.3397144365733502E-105	18	NFE2L2	SC	Downregulation
6511	1.5521504152738899E-92	0.31321576260384199	0.95	0.89200000000000002	3.2897828051730098E-88	18	CAPNS2	SC	Downregulation
6521	3.4991182878191901E-91	0.33092400891864798	1	1	7.4163812110327696E-87	18	MALAT1	SC	Downregulation
6531	2.63447788023766E-87	0.30543427185231498	0.98	0.74299999999999999	5.5837758671637303E-83	18	LGALS7	SC	Downregulation
6541	9.9585029724044796E-87	0.36762950017108198	0.86699999999999999	0.74	2.11070470500113E-82	18	N4BP2L2	SC	Downregulation
6551	2.5277314039847399E-74	0.38696408858179099	0.98799999999999999	0.99199999999999999	5.3575267107456502E-70	18	FOS	SC	Downregulation
6561	5.4784079614009197E-74	0.26177799079682301	0.99399999999999999	0.97699999999999998	1.16114856741893E-69	18	ATP5I	SC	Downregulation
6571	1.3104467704726E-65	0.251949114071289	0.90400000000000003	0.81599999999999995	2.77749193001668E-61	18	PET100	SC	Downregulation
6581	7.2993922766333701E-65	0.29218188734537998	0.80400000000000005	0.69	1.54710619303244E-60	18	TMEM154	SC	Downregulation
6591	2.62086626472352E-58	0.27283467818983398	0.80700000000000005	0.67	5.5549260480815005E-54	18	MT-ND4L	SC	Downregulation
6601	3.6932557721741601E-56	0.35894966463345401	0.45200000000000001	0.251	7.82785560912314E-52	18	IGFBP3	SC	Downregulation
6611	1.28745570512143E-54	0.25671856132784998	0.56999999999999995	0.377	2.7287623670048699E-50	18	TNFSF10	SC	Downregulation
6621	3.4202166682756801E-47	0.272029364805352	0.93500000000000005	0.90100000000000002	7.2491492284103092E-43	18	FAM213A	SC	Downregulation
6631	3.9941460025268401E-47	0.29618493541462998	0.53400000000000003	0.35699999999999998	8.4655924523556393E-43	18	LSP1	SC	Downregulation
6641	0	0.69221874542332795	0.61799999999999999	4.7E-2	0	22	CST6	SC	Downregulation
6651	6.03905002597236E-226	0.67963547623953202	0.97899999999999998	0.89800000000000002	1.2799766530048399E-221	22	SNHG8	SC	Downregulation
6661	1.52593189458808E-165	0.32830747563562901	0.28299999999999997	4.2999999999999997E-2	3.23421265057944E-161	22	SOX9	SC	Downregulation
6671	6.9300647646869804E-131	0.58104732412235804	0.95899999999999996	0.89	1.46882722687541E-126	22	MIF	SC	Downregulation
6681	3.3927870764106198E-129	1.24631500850986	0.78	0.46500000000000002	7.1910122084523099E-125	22	NCOA7	SC	Downregulation
6691	7.1087597227219606E-120	0.78119461042191096	0.45700000000000002	0.14499999999999999	1.5067016232309199E-115	22	APOBEC3A	SC	Downregulation
6701	1.91397938031371E-96	0.44795307813762503	0.312	8.3000000000000004E-2	4.0566792965748997E-92	22	EDN1	SC	Downregulation
6711	3.26078112978978E-88	0.59054672876846204	0.72	0.46400000000000002	6.9112256045894398E-84	22	HIST2H2AA3	SC	Downregulation
6721	1.4900985031485999E-85	0.31895451091851001	0.26800000000000002	6.8000000000000005E-2	3.1582637774234599E-81	22	PTN	SC	Downregulation
6731	3.01165614625025E-76	0.68596552274764999	0.83099999999999996	0.65800000000000003	6.3832052019774103E-72	22	CRIP1	SC	Downregulation
6741	1.30962976266419E-58	0.37091128386422101	0.81399999999999995	0.67300000000000004	2.7757602819667503E-54	22	MT-ND4L	SC	Downregulation
6751	2.20122593498644E-58	0.34893658639728198	0.99299999999999999	0.97699999999999998	4.6654983692037699E-54	22	ATP5I	SC	Downregulation
6761	6.2773452271412997E-52	0.62215160167850103	0.89600000000000002	0.81299999999999994	1.3304833208926001E-47	22	ANXA1	SC	Downregulation
6771	7.0123451312630096E-51	0.29693126671803999	0.997	0.996	1.4862665505711999E-46	22	TMA7	SC	Downregulation
6781	1.08579893536455E-44	0.400003961780522	0.59	0.39500000000000002	2.30135084350517E-40	22	HCAR2	SC	Downregulation
6791	1.7785488321256399E-39	0.284288442779012	0.78600000000000003	0.74199999999999999	3.7696342496903002E-35	22	ARF5	SC	Downregulation
6801	2.5555979120682998E-37	0.43334525883366698	0.72799999999999998	0.60799999999999998	5.4165897746287701E-33	22	TSC22D1	SC	Downregulation
6811	7.0846526258953498E-37	0.39727545174807299	0.38	0.20300000000000001	1.5015921240585199E-32	22	RASD1	SC	Downregulation
6821	6.5396918443778198E-33	0.275199678722924	0.499	0.32800000000000001	1.38608768641588E-28	22	MIR4458HG	SC	Downregulation
6831	2.4183965263326501E-30	0.37345329339345501	0.69399999999999995	0.56799999999999995	5.12579143756205E-26	22	ADRB2	SC	Downregulation
6841	8.7104932646839195E-29	0.41767723446428301	0.69799999999999995	0.61399999999999999	1.8461890474497601E-24	22	GLUL	SC	Downregulation
6851	5.3115443063186802E-26	0.26314849322842698	0.72799999999999998	0.66300000000000003	1.1257818157242499E-21	22	JUND	SC	Downregulation
6861	6.4847493427002902E-19	0.250489177800503	0.64100000000000001	0.56499999999999995	1.3744426231853301E-14	22	SNHG9	SC	Downregulation
6871	5.1329192580821797E-18	0.37362426866336801	0.95399999999999996	0.96399999999999997	1.08792223675052E-13	22	IER2	SC	Downregulation
6881	5.7320461515549601E-18	0.33025942567913602	0.67200000000000004	0.57599999999999996	1.2149071818220701E-13	22	SAT1	SC	Downregulation
6891	0	0.98761573413635495	0.92800000000000005	0.81899999999999995	0	23	ID1	SC	Downregulation
6901	0	0.83792368017202401	0.90200000000000002	0.623	0	23	ARL4D	SC	Downregulation
6911	0	0.52473704034901303	0.98599999999999999	0.96099999999999997	0	23	HLA-C	SC	Downregulation
6921	0	0.41699708492426701	0.995	0.98699999999999999	0	23	DEGS1	SC	Downregulation
6931	0	0.326322447377138	1	1	0	23	B2M	SC	Downregulation
6941	1.8511875921009799E-253	0.38499648708962497	0.85799999999999998	0.68200000000000005	3.9235921014580299E-249	23	HNRNPD	SC	Downregulation
6951	3.0096528069264201E-251	0.35163498022333001	0.999	0.99399999999999999	6.3789591242805502E-247	23	LGALS3	SC	Downregulation
6961	6.3246234106582397E-249	0.39278791916523498	0.98699999999999999	0.96	1.3405039318890101E-244	23	IER2	SC	Downregulation
6971	3.20911874793823E-245	0.50334548433224402	0.621	0.32900000000000001	6.80172718625509E-241	23	PMP22	SC	Downregulation
6981	1.35590021789175E-227	0.43786984722959998	0.70099999999999996	0.433	2.8738305118215701E-223	23	HIST2H2AA3	SC	Downregulation
6991	1.1349443567868801E-218	0.27347298522535302	1	0.998	2.40551456420978E-214	23	ITM2B	SC	Downregulation
7001	3.0981422628787E-181	0.263335741223863	0.97899999999999998	0.97	6.5665125261714001E-177	23	CIRBP	SC	Downregulation
7011	3.3555293331968898E-180	0.36184788458549799	0.998	0.99199999999999999	7.1120444217108007E-176	23	MT-ND5	SC	Downregulation
7021	2.58406053229487E-174	0.386206504374703	0.98899999999999999	0.96099999999999997	5.4769162981989698E-170	23	CLEC2B	SC	Downregulation
7031	7.1933943177319694E-172	0.25992715211562301	0.97099999999999997	0.95599999999999996	1.52463992564329E-167	23	LAPTM4A	SC	Downregulation
7041	3.5228475660672901E-166	0.29463540696238	0.93700000000000006	0.88800000000000001	7.46667541627962E-162	23	CAPNS2	SC	Downregulation
7051	1.3724034302966499E-159	0.30786965360921498	0.48799999999999999	0.253	2.90880907051374E-155	23	HIST2H2BE	SC	Downregulation
7061	1.01334222226783E-157	0.26548098886146798	0.60499999999999998	0.378	2.1477788400966699E-153	23	YPEL3	SC	Downregulation
7071	2.9245623858762602E-156	0.54754303688324901	0.78800000000000003	0.64900000000000002	6.1986099768647299E-152	23	ID2	SC	Downregulation
7081	3.7769907553211098E-149	0.33076704546028202	0.999	0.99	8.0053319059030793E-145	23	FOS	SC	Downregulation
7091	6.4777796692796304E-148	0.31268152108633301	0.755	0.60399999999999998	1.37296540090382E-143	23	CKB	SC	Downregulation
7101	3.9393973822547802E-139	0.317277399791075	0.95399999999999996	0.92	8.3495527516890001E-135	23	DAPL1	SC	Downregulation
7111	2.8333083743218198E-127	0.25318505525631002	0.97199999999999998	0.95399999999999996	6.00519709937509E-123	23	ATPIF1	SC	Downregulation
7121	4.0386271640702402E-122	0.34617535260844301	0.75600000000000001	0.58599999999999997	8.5598702742468708E-118	23	TSC22D1	SC	Downregulation
7131	4.1570016158053397E-122	0.26832473516034	0.94499999999999995	0.90200000000000002	8.8107649246994193E-118	23	MGST3	SC	Downregulation
7141	2.94342841525199E-116	0.25149019497069702	0.82199999999999995	0.70499999999999996	6.2385965261265998E-112	23	PALMD	SC	Downregulation
7151	2.4745160789353099E-115	0.37516087235867501	0.95399999999999996	0.90500000000000003	5.2447368293033799E-111	23	MYC	SC	Downregulation
7161	3.18646968010948E-88	0.27103137604230498	0.88	0.83399999999999996	6.7537224869920403E-84	23	RBP1	SC	Downregulation
7171	2.08170916217376E-86	0.32966507362942699	0.69799999999999995	0.55800000000000005	4.4121825692272801E-82	23	SAT1	SC	Downregulation
7181	5.0189321368257497E-86	0.276132785730408	0.67900000000000005	0.55600000000000005	1.0637626664002201E-81	23	TUBA1A	SC	Downregulation
7191	1.15188578771116E-62	0.47293562511752402	0.67600000000000005	0.58499999999999996	2.4414219270537999E-58	23	ID3	SC	Downregulation
7201	0	1.3165184375049599	0.999	0.73499999999999999	0	44	LGALS7	SC	Downregulation
7211	2.2291038774804001E-291	0.60634040115084098	0.94499999999999995	0.63700000000000001	4.7245856683197002E-287	44	CRIP1	SC	Downregulation
7221	8.0758751732832496E-139	0.36494635125181402	0.39600000000000002	0.13500000000000001	1.71168174297738E-134	44	APOBEC3A	SC	Downregulation
7231	9.1054805909889795E-98	0.27579196314925197	0.99299999999999999	0.97599999999999998	1.9299066112601101E-93	44	ATP5I	SC	Downregulation
7241	1.3077206369985999E-72	0.26385680376101101	0.997	0.99199999999999999	2.7717138901185401E-68	44	MT-ND5	SC	Downregulation
7251	5.3757642913748203E-68	0.27992984344252397	0.999	0.997	1.13939324155689E-63	44	NEAT1	SC	Downregulation
7261	3.0551670267504001E-115	0.32358534221934399	0.998	0.97699999999999998	6.4754265131974802E-111	47	ATP5I	SC	Downregulation
7271	4.8443738331338402E-82	0.31013178710400202	0.53600000000000003	0.247	1.02676503393272E-77	47	IGFBP3	SC	Downregulation
7281	5.02809242921695E-66	0.25645413360979002	0.96899999999999997	0.88800000000000001	1.06570419037253E-61	47	MIF	SC	Downregulation
7291	3.5785896031058697E-132	0.34942611916725003	1	1	7.5848206637828804E-128	48	TXN	SC	Downregulation
7301	1.36915297817565E-117	0.33451427578660797	1	0.997	2.9019197372432902E-113	48	DBI	SC	Downregulation
7311	1.1001842150603699E-71	0.27267671641901597	0.92200000000000004	0.81899999999999995	2.3318404438204499E-67	48	MGST2	SC	Downregulation
7321	1.02591351080674E-65	0.25530709178263	0.88500000000000001	0.75900000000000001	2.1744236861548799E-61	48	REEP5	SC	Downregulation
7331	0	0.57518877208045505	0.999	0.70099999999999996	0	73	LGALS7	SC	Downregulation
7341	1.2780925619963901E-37	0.61633202891992001	1	1	2.7089171851513498E-33	18	LGALS7B	GC	Downregulation
7351	7.8433746988449699E-31	1.2101982657660399	0.96099999999999997	0.74199999999999999	1.6624032674201899E-26	18	CXCL14	GC	Downregulation
7361	5.3272317382308195E-26	0.49862712142306997	1	0.996	1.1291067669180201E-21	18	CCL27	GC	Downregulation
7371	1.41720930901106E-20	0.43033808768317	1	0.999	3.0037751304489302E-16	18	MT-ND5	GC	Downregulation
7381	7.66274211147744E-20	0.26823223822028203	0.80400000000000005	0.40200000000000002	1.6241181905276401E-15	18	NBPF15	GC	Downregulation
7391	3.9698139847982201E-18	0.38373030181670997	1	1	8.4140207407798202E-14	18	MALAT1	GC	Downregulation
7401	9.4482676979948201E-17	0.388454648093016	0.96099999999999997	0.89500000000000002	2.00256033859E-12	18	PALMD	GC	Downregulation
7411	6.2991648455866805E-16	0.47822346485207601	0.84299999999999997	0.54500000000000004	1.3351079890221001E-11	18	CRIP1	GC	Downregulation
7421	6.4103012271829799E-16	0.37492843145712501	0.83299999999999996	0.51400000000000001	1.35866334510143E-11	18	ARL4A	GC	Downregulation
7431	8.7926402525292999E-16	0.32161786174825802	1	0.96899999999999997	1.8636001015235899E-11	18	NFE2L2	GC	Downregulation
7441	4.67163275081139E-15	0.47686790601976298	1	0.999	9.9015256153447496E-11	18	FOS	GC	Downregulation
7451	7.2662071660112699E-15	0.28175726376876198	0.94099999999999995	0.89600000000000002	1.54007260883609E-10	18	METAP2	GC	Downregulation
7461	3.5110823873139603E-14	0.393990772006163	0.97099999999999997	0.86399999999999999	7.44173911991194E-10	18	MIR205HG	GC	Downregulation
7471	7.2938903606731102E-14	0.31055267835355999	1	0.95399999999999996	1.54594006194467E-9	18	CDC42	GC	Downregulation
7481	2.6217256111109998E-13	0.32115972356425199	0.97099999999999997	0.92500000000000004	5.5567474327497599E-9	18	CAPNS2	GC	Downregulation
7491	6.7161430115163197E-13	0.335630343330096	1	0.83899999999999997	1.42348651129088E-8	18	LGALS7	GC	Downregulation
7501	7.8467063728912599E-13	0.34482919710617899	0.91200000000000003	0.74	1.6631094157342999E-8	18	LMO4	GC	Downregulation
7511	1.5098402453321599E-12	0.27765343176252	0.97099999999999997	0.84799999999999998	3.2001063999815198E-8	18	TMEM154	GC	Downregulation
7521	5.6988520310450003E-11	0.38733618755986399	0.64700000000000002	0.40899999999999997	1.20787168797999E-6	18	PMP22	GC	Downregulation
7531	1.1114700107200001E-9	0.27422584862073701	1	0.98599999999999999	2.3557606877210399E-5	18	RTN4	GC	Downregulation
7541	3.9964658435780397E-9	0.25907405255727201	0.88200000000000001	0.76	8.47050935546365E-5	18	PHGDH	GC	Downregulation
7551	7.2122802271756197E-9	0.30567529101371599	1	0.97099999999999997	1.52864279414987E-4	18	TPPP3	GC	Downregulation
7561	9.6055500217722298E-9	0.25610888933208897	0.873	0.83699999999999997	2.03589632711462E-4	18	NOTCH2NL	GC	Downregulation
7571	1.01718901405314E-8	0.276660551401812	0.873	0.68100000000000005	2.1559321152856399E-4	18	FAM213A	GC	Downregulation
7581	3.1392402012897999E-8	0.276478174150252	0.96099999999999997	0.92600000000000005	6.6536196066337302E-4	18	ENO1	GC	Downregulation
7591	5.0393725486593701E-58	1.2315237325767701	1	1	1.06809501168835E-53	22	LGALS7B	GC	Downregulation
7601	4.1771787721694796E-43	1.0161369438210099	0.66	0.14799999999999999	8.8535304076132206E-39	22	APOBEC3A	GC	Downregulation
7611	3.5317537045264401E-42	0.46708886642423703	1	1	7.4855519767437804E-38	22	RPS29	GC	Downregulation
7621	2.2176365853024E-40	0.71195885115683999	0.99	0.92300000000000004	4.7002807425484298E-36	22	SNHG8	GC	Downregulation
7631	8.2603371678955706E-37	0.69472548500709297	0.77	0.29899999999999999	1.7507784627354701E-32	22	NCOA7	GC	Downregulation
7641	1.4445071112473101E-32	0.83713612057391995	0.92	0.58599999999999997	3.06163282228868E-28	22	MAP3K8	GC	Downregulation
7651	5.1866953079112502E-29	0.481738185036998	0.91	0.68200000000000005	1.09932007051179E-24	22	FTH1	GC	Downregulation
7661	1.49594576175074E-26	0.64708091421664704	0.99	0.96199999999999997	3.1706570420306998E-22	22	MIF	GC	Downregulation
7671	9.6442848237184594E-25	0.86203783841243498	0.89	0.52900000000000003	2.0441061683871299E-20	22	KRT17	GC	Downregulation
7681	1.4436873145775599E-24	0.288738150087262	0.28999999999999998	4.7E-2	3.0598952632471299E-20	22	PDE4B	GC	Downregulation
7691	1.5370441373694499E-24	0.37405462674998402	1	0.999	3.2577650491545602E-20	22	PPDPF	GC	Downregulation
7701	8.5628247660439299E-23	0.53468003878144099	1	1	1.8148907091630099E-18	22	TMA7	GC	Downregulation
7711	1.9150347504132799E-22	0.95618106248163903	0.92	0.73899999999999999	4.0589161535009598E-18	22	TSC22D1	GC	Downregulation
7721	1.05177930547792E-20	0.33322391076174102	0.52	0.192	2.2292462379604402E-16	22	H3F3C	GC	Downregulation
7731	1.5096001341225499E-20	0.79568527439202297	0.32	6.9000000000000006E-2	3.19959748427275E-16	22	EDN2	GC	Downregulation
7741	1.8015128282197601E-20	0.62278189829922703	0.99	0.97099999999999997	3.8183064394117799E-16	22	RPL22L1	GC	Downregulation
7751	3.8306720008355502E-19	0.30222391640623197	0.44	0.13900000000000001	8.1191093057709408E-15	22	KMT2E-AS1	GC	Downregulation
7761	1.57024428215721E-18	0.82315955604711299	0.85	0.57799999999999996	3.3281327560321999E-14	22	HIST2H2AA3	GC	Downregulation
7771	2.02303133627901E-18	0.46587598368069499	1	0.998	4.2878149172433598E-14	22	USMG5	GC	Downregulation
7781	2.67791546870578E-18	0.76638396173680501	0.86	0.74399999999999999	5.67584183592191E-14	22	FOSL1	GC	Downregulation
7791	4.5451203642776898E-18	0.51203463735320198	0.92	0.81	9.6333826120865706E-14	22	JUND	GC	Downregulation
7801	1.12968537564266E-17	0.70637162507552798	0.42	0.13100000000000001	2.39436815367462E-13	22	IL36G	GC	Downregulation
7811	4.1165256510198198E-17	0.51121192673001503	1	0.997	8.7249761173365099E-13	22	TMSB10	GC	Downregulation
7821	1.2321289501818E-16	1.23538415686595	0.84	0.53900000000000003	2.61149730991032E-12	22	S100A7	GC	Downregulation
7831	5.6990232729501097E-16	0.30603226206987599	1	0.999	1.20790798270178E-11	22	OST4	GC	Downregulation
7841	1.7965380991455699E-15	0.46127531780438602	0.92	0.81499999999999995	3.8077625011390398E-11	22	MT-ND4L	GC	Downregulation
7851	3.1277669475736998E-15	0.69352750788816397	0.8	0.54800000000000004	6.62930204538246E-11	22	CRIP1	GC	Downregulation
7861	3.17947090206527E-15	0.33292329741049698	0.33	9.4E-2	6.7388885769273403E-11	22	TM4SF1	GC	Downregulation
7871	5.2934306627421803E-15	0.37428703491660797	1	1	1.1219426289682E-10	22	UBL5	GC	Downregulation
7881	1.39169169394142E-14	0.41408493951929098	0.73	0.47499999999999998	2.94969054530884E-10	22	NR1D1	GC	Downregulation
7891	2.1160484873333601E-14	0.60706481137572399	0.84	0.72599999999999998	4.4849647689030701E-10	22	IL1RN	GC	Downregulation
7901	3.2449024031717101E-14	0.56360945882303104	0.27	6.6000000000000003E-2	6.87757064352243E-10	22	IL8	GC	Downregulation
7911	9.2592536769224299E-14	0.399814253054465	1	1	1.9624988168237099E-9	22	H3F3B	GC	Downregulation
7921	1.01830052727126E-13	0.43470682960142099	0.86	0.753	2.1582879675514402E-9	22	SNHG9	GC	Downregulation
7931	1.60279422845029E-13	0.32214796408903201	1	0.997	3.3971223672003898E-9	22	UQCRQ	GC	Downregulation
7941	2.5441747077870598E-13	0.47974699401455001	0.77	0.51	5.3923782931546704E-9	22	ANXA1	GC	Downregulation
7951	6.0097239002659802E-13	0.444882007520567	0.99	0.996	1.27376098066137E-8	22	ATP5I	GC	Downregulation
7961	2.8075452740383401E-12	0.52923368385258396	0.97	0.99299999999999999	5.9505922083242697E-8	22	IER2	GC	Downregulation
7971	3.63686907252372E-12	0.30419199891704102	1	1	7.7083439992140193E-8	22	COX7C	GC	Downregulation
7981	1.04239481222293E-10	0.343192942367192	0.57999999999999996	0.34799999999999998	2.2093558045065E-6	22	SAT1	GC	Downregulation
7991	1.5608577544471701E-10	0.40533919434245302	0.69	0.497	3.3082380105507802E-6	22	MIR4458HG	GC	Downregulation
8001	1.9433637414418899E-10	0.40046594947550301	0.31	0.113	4.11895944998609E-6	22	RP11-386I14.4	GC	Downregulation
8011	2.0047622676441701E-10	0.34813329753303002	0.92	0.85799999999999998	4.2490936262718197E-6	22	COX17	GC	Downregulation
8021	5.9892219459380696E-10	0.30382841072081901	0.83	0.77900000000000003	1.26941559144157E-5	22	AC006262.4	GC	Downregulation
8031	6.9629272455929401E-10	0.419507457700867	0.56999999999999995	0.35	1.4757924297034201E-5	22	ADRB2	GC	Downregulation
8041	1.0932460834530599E-9	0.35264716980004601	0.44	0.23	2.31713507387877E-5	22	DUSP10	GC	Downregulation
8051	1.32029972941282E-9	0.349100483218724	0.61	0.377	2.79837527649047E-5	22	RGCC	GC	Downregulation
8061	2.9177622797933801E-9	0.54413299563490802	0.83	0.69499999999999995	6.1841971520220696E-5	22	GLUL	GC	Downregulation
8071	3.62012208422352E-9	0.39708189122485199	0.56999999999999995	0.39300000000000002	7.6728487575117597E-5	22	MXD1	GC	Downregulation
8081	4.7934547100394899E-9	0.365369745046075	0.98	0.98199999999999998	1.0159727257928701E-4	22	NDUFB1	GC	Downregulation
8091	1.12859662363369E-8	0.47245313537892702	0.27	9.8000000000000004E-2	2.3920605437916E-4	22	APOBEC3B	GC	Downregulation
8101	1.42335371851045E-8	0.49420705910457102	0.68	0.56999999999999995	3.0167982063829003E-4	22	HIST2H2BE	GC	Downregulation
8111	1.7606417852104901E-8	0.429476217609985	0.83	0.78	3.7316802637536403E-4	22	BHLHE40	GC	Downregulation
8121	3.36537519924549E-8	0.29052073615115498	1	0.999	7.1329127348008104E-4	22	SHFM1	GC	Downregulation
8131	9.4761888547081497E-8	0.30932499205082598	0.56000000000000005	0.38400000000000001	2.0084782277553898E-3	22	FAM83B	GC	Downregulation
8141	1.0400602765266E-7	0.32464436159438098	0.94	0.97399999999999998	2.2044077560981301E-3	22	COX16	GC	Downregulation
8151	1.6862813750396101E-7	0.67208380740767704	0.34	0.151	3.5740733743964501E-3	22	C15orf48	GC	Downregulation
8161	1.7641895588405301E-7	0.29556875293337598	0.76	0.65700000000000003	3.7391997699625099E-3	22	SVIP	GC	Downregulation
8171	3.25102441637327E-7	0.31043928954933703	0.97	0.95	6.8905462505031399E-3	22	PET100	GC	Downregulation
8181	4.4681124870845798E-7	0.38263814070463997	0.85	0.749	9.4701644163757599E-3	22	CXCL14	GC	Downregulation
8191	4.4886879521689702E-7	0.44597371681339998	0.61	0.434	9.5137741146221304E-3	22	RASD1	GC	Downregulation
8201	6.3979621540554003E-7	0.401577591064123	0.47	0.314	1.35604807855204E-2	22	HIST1H2AC	GC	Downregulation
8211	6.5192819967111603E-7	0.37184508937191801	0.67	0.499	1.3817618192029301E-2	22	ODC1	GC	Downregulation
8221	7.8841386894902901E-7	0.452596227592026	0.75	0.61699999999999999	1.6710431952374701E-2	22	GADD45B	GC	Downregulation
8231	2.3233654095280698E-6	0.30482924432140701	0.81	0.79	4.9243729854947502E-2	22	KLF10	GC	Downregulation
8241	2.5583203931356201E-108	0.76375752179806	1	0.996	5.4223600732509497E-104	23	DEGS1	GC	Downregulation
8251	1.7100588183823401E-92	0.64918531543743896	0.98899999999999999	0.97499999999999998	3.6244696655613598E-88	23	HLA-C	GC	Downregulation
8261	1.22660792347559E-85	0.50490115779955702	1	0.999	2.5997954938065001E-81	23	ITM2B	GC	Downregulation
8271	8.12150891564889E-75	1.1080532365728799	0.996	0.79700000000000004	1.7213538146717801E-70	23	ID1	GC	Downregulation
8281	2.0017160982190501E-74	0.786913052367468	0.95299999999999996	0.69299999999999995	4.2426372701752697E-70	23	ARL4D	GC	Downregulation
8291	3.62674782397748E-73	0.28774639882305297	0.47299999999999998	6.9000000000000006E-2	7.6868920129202805E-69	23	HIST1H2AE	GC	Downregulation
8301	1.7457828535118299E-56	0.41357787710238503	1	0.98	3.7001867580183201E-52	23	LAPTM4A	GC	Downregulation
8311	7.8700332721982198E-55	0.32068169565955001	1	0.999	1.6680535520424101E-50	23	MYL12B	GC	Downregulation
8321	2.6289392591825501E-54	0.31319382386014999	1	1	5.5720367598374199E-50	23	PERP	GC	Downregulation
8331	3.3099935149648599E-44	0.66865038550272204	0.90200000000000002	0.71499999999999997	7.0155312549680102E-40	23	ID2	GC	Downregulation
8341	8.5874029881451398E-44	0.39796849536867401	0.95599999999999996	0.89800000000000002	1.8201000633373599E-39	23	GGH	GC	Downregulation
8351	1.19096696124719E-42	0.32889728702955101	0.98899999999999999	0.97	2.5242544743634202E-38	23	TMEM59	GC	Downregulation
8361	2.7364024030216999E-42	0.36095371806794602	0.90900000000000003	0.71699999999999997	5.7998048932045001E-38	23	HNRNPD	GC	Downregulation
8371	9.2414820670333699E-42	0.397482170820675	0.996	0.98499999999999999	1.9587321241077199E-37	23	LDHA	GC	Downregulation
8381	2.1912691778528001E-41	0.28365422533094697	1	1	4.6443950224590004E-37	23	B2M	GC	Downregulation
8391	7.5092081194438503E-40	0.42358446218227802	0.98899999999999999	0.91800000000000004	1.5915766609161199E-35	23	SDR16C5	GC	Downregulation
8401	5.4906918073562003E-39	0.36781904240838598	0.82199999999999995	0.58299999999999996	1.1637521285691501E-34	23	TGM3	GC	Downregulation
8411	3.5795638148473601E-38	0.32317647300594898	0.96	0.86699999999999999	7.5868855055689804E-34	23	RTN3	GC	Downregulation
8421	6.9915684892618002E-38	0.44398179821112699	0.81499999999999995	0.55200000000000005	1.4818629412990401E-33	23	HIST2H2AA3	GC	Downregulation
8431	1.0456624215339901E-37	0.294527270228296	1	0.98899999999999999	2.2162815024413E-33	23	PSMB1	GC	Downregulation
8441	2.0573057369909101E-37	0.36501219172558103	0.996	0.97299999999999998	4.3604595095522402E-33	23	TUBA4A	GC	Downregulation
8451	1.68406478027941E-36	0.30841907741712199	1	0.996	3.5693753018021998E-32	23	KLK11	GC	Downregulation
8461	1.0278214479655E-35	0.34547414721660902	0.93100000000000005	0.81799999999999995	2.1784675589628699E-31	23	PDIA3	GC	Downregulation
8471	5.0349376158548701E-35	0.41163000013277301	0.94199999999999995	0.86099999999999999	1.06715502768044E-30	23	TUBA1A	GC	Downregulation
8481	1.52034573633603E-34	0.30830982994592798	0.98499999999999999	0.98	3.2223727881642103E-30	23	RNH1	GC	Downregulation
8491	4.5857734661478601E-34	0.90953986830451505	0.97499999999999998	0.755	9.7195468615003904E-30	23	SLURP1	GC	Downregulation
8501	2.10215500406845E-33	0.29478000969588602	0.996	0.99399999999999999	4.4555175311230899E-29	23	TECR	GC	Downregulation
8511	5.4280115336445697E-33	0.27873981584522201	0.996	0.98799999999999999	1.15046704455597E-28	23	CIRBP	GC	Downregulation
8521	7.0712614638411705E-33	0.30929225801298099	0.95599999999999996	0.88900000000000001	1.49875386726114E-28	23	44081	GC	Downregulation
8531	8.6368077939713803E-33	0.30067728057330401	1	1	1.8305714119322299E-28	23	KRT1	GC	Downregulation
8541	1.08517872275854E-32	0.308165291732449	0.99299999999999999	0.96699999999999997	2.3000363028867201E-28	23	NFE2L2	GC	Downregulation
8551	1.3073251099733299E-32	0.34967995560366399	0.996	0.99099999999999999	2.7708755705884699E-28	23	IER2	GC	Downregulation
8561	1.6739257736896399E-32	0.44408551587439798	0.99299999999999999	0.96799999999999997	3.5478856773351902E-28	23	TPPP3	GC	Downregulation
8571	2.2948203705198801E-32	0.31062577155260801	0.98499999999999999	0.97499999999999998	4.8638717753168903E-28	23	ALDH2	GC	Downregulation
8581	3.0235311481818498E-32	0.26581284143700201	1	1	6.4083742685714304E-28	23	ACTB	GC	Downregulation
8591	6.8925530597801503E-32	0.27533032144591801	0.629	0.32400000000000001	1.4608766210204001E-27	23	DLX3	GC	Downregulation
8601	7.7782472921362297E-32	0.31941985589552202	0.96399999999999997	0.84599999999999997	1.6485995135682701E-27	23	C14orf1	GC	Downregulation
8611	2.62120435858253E-30	0.279073045212477	1	0.98699999999999999	5.5556426380156799E-26	23	CD9	GC	Downregulation
8621	2.6269402808163399E-30	0.291606531071463	0.873	0.65400000000000003	5.56779992519024E-26	23	SMPDL3A	GC	Downregulation
8631	5.6823789842069098E-30	0.34462372514342399	0.92	0.82799999999999996	1.20438022570266E-25	23	CKB	GC	Downregulation
8641	6.8027561320834303E-30	0.25774027490307899	0.98499999999999999	0.98	1.4418441621950799E-25	23	EIF5A	GC	Downregulation
8651	1.7274061980885499E-29	0.285464398087385	0.91600000000000004	0.73399999999999999	3.6612374368486702E-25	23	PSMD6	GC	Downregulation
8661	1.93658341066494E-29	0.27191728259326098	1	0.997	4.10458853890434E-25	23	ANXA2	GC	Downregulation
8671	2.5981170330279501E-29	0.251853604806762	0.98499999999999999	0.97799999999999998	5.5067090515027401E-25	23	MDH2	GC	Downregulation
8681	5.6063671708444598E-29	0.26996356285175599	0.98499999999999999	0.92300000000000004	1.1882695218604799E-24	23	NAA20	GC	Downregulation
8691	7.0591566107224104E-29	0.89535639840999304	0.96399999999999997	0.90600000000000003	1.4961882436426099E-24	23	KRT2	GC	Downregulation
8701	2.31061816786076E-28	0.33354199181616401	0.95599999999999996	0.871	4.8973552067808701E-24	23	GLO1	GC	Downregulation
8711	2.5711872325770801E-27	0.262826322237595	0.996	0.97499999999999998	5.4496313394471205E-23	23	PRDX6	GC	Downregulation
8721	8.5166110137937998E-27	0.26445522374220998	0.98199999999999998	0.91800000000000004	1.8050957043735999E-22	23	CAPNS2	GC	Downregulation
8731	9.9687895357664301E-27	0.26349340234324098	0.93799999999999994	0.83699999999999997	2.1128849421056999E-22	23	UBXN4	GC	Downregulation
8741	1.8328427909851799E-26	0.25168340793730798	0.73799999999999999	0.495	3.8847102954930898E-22	23	GBP2	GC	Downregulation
8751	2.3987937317587701E-26	0.37073296571013498	0.68400000000000005	0.39800000000000002	5.0842433144627197E-22	23	RASD1	GC	Downregulation
8761	2.6103667453318599E-25	0.25973351109340398	0.873	0.63200000000000001	5.5326723167308703E-21	23	BCAP29	GC	Downregulation
8771	6.9193384905335501E-25	0.25741748589183899	0.86199999999999999	0.69799999999999995	1.4665537930685899E-20	23	ADK	GC	Downregulation
8781	8.5362799285015594E-25	0.256430349377613	0.40699999999999997	0.156	1.8092645308458999E-20	23	HIST1H1C	GC	Downregulation
8791	1.6846207604663599E-24	0.25747274023848299	0.97099999999999997	0.85199999999999998	3.57055370180844E-20	23	REEP5	GC	Downregulation
8801	2.7777567693934401E-24	0.26846710773945698	0.96399999999999997	0.94899999999999995	5.8874554727294003E-20	23	PVRL4	GC	Downregulation
8811	3.3082278530531699E-24	0.30861420458300598	0.90500000000000003	0.79900000000000004	7.0117889345461999E-20	23	DEGS2	GC	Downregulation
8821	8.09987638000965E-24	0.292672693641572	0.90500000000000003	0.878	1.7167687987430501E-19	23	TMEM54	GC	Downregulation
8831	3.2671006798520001E-23	0.27095057869120298	1	1	6.9246198909463098E-19	23	RPS26	GC	Downregulation
8841	1.45981739963194E-22	0.30688905880953798	0.8	0.60899999999999999	3.0940829785199001E-18	23	HSDL2	GC	Downregulation
8851	2.96889541356174E-22	0.25009367646693698	0.99299999999999999	0.99399999999999999	6.29257382904411E-18	23	HMGB1	GC	Downregulation
8861	5.07897625247775E-22	0.28359467351526901	0.76700000000000002	0.54	1.0764890167126601E-17	23	HIST2H2BE	GC	Downregulation
8871	3.9433693787941103E-21	0.26818964163001502	0.94899999999999995	0.78500000000000003	8.3579713983541097E-17	23	SMIM5	GC	Downregulation
8881	4.2037942140417799E-20	0.26899765203495102	0.96399999999999997	0.96599999999999997	8.9099418366615508E-16	23	ATP5B	GC	Downregulation
8891	8.4357917454649796E-20	0.279624111939759	0.63600000000000001	0.38200000000000001	1.7879660604512999E-15	23	PMP22	GC	Downregulation
890	1.09553613936834E-19	0.35758231367527599	0.93799999999999994	0.93	2.3219888473912101E-15	23	CTSD	GC	Downregulation
891	5.5309539675842005E-19	0.26922391347499802	0.996	0.97799999999999998	1.17228569342947E-14	23	SCEL	GC	Downregulation
892	9.4305916079507408E-19	0.27500442765817901	0.78500000000000003	0.56599999999999995	1.9988138913051599E-14	23	AADAC	GC	Downregulation
893	1.92378293944164E-18	0.31887063002037502	0.94499999999999995	0.84399999999999997	4.0774579401465699E-14	23	CLEC2B	GC	Downregulation
894	1.9900959351772101E-18	0.29416210537815501	1	0.98899999999999999	4.2180083346081099E-14	23	TUBB2A	GC	Downregulation
895	2.1464684123778E-18	0.39815695028521397	0.69799999999999995	0.47	4.5494398000347402E-14	23	ID3	GC	Downregulation
896	1.0991571946695001E-17	0.28320719337210898	0.88	0.78400000000000003	2.3296636741019999E-13	23	H1F0	GC	Downregulation
897	7.3991749751003299E-16	0.360062023673758	0.94499999999999995	0.80500000000000005	1.56825513597252E-11	23	LYNX1	GC	Downregulation
898	2.4422680856361998E-15	0.26837918563885499	0.84	0.69799999999999995	5.1763872075059199E-11	23	PIM1	GC	Downregulation
899	2.6682078875156601E-15	0.33486727333611699	0.36699999999999999	0.186	5.6552666175894499E-11	23	ADM	GC	Downregulation
900	2.83437129003683E-9	0.445847987860918	0.93100000000000005	0.89400000000000002	6.0074499492330697E-5	23	FABP5	GC	Downregulation
901	8.0454393591143401E-109	1.24208134737124	1	0.82799999999999996	1.70523087216428E-104	44	LGALS7	GC	Downregulation
902	4.5022686901267504E-40	0.51613441797409498	0.89100000000000001	0.51800000000000002	9.5425584887236397E-36	44	CRIP1	GC	Downregulation
903	6.1980019642404595E-33	0.41350195618359498	1	0.99399999999999999	1.3136665163207699E-28	44	FAM162A	GC	Downregulation
904	6.03687047075597E-30	0.27975475561566998	0.73799999999999999	0.33700000000000002	1.2795146962767301E-25	44	PSORS1C1	GC	Downregulation
905	2.8855652985293103E-29	0.34782730697793701	1	1	6.1159556502328797E-25	44	RPS26	GC	Downregulation
906	8.8652227052412003E-28	0.49411665558676299	0.376	0.1	1.8789839523758701E-23	44	ARG1	GC	Downregulation
907	3.9476722355544902E-27	0.25013465451539502	0.39100000000000001	0.112	8.3670913032577403E-23	44	FAM153B	GC	Downregulation
908	5.8978554478913204E-26	0.28462944663970702	0.98	0.85699999999999998	1.2500504621805699E-21	44	EIF5AL1	GC	Downregulation
909	8.0914481273119996E-26	0.31412545385009799	1	1	1.71498243058378E-21	44	EMP2	GC	Downregulation
910	2.37163962350052E-25	0.31450838709211698	0.871	0.62	5.0266901820093603E-21	44	DHRS4	GC	Downregulation
911	3.5316051147766902E-25	0.30899199825254597	0.85599999999999998	0.56899999999999995	7.4852370407691907E-21	44	GLRX	GC	Downregulation
912	2.50805608220385E-24	0.68682990637207497	0.96	0.76800000000000002	5.3158248662310498E-20	44	SLURP1	GC	Downregulation
913	4.2297877561944399E-23	0.27701962174547201	0.43099999999999999	0.154	8.9650351492541091E-19	44	DNASE1L2	GC	Downregulation
914	6.5176066441310995E-23	0.44947179216125199	0.91600000000000004	0.73399999999999999	1.38140672822359E-18	44	C9orf169	GC	Downregulation
915	9.0659055571081402E-23	0.27397275243837799	1	0.995	1.92151868282907E-18	44	ATP5I	GC	Downregulation
916	2.45961624181985E-22	0.38246341185510702	1	0.999	5.2131566245371797E-18	44	TMEM45A	GC	Downregulation
917	3.5812192881331598E-22	0.43386199750639698	0.83699999999999997	0.54900000000000004	7.5903942811982295E-18	44	KRT78	GC	Downregulation
918	7.2871643973376499E-22	0.32343854909108499	1	1	1.54451449401571E-17	44	UBC	GC	Downregulation
919	3.2407561997377801E-21	0.27488684330366397	0.995	0.98099999999999998	6.8687827653442306E-17	44	NDUFB1	GC	Downregulation
920	1.8076900280258101E-20	0.45563239340133999	1	0.97699999999999998	3.8313990144006999E-16	44	SPINK5	GC	Downregulation
921	4.0862039207250703E-20	0.25176438348006303	0.97499999999999998	0.94799999999999995	8.6607092099768E-16	44	PET100	GC	Downregulation
922	1.40307750338477E-19	0.29876370702920901	1	1	2.9738227684240099E-15	44	NEAT1	GC	Downregulation
923	5.6154210341624601E-17	1.7305712606053001	0.34200000000000003	0.121	1.1901884881907301E-12	44	LOR	GC	Downregulation
924	1.70103193569203E-16	0.27554228064945002	0.99	0.96199999999999997	3.6053371876992601E-12	44	CSNK2B	GC	Downregulation
925	2.7413174004597199E-15	0.37696419569898598	0.95	0.81100000000000005	5.8102222302743802E-11	44	LYNX1	GC	Downregulation
926	3.9277790127372703E-15	0.74103916020023597	0.27200000000000002	0.09	8.3249276174966502E-11	44	CDSN	GC	Downregulation
927	1.3758744571193999E-14	0.26779898122748702	1	0.999	2.9161659118645801E-10	44	MT-ND5	GC	Downregulation
928	4.0976635969653599E-14	1.19793243065073	0.90100000000000002	0.71	8.6849979937680801E-10	44	FLG	GC	Downregulation
929	1.7616676912294001E-13	0.25247996309063298	0.71799999999999997	0.504	3.7338546715607097E-9	44	TPRG1	GC	Downregulation
930	4.2808618790132302E-13	0.44677618425376903	0.995	0.94799999999999995	9.0732867525685505E-9	44	HSPA1A	GC	Downregulation
931	8.2690187347489202E-13	0.27238479667042298	0.76700000000000002	0.57899999999999996	1.7526185208300301E-8	44	AADAC	GC	Downregulation
932	8.6197281185942598E-13	0.26855025457756898	0.91600000000000004	0.80300000000000005	1.82695137473605E-8	44	JUND	GC	Downregulation
933	9.3022380865124698E-13	0.39116254823416602	0.93600000000000005	0.80700000000000005	1.9716093624363201E-8	44	PYDC1	GC	Downregulation
934	3.14281197821522E-37	0.37253629508303798	1	1	6.6611899878271603E-33	47	RPS29	GC	Downregulation
935	1.00804303618093E-35	0.51310634523454401	1	1	2.1365472151854798E-31	47	RPS26	GC	Downregulation
936	1.07681690428095E-20	0.35813602475718798	1	1	2.28231342862347E-16	47	LGALS7B	GC	Downregulation
937	4.6127607831042599E-18	0.25055343519119899	1	1	9.77674647978948E-14	47	COX7C	GC	Downregulation
938	2.18053029417539E-17	0.34395162048248101	1	0.996	4.6216339585047397E-13	47	ATP5I	GC	Downregulation
939	3.6370854755263898E-12	0.33347263605702698	0.86699999999999999	0.53100000000000003	7.7088026653781795E-8	47	KRT17	GC	Downregulation
940	2.6213145254134399E-9	0.29232130672291401	0.96899999999999997	0.73799999999999999	5.55587613661379E-5	47	FOSL1	GC	Downregulation
941	7.7880666001971498E-58	0.25900525160934001	0.61399999999999999	9.9000000000000005E-2	1.65068071591179E-53	48	RP1-3J17.3	GC	Downregulation
942	1.5765922432098701E-51	1.7785975180237501	0.97599999999999998	0.52300000000000002	3.3415872594833199E-47	48	S100A7	GC	Downregulation
943	1.11358312304836E-44	0.80614655393800305	0.99199999999999999	0.92300000000000004	2.3602394293010002E-40	48	ENO1	GC	Downregulation
944	1.16231378362803E-38	0.45901548018965199	1	1	2.4635240643996001E-34	48	DBI	GC	Downregulation
945	1.8732856120428799E-34	0.444297307920625	0.96099999999999997	0.68899999999999995	3.97042885472489E-30	48	MPHOSPH6	GC	Downregulation
946	8.3390409109219592E-34	0.38950936215943199	1	0.999	1.7674597210699099E-29	48	NDUFA4	GC	Downregulation
947	8.2939851079654705E-32	0.374061965864813	1	0.99099999999999999	1.7579101436332799E-27	48	EIF6	GC	Downregulation
948	4.5241418569167503E-31	0.40787734080906202	1	1	9.58891866573506E-27	48	LGALS7B	GC	Downregulation
949	1.3742623621553901E-29	0.394695911782944	1	0.97499999999999998	2.9127490765883398E-25	48	PSMB3	GC	Downregulation
950	6.9464648177842797E-29	0.38242741329611901	1	0.999	1.47230321812938E-24	48	PRDX1	GC	Downregulation
951	1.7818088213805301E-28	0.34859666940618	1	0.99399999999999999	3.7765437969160399E-24	48	PYCARD	GC	Downregulation
952	5.9009354564104996E-28	0.38144323752909998	1	0.98899999999999999	1.2507032699862099E-23	48	TRMT112	GC	Downregulation
953	1.5572617162110201E-27	0.37718497020914099	0.85799999999999998	0.46	3.3006162075092601E-23	48	TMEM45B	GC	Downregulation
954	1.7194781451472602E-27	0.36018132061896602	1	0.99	3.6444339286396099E-23	48	PSMB1	GC	Downregulation
955	5.4199721265940002E-27	0.40799461964700001	1	1	1.1487630922316E-22	48	RPS26	GC	Downregulation
956	2.0306521347968001E-26	0.40981929919439097	0.96099999999999997	0.85299999999999998	4.3039671997018204E-22	48	PSMA3	GC	Downregulation
957	9.1205485705073505E-26	0.45773546334208398	0.96099999999999997	0.90600000000000003	1.93310026951903E-21	48	C1QBP	GC	Downregulation
958	1.3920211684338999E-25	0.44618997533528998	0.99199999999999999	0.93400000000000005	2.9503888664956601E-21	48	PPIB	GC	Downregulation
959	2.5658770098263298E-25	0.33059185623906201	1	0.997	5.4383763223269204E-21	48	ANXA2	GC	Downregulation
960	5.7187962426455102E-25	0.35817652334591499	1	1	1.21209886362872E-20	48	EIF4A1	GC	Downregulation
961	8.4291146395574804E-25	0.37964866215363802	0.97599999999999998	0.871	1.7865508478542099E-20	48	PSMA4	GC	Downregulation
962	6.8439483598947799E-24	0.37175138808434499	0.99199999999999999	0.92200000000000004	1.4505748548797E-19	48	DAD1	GC	Downregulation
963	5.8286915133654498E-22	0.34215123604829301	1	0.97799999999999998	1.23539116625781E-17	48	MDH2	GC	Downregulation
964	1.81852486548906E-21	0.31854971083022399	1	0.997	3.8543634524040599E-17	48	UQCRQ	GC	Downregulation
965	4.05846157790509E-21	0.467091290088468	1	0.996	8.6019093143698401E-17	48	CCL27	GC	Downregulation
966	1.2057973721038901E-20	0.30169930822976998	0.99199999999999999	0.98199999999999998	2.55568753017419E-16	48	NDUFB8.1	GC	Downregulation
967	1.5520514856648199E-20	0.357614236670807	0.90600000000000003	0.71499999999999997	3.2895731238665899E-16	48	CCT5	GC	Downregulation
968	5.05844455574804E-19	0.31707306137450397	0.99199999999999999	0.98899999999999999	1.0721373235908E-14	48	ATP5J	GC	Downregulation
969	1.6116182977137601E-18	0.28831088900659102	0.97599999999999998	0.92	3.4158249820043197E-14	48	TXNDC17	GC	Downregulation
970	1.6655593203620601E-18	0.74017881077995995	0.96899999999999997	0.73799999999999999	3.5301529795073899E-14	48	CXCL14	GC	Downregulation
971	2.3171405678585601E-18	0.29749724480890399	0.92100000000000004	0.80900000000000005	4.9111794335762202E-14	48	PARK7	GC	Downregulation
972	3.3480205105432002E-18	0.30830374735028099	0.98399999999999999	0.94799999999999995	7.0961294720963195E-14	48	CBR1	GC	Downregulation
973	5.1853881094185896E-18	0.33425934543157199	1	0.99399999999999999	1.09904300979127E-13	48	FAM162A	GC	Downregulation
974	9.7480501649903796E-18	0.25273751802843902	1	0.99099999999999999	2.06609923246971E-13	48	SEC61B	GC	Downregulation
975	2.03459262774183E-17	0.304573538909157	0.93700000000000006	0.77300000000000002	4.3123190744988097E-13	48	PSMC4	GC	Downregulation
976	4.6962005997149901E-17	0.81325925855440695	0.98399999999999999	0.89400000000000002	9.9535971710959195E-13	48	FABP5	GC	Downregulation
977	7.2130807783021997E-17	0.31885963331358402	0.82699999999999996	0.52600000000000002	1.5288124709611499E-12	48	ENDOU	GC	Downregulation
978	8.5026242178335405E-17	0.42304920144845398	0.96899999999999997	0.86199999999999999	1.8021312029698199E-12	48	MIR205HG	GC	Downregulation
979	1.2900880886231899E-16	0.27715253758180203	0.99199999999999999	0.96499999999999997	2.7343417038368599E-12	48	ERH	GC	Downregulation
980	1.58712540073973E-16	0.27811651663807402	0.98399999999999999	0.99	3.3639122868678499E-12	48	POMP	GC	Downregulation
981	2.2653214397537299E-16	0.295834146792471	0.97599999999999998	0.91700000000000004	4.8013487915580302E-12	48	PSMC5	GC	Downregulation
982	2.7403741115956601E-16	0.27144865073352697	0.98399999999999999	0.95099999999999996	5.8082229295269904E-12	48	NDUFA12	GC	Downregulation
983	3.38474723513315E-16	0.38209088820544501	0.89800000000000002	0.70399999999999996	7.17397176486471E-12	48	ALDH3A1	GC	Downregulation
984	3.0258761735880002E-15	0.31201998017342097	0.96099999999999997	0.874	6.4133445499197704E-11	48	PGK1	GC	Downregulation
985	4.2110687321714803E-15	0.27539972677112901	0.96899999999999997	0.86299999999999999	8.9253601778374404E-11	48	REEP5	GC	Downregulation
986	4.4242693675524799E-15	0.315779891496972	0.88200000000000001	0.76200000000000001	9.3772389245274696E-11	48	FDFT1	GC	Downregulation
987	5.6458448621125996E-15	0.29697992220191999	0.96899999999999997	0.91600000000000004	1.1966368185247701E-10	48	CRIP2	GC	Downregulation
988	9.5759460299093595E-15	0.26363509964849702	0.874	0.70599999999999996	2.0296217610392899E-10	48	NOC2L	GC	Downregulation
989	2.1568517808937001E-14	0.26898757026339298	0.85	0.71099999999999997	4.5714473496042099E-10	48	PSAT1	GC	Downregulation
990	2.8410579541516101E-14	0.28080725712136001	1	0.97299999999999998	6.0216223338243399E-10	48	PSMA7	GC	Downregulation
991	3.0773336278825503E-14	0.38311768725801598	0.99199999999999999	0.97099999999999997	6.52240862429707E-10	48	TPPP3	GC	Downregulation
992	4.1995812527851603E-14	0.290871777438865	0.93700000000000006	0.85299999999999998	8.9010124652781399E-10	48	GRN	GC	Downregulation
993	5.1386309755000002E-14	0.26440742931199901	0.92900000000000005	0.77200000000000002	1.0891328352572301E-9	48	PCMT1	GC	Downregulation
994	5.5373313506161901E-14	0.35348509807788098	0.85799999999999998	0.67900000000000005	1.1736373797631E-9	48	FAM213A	GC	Downregulation
995	1.04337452072003E-13	0.27098360751274198	1	0.996	2.2114322966660998E-9	48	CALM1	GC	Downregulation
996	1.1686989237182799E-13	0.25318441462818497	0.92900000000000005	0.79900000000000004	2.4770573688208898E-9	48	TSTA3	GC	Downregulation
997	1.3655816352283899E-13	0.309434849781071	0.86599999999999999	0.74199999999999999	2.8943502758665802E-9	48	RTCB	GC	Downregulation
998	4.2781761111391199E-13	0.25505276218518802	1	0.98199999999999998	9.0675942675593597E-9	48	SPCS1	GC	Downregulation
999	5.3804988330171705E-13	0.26437362222390898	0.96899999999999997	0.871	1.14039672765799E-8	48	CCT3	GC	Downregulation
1000	8.9584132012834604E-13	0.26603948813446798	0.93700000000000006	0.753	1.89873567801203E-8	48	PHGDH	GC	Downregulation
1001	2.1430255724656598E-12	0.28999375943223699	0.89800000000000002	0.74199999999999999	4.5421427008409602E-8	48	CCT2	GC	Downregulation
1002	2.1518603779472699E-12	0.25763326508080098	0.92100000000000004	0.79900000000000004	4.5608680710592403E-8	48	PSMC1	GC	Downregulation
1003	3.6381441606111396E-12	0.28119644843360297	0.91300000000000003	0.82699999999999996	7.7110465484152994E-8	48	TMED9	GC	Downregulation
1004	9.6387707645945903E-12	0.278124205612163	1	0.97499999999999998	2.0429374635558199E-7	48	TUBA4A	GC	Downregulation
1005	8.9208056493268605E-11	0.26620741295918599	1	0.96299999999999997	1.89076475737483E-6	48	ATP5B	GC	Downregulation
1006	2.6667490266877502E-9	0.30834159864220501	0.89800000000000002	0.77700000000000002	5.6521745620646798E-5	48	SQLE	GC	Downregulation
1007	1.46613014191264E-7	0.25628916672694302	1	0.997	3.1074628357838402E-3	48	TMSB10	GC	Downregulation
1008	9.7819775047563494E-7	0.48956637372935902	0.95299999999999996	0.91300000000000003	2.0732901321331099E-2	48	KRT2	GC	Downregulation
1009	5.42922701303956E-46	0.28647267506242302	1	1	1.15072466541373E-41	70	RPS3A	GC	Downregulation
1010	1.41034330630269E-40	0.28379631322426602	1	1	2.9892226377085502E-36	70	RPS29	GC	Downregulation
1011	9.8647124491811396E-31	0.31726800061789701	1	1	2.0908258036039401E-26	70	LGALS7B	GC	Downregulation
1012	1.54849561693092E-23	0.37972861146726	0.97299999999999998	0.86099999999999999	3.2820364600850801E-19	70	MIR205HG	GC	Downregulation
1013	2.4161460181734401E-8	0.25498576228358499	0.91200000000000003	0.82099999999999995	5.1210214855186098E-4	70	ID1	GC	Downregulation
1014	3.6529524401597403E-42	0.32719537370678697	1	0.79200000000000004	7.7424326969185699E-38	73	LGALS7	GC	Downregulation
1015	1.5426862287987199E-11	0.33554853133786799	0.72499999999999998	0.58699999999999997	3.2697234619388897E-7	73	GADD45B	GC	Downregulation
1016	1.40989622548266E-39	0.41674794520123398	1	1	2.9882750499104999E-35	76	RPS26	GC	Downregulation
1017	2.52186490154693E-39	1.07487963294099	0.98599999999999999	0.79200000000000004	5.34509265882873E-35	18	IGFBP4	EC	Downregulation
1018	4.6165052437483097E-39	0.90266372088276103	0.97199999999999998	0.69	9.7846828641245506E-35	18	RAC1	EC	Downregulation
1019	1.27326635426186E-36	0.83386936865549699	0.622	0.125	2.6986880378580198E-32	18	IGFBP2	EC	Downregulation
1020	1.9874225666055701E-35	0.57192437331161305	1	0.99199999999999999	4.2123421299205001E-31	18	HLA-E	EC	Downregulation
1021	3.9976806516009402E-33	0.57918274235024403	1	1	8.4730841410681796E-29	18	HLA-B	EC	Downregulation
1022	2.9478768688761E-24	0.99760963576581896	0.78300000000000003	0.41399999999999998	6.2480250235828898E-20	18	CEBPD	EC	Downregulation
1023	1.12523730904036E-23	0.73904336703201401	0.93700000000000006	0.753	2.38494047651105E-19	18	ZFP36L2	EC	Downregulation
1024	2.0448496969861299E-23	0.71325001384506304	0.90900000000000003	0.59899999999999998	4.3340589327621001E-19	18	PTMS	EC	Downregulation
1025	2.4602950171392401E-23	0.50654322584624301	1	1	5.2145952888266101E-19	18	MT-ND3	EC	Downregulation
1026	7.6992740822829898E-21	0.64697008884089102	0.46899999999999997	0.122	1.6318611417398799E-16	18	FAM110D	EC	Downregulation
1027	6.6429555215545604E-20	0.66039846140257896	0.97199999999999998	0.92400000000000004	1.4079744227934901E-15	18	DUSP1	EC	Downregulation
1028	3.5126721146887103E-18	0.435747276212896	0.36399999999999999	7.0000000000000007E-2	7.4451085470827303E-14	18	TPGS1	EC	Downregulation
1029	9.0854843994464201E-18	0.55036744274788096	0.92300000000000004	0.753	1.92566841846267E-13	18	YBX3	EC	Downregulation
1030	1.9376483899381001E-17	0.36814022665878599	0.30099999999999999	4.2000000000000003E-2	4.1068457624738098E-13	18	CDC42EP5	EC	Downregulation
1031	6.6807833480172694E-17	0.641804644145612	0.70599999999999996	0.38800000000000001	1.41599203061226E-12	18	IFITM1	EC	Downregulation
1032	5.5840086027883502E-16	0.51933492066140396	0.56599999999999995	0.24199999999999999	1.18353062336099E-11	18	KANK3	EC	Downregulation
1033	7.9528046760068704E-16	0.52249863307237898	0.629	0.312	1.6855969510796601E-11	18	BRI3	EC	Downregulation
1034	1.7430764851206401E-15	0.51676356200190499	0.93700000000000006	0.75800000000000001	3.6944506102131997E-11	18	AC011526.1	EC	Downregulation
1035	6.0816454447768902E-15	0.433205072909083	0.97199999999999998	0.94299999999999995	1.2890047520204601E-10	18	IFITM2	EC	Downregulation
1036	6.1614775837077604E-15	0.382374887098688	0.96499999999999997	0.81	1.3059251738668601E-10	18	KRT10	EC	Downregulation
1037	9.8155324301449302E-15	0.52324913832768905	0.51700000000000002	0.214	2.0804020985692199E-10	18	TRIM47	EC	Downregulation
1038	1.07231466347388E-14	0.49971875181671799	0.55200000000000005	0.247	2.2727709292329E-10	18	PSIP1	EC	Downregulation
1039	2.0287139042736298E-14	0.43481285343946802	0.97899999999999998	0.92700000000000005	4.29985912010796E-10	18	MT-ND5	EC	Downregulation
1040	2.4623718934614301E-14	0.68988883166061299	0.86699999999999999	0.65900000000000003	5.2189972281915097E-10	18	KLF2	EC	Downregulation
1041	5.5129155686967303E-14	0.81519907916658896	0.83199999999999996	0.63800000000000001	1.1684624547852699E-9	18	HES1	EC	Downregulation
1042	1.9607747222540599E-13	0.54609926452781599	0.503	0.21099999999999999	4.1558620238174696E-9	18	NSUN6	EC	Downregulation
1043	1.02810392326228E-12	0.41065206457445502	0.497	0.20300000000000001	2.1790662653544001E-8	18	RASIP1	EC	Downregulation
1044	1.24115671868824E-12	0.56820217544829599	0.29399999999999998	6.5000000000000002E-2	2.6306316652597301E-8	18	C11orf96	EC	Downregulation
1045	2.0525319746972699E-12	0.64235476875015296	0.755	0.46400000000000002	4.3503415203708597E-8	18	SLC9A3R2	EC	Downregulation
1046	2.8287669489993701E-12	0.60622070163864195	0.86699999999999999	0.78400000000000003	5.9955715484041606E-8	18	TNFSF10	EC	Downregulation
1047	2.9317052961932901E-12	0.51086597931232902	0.95099999999999996	0.88800000000000001	6.2137493752816795E-8	18	GSN	EC	Downregulation
1048	4.6234884545511704E-12	0.45519455631001499	0.57999999999999996	0.30499999999999999	9.7994837794212002E-8	18	SLFN5	EC	Downregulation
1049	2.5621615318417299E-11	0.375416955622837	0.90900000000000003	0.76300000000000001	5.4305013667385399E-7	18	N4BP2L2	EC	Downregulation
1050	2.6738567934940801E-11	0.39966526024437299	0.51700000000000002	0.245	5.6672394738107002E-7	18	NENF	EC	Downregulation
1051	3.40872966274456E-11	0.41475338344236001	0.69199999999999995	0.45100000000000001	7.2248025201871001E-7	18	LAMP1	EC	Downregulation
1052	5.3311035607637699E-11	0.402270579271506	0.46899999999999997	0.214	1.1299273997038801E-6	18	GAS6	EC	Downregulation
1053	6.0861156053271497E-11	0.39971535499434702	0.46200000000000002	0.20100000000000001	1.2899522025490899E-6	18	FAM118A	EC	Downregulation
1054	6.9847177804688398E-11	0.50009774657746897	0.81799999999999995	0.65400000000000003	1.48041093357037E-6	18	PIM3	EC	Downregulation
1055	7.2513441377336601E-11	0.443873853193825	0.90900000000000003	0.80200000000000005	1.53692238999265E-6	18	GIMAP7	EC	Downregulation
1056	1.59424143700975E-10	0.45133020387829398	0.76900000000000002	0.56000000000000005	3.3789947257421601E-6	18	SYNE2	EC	Downregulation
1057	1.7873980688539099E-10	0.37770668196481	0.45500000000000002	0.19500000000000001	3.7883902069358501E-6	18	CNTNAP3B	EC	Downregulation
1058	3.5695053209131398E-10	0.33504240070352898	0.33600000000000002	0.11700000000000001	7.5655665276753998E-6	18	RNF187	EC	Downregulation
1059	8.2026640881870702E-10	0.41657148165024199	0.67800000000000005	0.45600000000000002	1.7385546534912501E-5	18	YWHAH	EC	Downregulation
1060	1.47094759220587E-9	0.47932293276277699	0.49	0.26	3.1176734216803499E-5	18	H1FX	EC	Downregulation
1061	1.4763671673901299E-9	0.38908413243168899	0.63600000000000001	0.39600000000000002	3.1291602112833797E-5	18	TJP1	EC	Downregulation
1062	5.8823003508705902E-9	0.404589416507879	0.46200000000000002	0.23200000000000001	1.24675355936702E-4	18	MLLT4	EC	Downregulation
1063	9.4896092298627194E-9	0.443328956733958	0.77600000000000002	0.61199999999999999	2.0113226762694E-4	18	MGLL	EC	Downregulation
1064	1.16954650297657E-8	0.32433772144008899	0.46200000000000002	0.245	2.4788538130588502E-4	18	IKBIP	EC	Downregulation
1065	1.21903866879215E-8	0.43092160603860802	0.503	0.28100000000000003	2.5837524585049603E-4	18	ANKRD29	EC	Downregulation
1066	2.0112725480193901E-8	0.61162069339550196	0.42	0.20100000000000001	4.2628921655270898E-4	18	C2CD4B	EC	Downregulation
1067	2.2275908045474199E-8	0.321530918340526	0.434	0.20599999999999999	4.7213787102382498E-4	18	IFIT1	EC	Downregulation
1068	2.6197725798259701E-8	0.35579892439796101	0.55900000000000005	0.32600000000000001	5.5526079829411497E-4	18	CMPK1	EC	Downregulation
1069	2.7736185985896201E-8	0.35273433798642301	0.83899999999999997	0.70799999999999996	5.8786846197106998E-4	18	PNRC1	EC	Downregulation
1070	3.0039957948591899E-8	0.35413112079159598	0.46899999999999997	0.253	6.3669690872040499E-4	18	BACE2	EC	Downregulation
1071	4.4677293870759301E-8	0.33451339102662397	0.81799999999999995	0.66100000000000003	9.4693524359074402E-4	18	TACC1	EC	Downregulation
1072	5.6640790373010199E-8	0.37417356099724403	0.56599999999999995	0.32800000000000001	1.20050155195595E-3	18	LMO2	EC	Downregulation
1073	7.4734754229783305E-8	0.32249654729487698	0.35699999999999998	0.156	1.5840031159002599E-3	18	VWA1	EC	Downregulation
1074	9.9649797776175902E-8	0.33096770725545599	0.67100000000000004	0.46600000000000003	2.1120774638660501E-3	18	GIMAP6	EC	Downregulation
1075	9.99279687067357E-8	0.27484537473838699	0.26600000000000001	9.4E-2	2.1179732967392599E-3	18	PDCD7	EC	Downregulation
1076	1.02965088522365E-7	0.36702351553840701	0.99299999999999999	0.97099999999999997	2.1823450512315299E-3	18	CAV1	EC	Downregulation
1077	1.67517213833823E-7	0.32462052778199602	0.35699999999999998	0.16900000000000001	3.55052734720788E-3	18	PURA	EC	Downregulation
1078	1.84149223297998E-7	0.34327284104959199	0.72699999999999998	0.55500000000000005	3.9030427878010798E-3	18	MEF2C	EC	Downregulation
1079	2.00651872003202E-7	0.37964938536634202	0.70599999999999996	0.57799999999999996	4.2528164271078703E-3	18	DAAM1	EC	Downregulation
1080	2.31628737329643E-7	0.29028095416524802	0.26600000000000001	9.9000000000000005E-2	4.9093710877017903E-3	18	PSMD5-AS1	EC	Downregulation
1081	2.4053259342469298E-7	0.31937521727690699	0.89500000000000002	0.79400000000000004	5.0980883176363701E-3	18	CDC42	EC	Downregulation
1082	3.2000372196122501E-7	0.34424435989727498	0.67800000000000005	0.51800000000000002	6.7824788869681601E-3	18	MT-ND4L	EC	Downregulation
1083	4.1373038646262098E-7	0.30688097350187399	0.53100000000000003	0.312	8.7690155410752504E-3	18	PRPF4B	EC	Downregulation
1084	4.502337030781E-7	0.25058543419385598	0.97899999999999998	0.97399999999999998	9.5427033367403193E-3	18	DDX5	EC	Downregulation
1085	5.8453682670889304E-7	0.50744662853079903	0.45500000000000002	0.25800000000000001	1.2389258042095E-2	18	GBP4	EC	Downregulation
1086	7.7970519559109E-7	0.319176435914375	0.85299999999999998	0.69299999999999995	1.65258516205532E-2	18	GIMAP4	EC	Downregulation
1087	8.0532388328208999E-7	0.34966740174814798	0.32200000000000001	0.14299999999999999	1.7068839706163901E-2	18	CITED2	EC	Downregulation
1088	8.1491759172990205E-7	0.30349041262583798	0.34300000000000003	0.16400000000000001	1.7272178356715299E-2	18	TLE4	EC	Downregulation
1089	8.6155410026637501E-7	0.410753096076651	0.434	0.26	1.8260639155145801E-2	18	CCDC3	EC	Downregulation
1090	9.0635011707655199E-7	0.29871970083128602	0.55900000000000005	0.36499999999999999	1.92100907314375E-2	18	BPTF	EC	Downregulation
1091	1.10707539802922E-6	0.28474186307822802	0.308	0.13500000000000001	2.3464463061229401E-2	18	PTPRA	EC	Downregulation
1092	1.3131911273526301E-6	0.37958516964922001	0.54500000000000004	0.34100000000000003	2.7833085944239E-2	18	EBF1	EC	Downregulation
1093	1.357217153984E-6	0.31579714927274499	0.441	0.25	2.87662175786908E-2	18	CHD1	EC	Downregulation
1094	1.59202586147399E-6	0.30013609488027598	0.39200000000000002	0.21099999999999999	3.37429881339412E-2	18	OGFR	EC	Downregulation
1095	2.0871995427764001E-6	0.28922147164759199	0.44800000000000001	0.25	4.4238194309145697E-2	18	IER5	EC	Downregulation
1096	9.7352755238467604E-8	0.51439840231876999	1	1	2.0633916472793199E-3	22	RPL31	EC	Downregulation
1097	1.9285970043685599E-6	0.41672091896000701	1	1	4.08766135075916E-2	22	RPS29	EC	Downregulation
1098	1.43132774716053E-6	0.27568195593957701	0.52600000000000002	0.122	3.0336991601067401E-2	44	AFF1	EC	Downregulation
1099	6.4186751310975202E-13	0.46491062605146	1	1	1.3604381940361199E-8	47	RPL38	EC	Downregulation
1100	5.9539990275056998E-12	0.39626966350188703	1	1	1.26195009387983E-7	47	RPS28	EC	Downregulation
1101	3.8431433188406402E-11	0.75429653703161104	1	0.751	8.1455422642827497E-7	47	RAC1	EC	Downregulation
1102	4.38519061652919E-11	0.84212491328621397	0.97	0.48399999999999999	9.2944115117336195E-7	47	CEBPD	EC	Downregulation
1103	5.3109709816502497E-11	0.43638523224300801	1	1	1.1256602995607701E-6	47	RPS29	EC	Downregulation
1104	3.4666805146594901E-9	0.32028208010763898	1	1	7.3476293508207904E-5	47	RPS27	EC	Downregulation
1105	5.2782062989260298E-9	0.42732189093693601	1	0.998	1.1187158250573701E-4	47	RPS21	EC	Downregulation
1106	7.3502349224615197E-9	0.62795317377545401	1	0.66200000000000003	1.5578822918157199E-4	47	PTMS	EC	Downregulation
1107	2.1725132488208701E-8	0.64997948297386299	1	0.78500000000000003	4.6046418308758399E-4	47	YBX3	EC	Downregulation
1108	5.5087559473125901E-8	0.271192169929101	0.54500000000000004	0.15	1.1675808230329E-3	47	TTC32	EC	Downregulation
1109	1.6657537903936701E-6	0.698195426988933	1	0.93300000000000005	3.5305651587393801E-2	47	DUSP1	EC	Downregulation
1110	2.6421059215735001E-10	0.41455934049197601	0.68799999999999994	0.11899999999999999	5.5999435007750396E-6	76	GLRX5	EC	Downregulation
1111	4.9706918871907402E-7	1.5139765512876699	1	0.84699999999999998	1.0535381454900799E-2	76	KRT10	EC	Downregulation
1112	2.3034987839220199E-6	0.48459360232894799	0.81200000000000006	0.254	4.8822656725227301E-2	76	FAM118A	EC	Downregulation
1113	8.6988493421617502E-37	0.42146655610802902	0.41699999999999998	0.04	1.8437211180711799E-32	18	TPGS1	IC	Downregulation
1114	1.50579207412192E-27	0.98767763038468603	0.84299999999999997	0.58099999999999996	3.1915263011014102E-23	18	RAC1	IC	Downregulation
[truncated: 1,402 more rows]
