# Supplementary material for: Integrated single-cell and spatial transcriptomic analyses reveal an aging-associated fibroblast subtype linked to tumor progression in human skin
Source: Front Med (Lausanne). 2026 Jul 8;13:1800947. doi: 10.3389/fmed.2026.1800947 (PMC13393490; doi:10.3389/fmed.2026.1800947)
Supplement: SUPPLEMENTARY TABLE S3 — Spatial statistics. [file Data_Sheet_3.csv]

sample	n_cells	a_none	b_LRP_only	c_SFRP2_only	d_both	OR	OR_CI_low	OR_CI_high	p_fisher	q_fisher	sig_fisher	rho_spearman	p_spearman	q_spearman	sig_spearman
GSM4565826	3838	3082	127	590	39	1.6041	1.1086	2.3211	0.0098	0.0148	*	0.0385	0.0172	0.0197	*
GSM4565824	696	398	78	168	52	1.5794	1.0645	2.3433	0.0157	0.0157	*	0.0884	0.0197	0.0197	*
GSM4565823	744	479	63	158	44	2.1173	1.3843	3.2386	0.0005	0.0015	*	0.1332	0.0003	0.0008	*
