# Supplementary material for: Integrated single-cell and spatial transcriptomic analyses reveal an aging-associated fibroblast subtype linked to tumor progression in human skin
Source: Front Med (Lausanne). 2026 Jul 8;13:1800947. doi: 10.3389/fmed.2026.1800947 (PMC13393490; doi:10.3389/fmed.2026.1800947)
Supplement: SUPPLEMENTARY TABLE S4 — Figure 1B trajectory heatmap gene list. [file Data_Sheet_4.csv]

figure_panel	cell_type	heatmap_gene_rank	gene	n_cells_total	n_cells_young	n_cells_old	avg_expression_young	avg_expression_old	pct_expression_young	pct_expression_old
Figure 1B	T cells	1	IGJ	1311	1093	218	0.0432838692508731	1.32374514515556	0.0164684354986276	0.31651376146789
Figure 1B	T cells	2	HBA1	1311	1093	218	0.163549062648366	0.0360651192194736	0.0677035681610247	0.0321100917431193
Figure 1B	T cells	3	HBA2	1311	1093	218	0.41496295641648	0.0658781685845272	0.193046660567246	0.0504587155963303
Figure 1B	T cells	4	COCH	1311	1093	218	0.0456429039287756	0.0587369923196108	0.0265324794144556	0.0458715596330275
Figure 1B	T cells	5	CCL21	1311	1093	218	0.0545068110393969	0.560814486398495	0.0329368709972553	0.31651376146789
Figure 1B	T cells	6	IGLL5	1311	1093	218	0.0527829308992893	1.21026678564789	0.0237877401646844	0.344036697247706
Figure 1B	T cells	7	HBB	1311	1093	218	1.12971520768746	0.276073240096728	0.410795974382434	0.18348623853211
Figure 1B	T cells	8	DES	1311	1093	218	0.0560999695914379	0.0224992878191656	0.0329368709972553	0.018348623853211
Figure 1B	T cells	9	DCT	1311	1093	218	0.0256410187420543	0.0605731298704633	0.0155535224153705	0.0412844036697248
Figure 1B	T cells	10	TFF3	1311	1093	218	0.018747344696912	0.189414948345161	0.0109789569990851	0.114678899082569
Figure 1B	T cells	11	APOD	1311	1093	218	0.336528112788537	0.347209915866328	0.193046660567246	0.211009174311927
Figure 1B	T cells	12	CCL20	1311	1093	218	0.143074538593203	0.114907643839713	0.0494053064958829	0.055045871559633
Figure 1B	T cells	13	ACTG2	1311	1093	218	0.0475523983111978	0.0133636526753865	0.0283623055809698	0.0091743119266055
Figure 1B	T cells	14	CCL4	1311	1093	218	0.416700619686959	0.138719856052519	0.136322049405306	0.073394495412844
Figure 1B	T cells	15	CALML5	1311	1093	218	0.0153079073837827	0.079063004059776	0.00823421774931381	0.0504587155963303
Figure 1B	T cells	16	TYRP1	1311	1093	218	0.024240495384777	0.0196162636366047	0.0146386093321134	0.018348623853211
Figure 1B	T cells	17	CCL3	1311	1093	218	0.176476364733338	0.200776444551223	0.0750228728270814	0.114678899082569
Figure 1B	T cells	18	CCL17	1311	1093	218	0.00766447691689071	0.0316447071308361	0.00457456541628545	0.0091743119266055
Figure 1B	T cells	19	KRT2	1311	1093	218	0.00263366880433394	0.0539436096080674	0.00182982616651418	0.0412844036697248
Figure 1B	T cells	20	CCL8	1311	1093	218	0.0257383914800096	0.0409517587637898	0.0146386093321134	0.0275229357798165
Figure 1B	T cells	21	PCP4	1311	1093	218	0.0241651851421254	0.0120250927491995	0.0137236962488564	0.0091743119266055
Figure 1B	T cells	22	KRTDAP	1311	1093	218	0.0425338215522842	0.215685432151579	0.0237877401646844	0.151376146788991
Figure 1B	T cells	23	CCL19	1311	1093	218	0.124305644563988	0.249704042511064	0.0731930466605673	0.169724770642202
Figure 1B	T cells	24	KRT15	1311	1093	218	0.202337891535925	0.141565434714431	0.101555352241537	0.0871559633027523
Figure 1B	T cells	25	MLANA	1311	1093	218	0.0199374411827367	0.0223137586748764	0.0109789569990851	0.0229357798165138
Figure 1B	T cells	26	XCL1	1311	1093	218	0.297175373849846	0.432940907180114	0.10064043915828	0.128440366972477
Figure 1B	T cells	27	FABP4	1311	1093	218	0.0157283943130229	0.0885873959911568	0.00914913083257091	0.0688073394495413
Figure 1B	T cells	28	RGS5	1311	1093	218	0.0310183628497526	0.0449089601243264	0.0173833485818847	0.036697247706422
Figure 1B	T cells	29	MYLK	1311	1093	218	0.041926870720742	0.0281156107654924	0.0265324794144556	0.018348623853211
Figure 1B	T cells	30	XCL2	1311	1093	218	0.155648333149868	0.371097100815874	0.0530649588289113	0.119266055045872
Figure 1B	T cells	31	SPRR1B	1311	1093	218	0.00806244778679612	0.0282613799812432	0.00457456541628545	0.018348623853211
Figure 1B	T cells	32	SELE	1311	1093	218	0.057231193539829	0.15801407370375	0.0347666971637694	0.110091743119266
Figure 1B	T cells	33	AREG	1311	1093	218	0.0637366230085964	0.152449285501779	0.0356816102470265	0.073394495412844
Figure 1B	T cells	34	PMEL	1311	1093	218	0.0128421025459375	0.0590147659324995	0.00731930466605672	0.0458715596330275
Figure 1B	T cells	35	C1orf68	1311	1093	218	0.00433683514316489	0.0151075282596894	0.00274473924977127	0.0137614678899083
Figure 1B	T cells	36	CCL3L1	1311	1093	218	0.035001412890137	0	0.0182982616651418	0
Figure 1B	T cells	37	KRT10	1311	1093	218	0.519026538223334	0.800038514849496	0.291857273559012	0.435779816513761
Figure 1B	T cells	38	GNLY	1311	1093	218	0.23634524790923	0.0865024915944891	0.0777676120768527	0.0321100917431193
Figure 1B	T cells	39	AREGB	1311	1093	218	0.00329000883854496	0.111598531682838	0.00182982616651418	0.0458715596330275
Figure 1B	T cells	40	LGALS7	1311	1093	218	0.0235128931461861	0.00600306694233671	0.0128087831655993	0.00458715596330275
Figure 1B	T cells	41	KRT1	1311	1093	218	0.155482743619813	0.825316574977966	0.0896614821591949	0.426605504587156
Figure 1B	T cells	42	SLURP1	1311	1093	218	0	0.00720873365972722	0	0.00458715596330275
Figure 1B	T cells	43	SPRR1A	1311	1093	218	0.00155040779576799	0	0.000914913083257091	0
Figure 1B	T cells	44	KRT6A	1311	1093	218	0.00953102113261519	0.0424521811088752	0.00548947849954254	0.0321100917431193
Figure 1B	T cells	45	S100A7	1311	1093	218	0.00326231608832931	0	0.00182982616651418	0
Figure 1B	T cells	46	MZB1	1311	1093	218	0.0123182499781456	0.419237573035206	0.00548947849954254	0.155963302752294
Figure 1B	T cells	47	LGALS7B	1311	1093	218	0.0501346241855596	0.163329061823368	0.0274473924977127	0.110091743119266
Figure 1B	T cells	48	RP11-1143G9.4	1311	1093	218	0.040365572453171	0.0467839513006994	0.0228728270814273	0.036697247706422
Figure 1B	T cells	49	KRT5	1311	1093	218	0.30502317162783	0.692819542327157	0.172003659652333	0.36697247706422
Figure 1B	T cells	50	IFNG	1311	1093	218	0.348988193554653	0.0935063548521161	0.138151875571821	0.0458715596330275
Figure 1B	T cells	51	IL13	1311	1093	218	0.275871739875874	0.0353641004322253	0.118023787740165	0.018348623853211
Figure 1B	T cells	52	S100A8	1311	1093	218	0.00677572359697424	0.0185958384612094	0.00365965233302836	0.0091743119266055
Figure 1B	T cells	53	SBSN	1311	1093	218	0.0125222423960518	0.0861639590870607	0.00731930466605672	0.0596330275229358
Figure 1B	T cells	54	HIST1H4C	1311	1093	218	0.280577608727564	0.457639347369444	0.155535224153705	0.224770642201835
Figure 1B	T cells	55	ACTA2	1311	1093	218	0.143573633571562	0.132027263666664	0.0832570905763952	0.091743119266055
Figure 1B	T cells	56	SFRP4	1311	1093	218	0.00275214027100739	0	0.00182982616651418	0
Figure 1B	T cells	57	CSF3	1311	1093	218	0.030981676008158	0.126263222883215	0.0182982616651418	0.091743119266055
Figure 1B	T cells	58	IL6	1311	1093	218	0.171507403714282	0.107468698765254	0.10064043915828	0.0688073394495413
Figure 1B	T cells	59	EDN2	1311	1093	218	0.00245748037818434	0	0.00182982616651418	0
Figure 1B	T cells	60	TAGLN	1311	1093	218	0.191257934665763	0.191564261407925	0.113449222323879	0.128440366972477
Figure 1B	T cells	61	MYH11	1311	1093	218	0.0584722540107771	0.016073638502654	0.0356816102470265	0.0137614678899083
Figure 1B	T cells	62	IL17A	1311	1093	218	0.0353822165260592	0	0.0118938700823422	0
Figure 1B	T cells	63	IL1B	1311	1093	218	0.0415813949226132	0.111826625794886	0.0247026532479414	0.0779816513761468
Figure 1B	T cells	64	S100A2	1311	1093	218	0.40225858110258	1.38361433032805	0.225983531564501	0.568807339449541
Figure 1B	T cells	65	STC1	1311	1093	218	0.0156653578531258	0.0557009416563248	0.00914913083257091	0.0412844036697248
Figure 1B	T cells	66	DMKN	1311	1093	218	0.152389648937052	0.84319404010049	0.0860018298261665	0.431192660550459
Figure 1B	T cells	67	LYZ	1311	1093	218	0.101330337330891	0.187901557701694	0.0594693504117109	0.123853211009174
Figure 1B	T cells	68	SERPINB2	1311	1093	218	0.0810397947767153	0.306354399650073	0.0494053064958829	0.192660550458716
Figure 1B	T cells	69	KRT14	1311	1093	218	1.12930363031418	2.14014661862447	0.542543458371455	0.706422018348624
Figure 1B	T cells	70	MT1X	1311	1093	218	0.436091440110144	0.407701709764318	0.239707227813358	0.224770642201835
Figure 1B	T cells	71	HSPA6	1311	1093	218	0.191643787256591	0.155306509908528	0.0777676120768527	0.0871559633027523
Figure 1B	T cells	72	KRT6B	1311	1093	218	0.00934784618351891	0	0.00457456541628545	0
Figure 1B	T cells	73	RRAD	1311	1093	218	0.025226298901313	0.0279782586369646	0.0155535224153705	0.0275229357798165
Figure 1B	T cells	74	MT1A	1311	1093	218	0.0833222800518125	0.0548526000061094	0.05032021957914	0.036697247706422
Figure 1B	T cells	75	TPM2	1311	1093	218	0.1454757075949	0.147599108982345	0.0814272644098811	0.100917431192661
Figure 1B	T cells	76	ACTA1	1311	1093	218	0.00632604652725321	0	0.00365965233302836	0
Figure 1B	T cells	77	LYVE1	1311	1093	218	0.0015221727552906	0.0333213732570327	0.000914913083257091	0.018348623853211
Figure 1B	T cells	78	CSF2	1311	1093	218	0.508162249823631	0.215106357652289	0.238792314730101	0.0871559633027523
Figure 1B	T cells	79	MMRN1	1311	1093	218	0.00901667636635113	0.0220220735888619	0.00548947849954254	0.0137614678899083
Figure 1B	T cells	80	DARC	1311	1093	218	0.0587252890693365	0.313573761916144	0.0347666971637694	0.192660550458716
Figure 1B	T cells	81	S100B	1311	1093	218	0.0196701106748985	0.0277190774023447	0.0109789569990851	0.0229357798165138
Figure 1B	T cells	82	CCL26	1311	1093	218	0.00410111414141562	0	0.00274473924977127	0
Figure 1B	T cells	83	NTS	1311	1093	218	0	0	0	0
Figure 1B	T cells	84	UBE2C	1311	1093	218	0.00533815732438421	0.0812596952983791	0.00365965233302836	0.0412844036697248
Figure 1B	T cells	85	CLDN5	1311	1093	218	0.0198635949321028	0.130474491745045	0.0128087831655993	0.0871559633027523
Figure 1B	T cells	86	IL20	1311	1093	218	0.00290637134460274	0.00173895258670913	0.00182982616651418	0.00458715596330275
Figure 1B	T cells	87	TPSAB1	1311	1093	218	0.117102675523719	0.0639273791628695	0.0677035681610247	0.055045871559633
Figure 1B	T cells	88	DPEP1	1311	1093	218	0	0.0251179550500493	0	0.018348623853211
Figure 1B	T cells	89	LY6D	1311	1093	218	0.087671951146771	0.508548118735877	0.0494053064958829	0.288990825688073
Figure 1B	T cells	90	G0S2	1311	1093	218	0.192503040273619	0.645628087479229	0.110704483074108	0.362385321100917
Figure 1B	T cells	91	MMP11	1311	1093	218	0	0.00710520065579221	0	0.00458715596330275
Figure 1B	T cells	92	SPP1	1311	1093	218	0	0.0208014706367268	0	0.0137614678899083
Figure 1B	T cells	93	LYPD3	1311	1093	218	0.108196134809868	0.36919157652692	0.0640439158279963	0.229357798165138
Figure 1B	T cells	94	CNN1	1311	1093	218	0.0238506590617472	0.0102578888643178	0.0146386093321134	0.0091743119266055
Figure 1B	T cells	95	ANGPTL7	1311	1093	218	0	0	0	0
Figure 1B	T cells	96	KRT16	1311	1093	218	0.053675719050921	0.308164687236529	0.0320219579139982	0.192660550458716
Figure 1B	T cells	97	ZNRD1	1311	1093	218	0.310372802033033	0.174533823533203	0.180237877401647	0.110091743119266
Figure 1B	T cells	98	IGLL1	1311	1093	218	0.00246211442219229	0.112463428384028	0.00182982616651418	0.0642201834862385
Figure 1B	T cells	99	GZMB	1311	1093	218	0.224155420319733	0.0626639203950021	0.0896614821591949	0.0229357798165138
Figure 1B	T cells	100	TOP2A	1311	1093	218	0.00941020674987608	0.0444853204100661	0.00640439158279963	0.0321100917431193
Figure 1B	T cells	101	COL11A1	1311	1093	218	0.00641917558815214	0	0.00365965233302836	0
Figure 1B	T cells	102	C15orf48	1311	1093	218	0.0622920858049685	0.276145241709498	0.0347666971637694	0.169724770642202
Figure 1B	T cells	103	IL8	1311	1093	218	0.345437754759809	1.19770137704378	0.193961573650503	0.559633027522936
Figure 1B	T cells	104	AQP3	1311	1093	218	0.263247185008013	0.47071126304297	0.149130832570906	0.275229357798165
Figure 1B	T cells	105	AZGP1	1311	1093	218	0.00307687305064941	0.031323614473784	0.000914913083257091	0.0137614678899083
Figure 1B	T cells	106	AL928768.3	1311	1093	218	0.00104551823584573	0.162982222933817	0.000914913083257091	0.0825688073394495
Figure 1B	T cells	107	ACOT7	1311	1093	218	0.120811285087782	0.104242884667595	0.0741079597438243	0.0596330275229358
Figure 1B	T cells	108	IGFBP3	1311	1093	218	0.0387488876082394	0.0462432538525314	0.0228728270814273	0.036697247706422
Figure 1B	T cells	109	SPRR2E	1311	1093	218	0.00287582801569674	0.0182834636693672	0.00182982616651418	0.0091743119266055
Figure 1B	T cells	110	INHBA	1311	1093	218	0.00976113234262563	0.00824509160220105	0.00548947849954254	0.0091743119266055
Figure 1B	T cells	111	FLG	1311	1093	218	0	0.0144233824622058	0	0.0091743119266055
Figure 1B	T cells	112	RGS1	1311	1093	218	0.926197294188655	0.756075575133199	0.384263494967978	0.334862385321101
Figure 1B	T cells	113	KLRB1	1311	1093	218	0.732682981848365	0.674466659271589	0.286367795059469	0.247706422018349
Figure 1B	T cells	114	FAM25A	1311	1093	218	0	0.00278915532634707	0	0.00458715596330275
Figure 1B	T cells	115	CD207	1311	1093	218	0.00309518928437993	0	0.00182982616651418	0
Figure 1B	T cells	116	DERL3	1311	1093	218	0.00804618768233632	0.284486742894337	0.00457456541628545	0.13302752293578
Figure 1B	T cells	117	CXCL1	1311	1093	218	0.143992347805774	0.332872066763586	0.0860018298261665	0.211009174311927
Figure 1B	T cells	118	CCL18	1311	1093	218	0.0446773128810034	0.0139730999427806	0.0274473924977127	0.0091743119266055
Figure 1B	T cells	119	FCER1A	1311	1093	218	0.0771638485796723	0.0955865607052914	0.0457456541628545	0.073394495412844
Figure 1B	T cells	120	S100A14	1311	1093	218	0.113005150849531	0.601890331327922	0.0686184812442818	0.334862385321101
Figure 1B	T cells	121	ASPN	1311	1093	218	0.0102038176821103	0.0280907268736257	0.00640439158279963	0.018348623853211
Figure 1B	T cells	122	RERGL	1311	1093	218	0.00459051414995432	0.00936204936555459	0.00274473924977127	0.0091743119266055
Figure 1B	T cells	123	RNF144B	1311	1093	218	0.0567780969111504	0.215735908465283	0.0338517840805123	0.137614678899083
Figure 1B	T cells	124	CCL4L2	1311	1093	218	0.035759709458105	0	0.0164684354986276	0
Figure 1B	T cells	125	SFN	1311	1093	218	0.333961882357671	1.09605491499104	0.187557182067704	0.5
Figure 1B	T cells	126	PLA2G2A	1311	1093	218	0.00622013496159491	0.107948984878618	0.00365965233302836	0.0642201834862385
Figure 1B	T cells	127	FGFBP1	1311	1093	218	0.0354604309847729	0.225093288704387	0.0219579139981702	0.155963302752294
Figure 1B	T cells	128	COL1A1	1311	1093	218	0.339141557950474	0.540310565283735	0.193961573650503	0.298165137614679
Figure 1B	T cells	129	COL17A1	1311	1093	218	0.0232311068308255	0.119565786257871	0.0146386093321134	0.0825688073394495
Figure 1B	T cells	130	SPRY1	1311	1093	218	0.0544081017813474	0.117645069222894	0.0311070448307411	0.0779816513761468
Figure 1B	T cells	131	NKG7	1311	1093	218	0.418952649714211	0.104437187830368	0.165599268069533	0.055045871559633
Figure 1B	T cells	132	SDS	1311	1093	218	0.0128486902468142	0	0.00640439158279963	0
Figure 1B	T cells	133	MMP7	1311	1093	218	0	0	0	0
Figure 1B	T cells	134	GJA4	1311	1093	218	0.0262091729103869	0.0364050607052093	0.0155535224153705	0.0321100917431193
Figure 1B	T cells	135	MYL9	1311	1093	218	0.187908179379961	0.159121511155184	0.110704483074108	0.110091743119266
Figure 1B	T cells	136	SOX17	1311	1093	218	0.0126877288153599	0.0605017948223495	0.00823421774931381	0.0458715596330275
Figure 1B	T cells	137	MMP9	1311	1093	218	0.0694800474679759	0.156365195502177	0.0411710887465691	0.110091743119266
Figure 1B	T cells	138	GLYATL2	1311	1093	218	0	0.00731308510375467	0	0.00458715596330275
Figure 1B	T cells	139	PERP	1311	1093	218	0.413518979404353	0.84988432561235	0.230558096980787	0.431192660550459
Figure 1B	T cells	140	TM4SF1	1311	1093	218	0.167157329692796	0.661510863900091	0.0978956999085087	0.36697247706422
Figure 1B	T cells	141	MYL4	1311	1093	218	0.00424548096862881	0.00914331446070952	0.00182982616651418	0.0091743119266055
Figure 1B	T cells	142	IL22	1311	1093	218	0.0105033954099703	0.0369273549972007	0.00457456541628545	0.018348623853211
Figure 1B	T cells	143	KRT19	1311	1093	218	0.0639821098968032	0.0480077610108099	0.0256175663311985	0.0229357798165138
Figure 1B	T cells	144	CCL5	1311	1093	218	0.87087109305817	0.248404837996641	0.304666056724611	0.13302752293578
Figure 1B	T cells	145	MED24	1311	1093	218	0.0260710291173045	0.0396151368071347	0.0164684354986276	0.0275229357798165
Figure 1B	T cells	146	HBD	1311	1093	218	0.0230310622993355	0	0.010064043915828	0
Figure 1B	T cells	147	DST	1311	1093	218	0.0621314366096689	0.262463571515881	0.0375114364135407	0.178899082568807
Figure 1B	T cells	148	MIR205HG	1311	1093	218	0.0645284189525845	0.32961772073307	0.0393412625800549	0.211009174311927
Figure 1B	T cells	149	CXCL3	1311	1093	218	0.167705877583951	0.632278617692503	0.0951509606587374	0.348623853211009
Figure 1B	T cells	150	CST6	1311	1093	218	0.00659557314337278	0.0124207810464392	0.00365965233302836	0.0091743119266055
Figure 1B	Fibroblasts	1	IGJ	4798	1786	3012	0.0194399882627755	0.0848859827495151	0.013437849944009	0.048472775564409
Figure 1B	Fibroblasts	2	HBA1	4798	1786	3012	0.199885902742533	0.00807517847943285	0.114221724524076	0.00365205843293493
Figure 1B	Fibroblasts	3	HBA2	4798	1786	3012	0.419656087879427	0.00435730873671852	0.227323628219485	0.00166002656042497
Figure 1B	Fibroblasts	4	COCH	4798	1786	3012	0.311775513531052	0.0737928472139317	0.106942889137738	0.0358565737051793
Figure 1B	Fibroblasts	5	CCL21	4798	1786	3012	0.0713610177879114	0.094690188050658	0.0487122060470325	0.0537848605577689
Figure 1B	Fibroblasts	6	IGLL5	4798	1786	3012	0.0213203117675802	0.065711723054755	0.0145576707726764	0.0375166002656043
Figure 1B	Fibroblasts	7	HBB	4798	1786	3012	1.23560407577037	0.0172705101090298	0.479843225083987	0.00863213811420983
Figure 1B	Fibroblasts	8	DES	4798	1786	3012	0.0385346182602696	0.00297960219761994	0.0268756998880179	0.00199203187250996
Figure 1B	Fibroblasts	9	DCT	4798	1786	3012	0.0229497094448308	0.00820823728789545	0.0145576707726764	0.00431606905710491
Figure 1B	Fibroblasts	10	TFF3	4798	1786	3012	0.0198413698084702	0.0410090466630812	0.0139977603583427	0.0225763612217795
Figure 1B	Fibroblasts	11	APOD	4798	1786	3012	2.3094605491773	1.69169035407497	0.808510638297872	0.646082337317397
Figure 1B	Fibroblasts	12	CCL20	4798	1786	3012	0.00610389838290748	0.0147002918729547	0.00447928331466965	0.00796812749003984
Figure 1B	Fibroblasts	13	ACTG2	4798	1786	3012	0.0338758398601419	0.00150311391557101	0.0251959686450168	0.00099601593625498
Figure 1B	Fibroblasts	14	CCL4	4798	1786	3012	0.0673933144509144	0.0214791551594558	0.0464725643896977	0.0122841965471448
Figure 1B	Fibroblasts	15	CALML5	4798	1786	3012	0.00754670142046917	0.0290860315729504	0.00559910414333707	0.0172642762284197
Figure 1B	Fibroblasts	16	TYRP1	4798	1786	3012	0.0228073077929312	0.0143207579456944	0.0162374020156775	0.00830013280212483
Figure 1B	Fibroblasts	17	CCL3	4798	1786	3012	0.0496539494004537	0.0480678980414824	0.0335946248600224	0.0249003984063745
Figure 1B	Fibroblasts	18	CCL17	4798	1786	3012	0.0114681745474179	0.00429128326200822	0.00783874580067189	0.00232403718459495
Figure 1B	Fibroblasts	19	KRT2	4798	1786	3012	0.0033627582461988	0.013204893018456	0.00279955207166853	0.00763612217795485
Figure 1B	Fibroblasts	20	CCL8	4798	1786	3012	0.06652160264511	0.0325652800581409	0.0352743561030235	0.0156042496679947
Figure 1B	Fibroblasts	21	PCP4	4798	1786	3012	0.0226453745191463	0.002391859996702	0.0167973124300112	0.00166002656042497
Figure 1B	Fibroblasts	22	KRTDAP	4798	1786	3012	0.0304013710468879	0.118882430807389	0.0223964165733483	0.0687250996015936
Figure 1B	Fibroblasts	23	CCL19	4798	1786	3012	0.444306618022621	0.273322087418337	0.161814109742441	0.097277556440903
Figure 1B	Fibroblasts	24	KRT15	4798	1786	3012	0.108724596115739	0.0410299973816644	0.0767077267637178	0.0232403718459495
Figure 1B	Fibroblasts	25	MLANA	4798	1786	3012	0.0190413291099906	0.00882080422733281	0.0145576707726764	0.00464807436918991
Figure 1B	Fibroblasts	26	XCL1	4798	1786	3012	0.0157070149764104	0.0149808911306282	0.0100783874580067	0.00763612217795485
Figure 1B	Fibroblasts	27	FABP4	4798	1786	3012	0.0169147092927355	0.0152557696121604	0.0117581187010078	0.00830013280212483
Figure 1B	Fibroblasts	28	RGS5	4798	1786	3012	0.0381989828311372	0.0185283707645584	0.0274356103023516	0.00929614873837981
Figure 1B	Fibroblasts	29	MYLK	4798	1786	3012	0.126107891928156	0.0527163205733322	0.0901455767077268	0.0292164674634794
Figure 1B	Fibroblasts	30	XCL2	4798	1786	3012	0.00414592056571673	0.00939647084823111	0.00335946248600224	0.0049800796812749
Figure 1B	Fibroblasts	31	SPRR1B	4798	1786	3012	0.00401782357000547	0.0234638008943014	0.00279955207166853	0.0139442231075697
Figure 1B	Fibroblasts	32	SELE	4798	1786	3012	0.0655396025840068	0.0633627835412139	0.0453527435610302	0.0351925630810093
Figure 1B	Fibroblasts	33	AREG	4798	1786	3012	0.00369542380765148	0.00608519992374176	0.00223964165733483	0.00365205843293493
Figure 1B	Fibroblasts	34	PMEL	4798	1786	3012	0.0146502431656686	0.00581992396839659	0.0100783874580067	0.00332005312084993
Figure 1B	Fibroblasts	35	C1orf68	4798	1786	3012	0.00316146509907142	0.0067116485747649	0.00223964165733483	0.00365205843293493
Figure 1B	Fibroblasts	36	CCL3L1	4798	1786	3012	0.00295146943951063	0.00196185011305111	0.00223964165733483	0.00099601593625498
Figure 1B	Fibroblasts	37	KRT10	4798	1786	3012	0.806920293333106	0.786117985481081	0.486562150055991	0.390438247011952
Figure 1B	Fibroblasts	38	GNLY	4798	1786	3012	0.0148374196628666	0.00915437048612456	0.0100783874580067	0.00531208499335989
Figure 1B	Fibroblasts	39	AREGB	4798	1786	3012	0	0.00533546686072387	0	0.00298804780876494
Figure 1B	Fibroblasts	40	LGALS7	4798	1786	3012	0.0206180107493843	0.010626693428609	0.0151175811870101	0.00597609561752988
Figure 1B	Fibroblasts	41	KRT1	4798	1786	3012	0.128606031679431	0.291612186721696	0.0907054871220605	0.156706507304117
Figure 1B	Fibroblasts	42	SLURP1	4798	1786	3012	0	0.00321140858502721	0	0.00199203187250996
Figure 1B	Fibroblasts	43	SPRR1A	4798	1786	3012	0.00191812857498046	0.00663945428866765	0.00111982082866741	0.00365205843293493
Figure 1B	Fibroblasts	44	KRT6A	4798	1786	3012	0.00413123561219006	0.0103259765288602	0.00335946248600224	0.00630810092961487
Figure 1B	Fibroblasts	45	S100A7	4798	1786	3012	0.00468736083074663	0.0125167873505041	0.00335946248600224	0.00697211155378486
Figure 1B	Fibroblasts	46	MZB1	4798	1786	3012	0.000784791924162976	0.00328913468465985	0.000559910414333707	0.00199203187250996
Figure 1B	Fibroblasts	47	LGALS7B	4798	1786	3012	0.0545941020097034	0.0569067176313834	0.0358342665173572	0.0335325365205843
Figure 1B	Fibroblasts	48	RP11-1143G9.4	4798	1786	3012	0.0318868569623075	0.0386477680501956	0.0218365061590146	0.0205843293492696
Figure 1B	Fibroblasts	49	KRT5	4798	1786	3012	0.299393453600515	0.210225301628471	0.195408734602464	0.116533864541833
Figure 1B	Fibroblasts	50	IFNG	4798	1786	3012	0.0150565261094359	0.00551990893256883	0.00951847704367301	0.00265604249667995
Figure 1B	Fibroblasts	51	IL13	4798	1786	3012	0.0100094536411501	0.00106510574889118	0.00671892497200448	0.000664010624169987
Figure 1B	Fibroblasts	52	S100A8	4798	1786	3012	0.00167665573285656	0.007349905216502	0.00111982082866741	0.00431606905710491
Figure 1B	Fibroblasts	53	SBSN	4798	1786	3012	0.0120838176255743	0.0585419669778322	0.00951847704367301	0.0335325365205843
Figure 1B	Fibroblasts	54	HIST1H4C	4798	1786	3012	0.227027811997951	0.24657832949622	0.151175811870101	0.132138114209827
Figure 1B	Fibroblasts	55	ACTA2	4798	1786	3012	0.199258112901383	0.0667823520802588	0.131578947368421	0.0368525896414343
Figure 1B	Fibroblasts	56	SFRP4	4798	1786	3012	0.0810816460443228	0.128667980637984	0.041993281075028	0.0577689243027888
Figure 1B	Fibroblasts	57	CSF3	4798	1786	3012	0.0379250261295401	0.0401554016252814	0.0257558790593505	0.0225763612217795
Figure 1B	Fibroblasts	58	IL6	4798	1786	3012	0.408582115011476	0.235058641714551	0.230683090705487	0.111221779548473
Figure 1B	Fibroblasts	59	EDN2	4798	1786	3012	0.0058349473829827	0.00214917345936679	0.00391937290033595	0.00132802124833997
Figure 1B	Fibroblasts	60	TAGLN	4798	1786	3012	0.334816474362332	0.122160739701777	0.203807390817469	0.0600929614873838
Figure 1B	Fibroblasts	61	MYH11	4798	1786	3012	0.048035698388135	0.0138938692818536	0.0347144456886898	0.00796812749003984
Figure 1B	Fibroblasts	62	IL17A	4798	1786	3012	0.00135134086318094	0.000580821365110482	0.000559910414333707	0.000332005312084993
Figure 1B	Fibroblasts	63	IL1B	4798	1786	3012	0.0374182352793675	0.0323326444723823	0.0274356103023516	0.0169322709163347
Figure 1B	Fibroblasts	64	S100A2	4798	1786	3012	0.376339736004904	0.572824460701302	0.248040313549832	0.287184594953519
Figure 1B	Fibroblasts	65	STC1	4798	1786	3012	0.0457486435922895	0.022822803318446	0.0268756998880179	0.0122841965471448
Figure 1B	Fibroblasts	66	DMKN	4798	1786	3012	0.114998753304082	0.334602977520914	0.08006718924972	0.181274900398406
Figure 1B	Fibroblasts	67	LYZ	4798	1786	3012	0.0693203460947434	0.0518185534687947	0.0481522956326988	0.0278884462151394
Figure 1B	Fibroblasts	68	SERPINB2	4798	1786	3012	0.07839486605824	0.152961322084897	0.055431131019037	0.0859893758300133
Figure 1B	Fibroblasts	69	KRT14	4798	1786	3012	1.03845263746206	1.1105501229201	0.562709966405375	0.48472775564409
Figure 1B	Fibroblasts	70	MT1X	4798	1786	3012	0.918745586229039	0.829159282119673	0.505599104143337	0.373505976095618
Figure 1B	Fibroblasts	71	HSPA6	4798	1786	3012	0.205522303102373	0.0579765971491111	0.109182530795073	0.0268924302788845
Figure 1B	Fibroblasts	72	KRT6B	4798	1786	3012	0.00237202253223391	0.00494164470382175	0.00167973124300112	0.00298804780876494
Figure 1B	Fibroblasts	73	RRAD	4798	1786	3012	0.0740889894122087	0.173175412488765	0.0509518477043673	0.0849933598937583
Figure 1B	Fibroblasts	74	MT1A	4798	1786	3012	0.336431660676788	0.244985383151938	0.188689809630459	0.117529880478088
Figure 1B	Fibroblasts	75	TPM2	4798	1786	3012	0.480398242995523	0.174588932682053	0.302351623740202	0.0932934926958831
Figure 1B	Fibroblasts	76	ACTA1	4798	1786	3012	0.00723452446140976	0.000532227245733261	0.00503919372900336	0.000332005312084993
Figure 1B	Fibroblasts	77	LYVE1	4798	1786	3012	0.00394533450453768	0.00831013418532311	0.00279955207166853	0.00431606905710491
Figure 1B	Fibroblasts	78	CSF2	4798	1786	3012	0.0135434634953174	0.00747292523407823	0.0100783874580067	0.00431606905710491
Figure 1B	Fibroblasts	79	MMRN1	4798	1786	3012	0.000504025000918525	0.00693616125838562	0.000559910414333707	0.00365205843293493
Figure 1B	Fibroblasts	80	DARC	4798	1786	3012	0.082196090439224	0.0462077616585603	0.0576707726763718	0.0262284196547145
Figure 1B	Fibroblasts	81	S100B	4798	1786	3012	0.0269503385535925	0.00532313671329437	0.0156774916013438	0.00298804780876494
Figure 1B	Fibroblasts	82	CCL26	4798	1786	3012	0.0224354419360536	0.0130079933840634	0.0139977603583427	0.00697211155378486
Figure 1B	Fibroblasts	83	NTS	4798	1786	3012	0.00230687937449607	0.00210845967519258	0.00167973124300112	0.00132802124833997
Figure 1B	Fibroblasts	84	UBE2C	4798	1786	3012	0.0118092248550329	0.00320917945718348	0.00615901455767077	0.00166002656042497
Figure 1B	Fibroblasts	85	CLDN5	4798	1786	3012	0.0261067766292366	0.0281260650304859	0.0207166853303471	0.0166002656042497
Figure 1B	Fibroblasts	86	IL20	4798	1786	3012	0.0048630832727957	0.000493404218484292	0.00391937290033595	0.000332005312084993
Figure 1B	Fibroblasts	87	TPSAB1	4798	1786	3012	0.0911080242392715	0.0219770735282034	0.0599104143337066	0.0112881806108898
Figure 1B	Fibroblasts	88	DPEP1	4798	1786	3012	0.116197682207417	0.0250051984731502	0.0615901455767077	0.0112881806108898
Figure 1B	Fibroblasts	89	LY6D	4798	1786	3012	0.063079033814131	0.176373021148148	0.0453527435610302	0.099933598937583
Figure 1B	Fibroblasts	90	G0S2	4798	1786	3012	0.29127920804259	0.423225080255819	0.185890257558791	0.208499335989376
Figure 1B	Fibroblasts	91	MMP11	4798	1786	3012	0.0570891207434685	0.0416084729536576	0.038073908174692	0.0202523240371846
Figure 1B	Fibroblasts	92	SPP1	4798	1786	3012	0.00265599818178362	0.00237072305838339	0.00111982082866741	0.00132802124833997
Figure 1B	Fibroblasts	93	LYPD3	4798	1786	3012	0.0838877539477737	0.139360247041309	0.0543113101903695	0.0793492695883134
Figure 1B	Fibroblasts	94	CNN1	4798	1786	3012	0.0342548669532589	0.00308023007985258	0.0223964165733483	0.00199203187250996
Figure 1B	Fibroblasts	95	ANGPTL7	4798	1786	3012	0.0284715042007317	0.00432729913552024	0.0111982082866741	0.00265604249667995
Figure 1B	Fibroblasts	96	KRT16	4798	1786	3012	0.062473016715638	0.125043356565449	0.0447928331466965	0.0707171314741036
Figure 1B	Fibroblasts	97	ZNRD1	4798	1786	3012	0.21324373132895	0.109428287156616	0.148936170212766	0.0600929614873838
Figure 1B	Fibroblasts	98	IGLL1	4798	1786	3012	0	0	0	0
Figure 1B	Fibroblasts	99	GZMB	4798	1786	3012	0.009936077641076	0.00571502424632289	0.00727883538633819	0.00298804780876494
Figure 1B	Fibroblasts	100	TOP2A	4798	1786	3012	0.0136336530448677	0.00369003519802223	0.00783874580067189	0.00199203187250996
Figure 1B	Fibroblasts	101	COL11A1	4798	1786	3012	0.110397570157105	0.0363923119415268	0.0632698768197088	0.0182602921646746
Figure 1B	Fibroblasts	102	C15orf48	4798	1786	3012	0.0424755306743811	0.0928720103175584	0.0307950727883539	0.051460823373174
Figure 1B	Fibroblasts	103	IL8	4798	1786	3012	0.325701469377941	0.534119782331959	0.20548712206047	0.25265604249668
Figure 1B	Fibroblasts	104	AQP3	4798	1786	3012	0.073971367647337	0.154846254832212	0.051511758118701	0.0886454183266932
Figure 1B	Fibroblasts	105	AZGP1	4798	1786	3012	0.0018368564136307	0.00294799602137289	0.00111982082866741	0.00199203187250996
Figure 1B	Fibroblasts	106	AL928768.3	4798	1786	3012	0	0.000970714166031203	0	0.000664010624169987
Figure 1B	Fibroblasts	107	ACOT7	4798	1786	3012	0.0754224917259116	0.0353772448233289	0.0543113101903695	0.0195883134130146
Figure 1B	Fibroblasts	108	IGFBP3	4798	1786	3012	0.198138759414008	0.13145109393795	0.112541993281075	0.0683930942895086
Figure 1B	Fibroblasts	109	SPRR2E	4798	1786	3012	0	0.0050571795570328	0	0.00265604249667995
Figure 1B	Fibroblasts	110	INHBA	4798	1786	3012	0.131400380280196	0.0884064819912927	0.0867861142217245	0.047808764940239
Figure 1B	Fibroblasts	111	FLG	4798	1786	3012	0	0	0	0
Figure 1B	Fibroblasts	112	RGS1	4798	1786	3012	0.0902141915690056	0.0571157909160466	0.0621500559910414	0.0308764940239044
Figure 1B	Fibroblasts	113	KLRB1	4798	1786	3012	0.0258053135551971	0.0265836984898183	0.0151175811870101	0.0136122177954847
Figure 1B	Fibroblasts	114	FAM25A	4798	1786	3012	0.000889326107919385	0.002797556044878	0.000559910414333707	0.00166002656042497
Figure 1B	Fibroblasts	115	CD207	4798	1786	3012	0.00212178809279152	0.000480708748815194	0.00167973124300112	0.000332005312084993
Figure 1B	Fibroblasts	116	DERL3	4798	1786	3012	0.00118015562266019	0.00291582355060825	0.00111982082866741	0.00166002656042497
Figure 1B	Fibroblasts	117	CXCL1	4798	1786	3012	0.741191244492148	1.43724855169402	0.306830907054871	0.47543160690571
Figure 1B	Fibroblasts	118	CCL18	4798	1786	3012	0.0251998972099204	0.00933435654999184	0.019036954087346	0.00464807436918991
Figure 1B	Fibroblasts	119	FCER1A	4798	1786	3012	0.0664067974247286	0.0297615365006434	0.0475923852183651	0.0169322709163347
Figure 1B	Fibroblasts	120	S100A14	4798	1786	3012	0.0820337659665749	0.194840588733962	0.0599104143337066	0.106573705179283
Figure 1B	Fibroblasts	121	ASPN	4798	1786	3012	0.473510217398308	0.222887978592397	0.226203807390817	0.098937583001328
Figure 1B	Fibroblasts	122	RERGL	4798	1786	3012	0.0158366512643939	0.00331796631608093	0.0117581187010078	0.00199203187250996
Figure 1B	Fibroblasts	123	RNF144B	4798	1786	3012	0.0294432360886467	0.0812336180767206	0.0212765957446809	0.0468127490039841
Figure 1B	Fibroblasts	124	CCL4L2	4798	1786	3012	0.00181876481139385	0.000605771195623272	0.00111982082866741	0.000332005312084993
Figure 1B	Fibroblasts	125	SFN	4798	1786	3012	0.32950722881773	0.577297402390611	0.22060470324748	0.286520584329349
Figure 1B	Fibroblasts	126	PLA2G2A	4798	1786	3012	0.103322167096081	0.856013320527885	0.0509518477043673	0.320053120849934
Figure 1B	Fibroblasts	127	FGFBP1	4798	1786	3012	0.0283607735009949	0.0774515211985029	0.0218365061590146	0.0448207171314741
Figure 1B	Fibroblasts	128	COL1A1	4798	1786	3012	2.89918584507451	2.32489037883638	0.91993281075028	0.723107569721116
Figure 1B	Fibroblasts	129	COL17A1	4798	1786	3012	0.0242812582140134	0.0233607631884833	0.0173572228443449	0.0136122177954847
Figure 1B	Fibroblasts	130	SPRY1	4798	1786	3012	0.624388300564069	0.495933113234716	0.341545352743561	0.224435590969456
Figure 1B	Fibroblasts	131	NKG7	4798	1786	3012	0.0207042465886296	0.00897618403832863	0.0156774916013438	0.00464807436918991
Figure 1B	Fibroblasts	132	SDS	4798	1786	3012	0.00720802663861042	0.00449907510613841	0.00503919372900336	0.00232403718459495
Figure 1B	Fibroblasts	133	MMP7	4798	1786	3012	0	0.00836724936738333	0	0.00365205843293493
Figure 1B	Fibroblasts	134	GJA4	4798	1786	3012	0.0302156288607998	0.00760970765650232	0.0207166853303471	0.0049800796812749
Figure 1B	Fibroblasts	135	MYL9	4798	1786	3012	0.700726825417573	0.473933236154783	0.429451287793953	0.245019920318725
Figure 1B	Fibroblasts	136	SOX17	4798	1786	3012	0.019370757560938	0.013627057719508	0.013437849944009	0.00796812749003984
Figure 1B	Fibroblasts	137	MMP9	4798	1786	3012	0.0369679524328386	0.0311325896692325	0.0263157894736842	0.0169322709163347
Figure 1B	Fibroblasts	138	GLYATL2	4798	1786	3012	0.00242357787621935	0.000530968083933605	0.00167973124300112	0.000332005312084993
Figure 1B	Fibroblasts	139	PERP	4798	1786	3012	0.488317896308695	0.460536115425944	0.304031354983203	0.237715803452855
Figure 1B	Fibroblasts	140	TM4SF1	4798	1786	3012	0.19179349881206	0.158062524696778	0.122620380739082	0.0903054448871182
Figure 1B	Fibroblasts	141	MYL4	4798	1786	3012	0.0463287260466545	0.0284007692181853	0.0268756998880179	0.0129482071713147
Figure 1B	Fibroblasts	142	IL22	4798	1786	3012	0	0.00165924669169972	0	0.00099601593625498
Figure 1B	Fibroblasts	143	KRT19	4798	1786	3012	0.00730803154114543	0.00101346713875421	0.00447928331466965	0.000664010624169987
Figure 1B	Fibroblasts	144	CCL5	4798	1786	3012	0.0391289005984797	0.0366393933678717	0.0240761478163494	0.0182602921646746
Figure 1B	Fibroblasts	145	MED24	4798	1786	3012	0.048694581471459	0.02731939010117	0.0369540873460246	0.0159362549800797
Figure 1B	Fibroblasts	146	HBD	4798	1786	3012	0.0187934022627026	0.000446643087182742	0.0117581187010078	0.000332005312084993
Figure 1B	Fibroblasts	147	DST	4798	1786	3012	0.48696504435778	0.502242784179096	0.318029115341545	0.261620185922975
Figure 1B	Fibroblasts	148	MIR205HG	4798	1786	3012	0.0633237914705142	0.110423604853117	0.0453527435610302	0.0620849933598938
Figure 1B	Fibroblasts	149	CXCL3	4798	1786	3012	0.846877287886106	1.1063319448963	0.362262038073908	0.417662682602922
Figure 1B	Fibroblasts	150	CST6	4798	1786	3012	0.000879901420952147	0.00423344502616431	0.000559910414333707	0.00232403718459495
Figure 1B	Macrophages/DC	1	IGJ	2250	685	1565	0.0326551696333897	0.346853579358979	0.0291970802919708	0.229392971246006
Figure 1B	Macrophages/DC	2	HBA1	2250	685	1565	0.147688693256058	0.0245898248869346	0.0992700729927007	0.0178913738019169
Figure 1B	Macrophages/DC	3	HBA2	2250	685	1565	0.260885487667374	0.0614501517662725	0.178102189781022	0.0492012779552716
Figure 1B	Macrophages/DC	4	COCH	2250	685	1565	0.0621830668409346	0.0442543555936999	0.054014598540146	0.0300319488817891
Figure 1B	Macrophages/DC	5	CCL21	2250	685	1565	0.0579626888563049	0.374550954916317	0.0496350364963504	0.243450479233227
Figure 1B	Macrophages/DC	6	IGLL5	2250	685	1565	0.0324670680758097	0.315905452116124	0.0262773722627737	0.212779552715655
Figure 1B	Macrophages/DC	7	HBB	2250	685	1565	0.701013548820715	0.210183512242003	0.287591240875912	0.152076677316294
Figure 1B	Macrophages/DC	8	DES	2250	685	1565	0.0487947137942691	0.00903413563805362	0.0394160583941606	0.00830670926517572
Figure 1B	Macrophages/DC	9	DCT	2250	685	1565	0.0445340547832028	0.0293950858659757	0.035036496350365	0.0236421725239617
Figure 1B	Macrophages/DC	10	TFF3	2250	685	1565	0.0182715496020587	0.12436685163278	0.0175182481751825	0.0958466453674121
Figure 1B	Macrophages/DC	11	APOD	2250	685	1565	0.389821257992394	0.317247680020406	0.303649635036496	0.205750798722045
Figure 1B	Macrophages/DC	12	CCL20	2250	685	1565	0.034556489621219	0.133539563431986	0.0175182481751825	0.0530351437699681
Figure 1B	Macrophages/DC	13	ACTG2	2250	685	1565	0.0499872363036488	0.00358243783780346	0.0408759124087591	0.00319488817891374
Figure 1B	Macrophages/DC	14	CCL4	2250	685	1565	0.556115501831021	0.234288579373936	0.252554744525547	0.105431309904153
Figure 1B	Macrophages/DC	15	CALML5	2250	685	1565	0.00779276760509052	0.0398353431392359	0.0072992700729927	0.0300319488817891
Figure 1B	Macrophages/DC	16	TYRP1	2250	685	1565	0.0436992700476471	0.0278594661852456	0.035036496350365	0.0230031948881789
Figure 1B	Macrophages/DC	17	CCL3	2250	685	1565	0.738037262706089	0.444112724344788	0.315328467153285	0.201916932907348
Figure 1B	Macrophages/DC	18	CCL17	2250	685	1565	0.0874624076433577	0.092990081329353	0.0394160583941606	0.0402555910543131
Figure 1B	Macrophages/DC	19	KRT2	2250	685	1565	0.00683021819236346	0.0302980957421771	0.0072992700729927	0.0242811501597444
Figure 1B	Macrophages/DC	20	CCL8	2250	685	1565	0.0406508114643518	0.034005665077905	0.0277372262773723	0.0172523961661342
Figure 1B	Macrophages/DC	21	PCP4	2250	685	1565	0.0351296841508028	0.00466857006503482	0.0291970802919708	0.00383386581469649
Figure 1B	Macrophages/DC	22	KRTDAP	2250	685	1565	0.0570965934689461	0.183329370017971	0.0481751824817518	0.130351437699681
Figure 1B	Macrophages/DC	23	CCL19	2250	685	1565	0.159883253434215	0.244326818179664	0.11970802919708	0.16038338658147
Figure 1B	Macrophages/DC	24	KRT15	2250	685	1565	0.123007234972831	0.142992995645765	0.105109489051095	0.108626198083067
Figure 1B	Macrophages/DC	25	MLANA	2250	685	1565	0.02487642995003	0.0387068811748202	0.0204379562043796	0.0313099041533546
Figure 1B	Macrophages/DC	26	XCL1	2250	685	1565	0.0190166960644644	0.0229187603687004	0.0160583941605839	0.0153354632587859
Figure 1B	Macrophages/DC	27	FABP4	2250	685	1565	0.0139990128018416	0.0433009357556048	0.0131386861313869	0.0351437699680511
Figure 1B	Macrophages/DC	28	RGS5	2250	685	1565	0.0364882013990516	0.0516804736217098	0.0291970802919708	0.0383386581469649
Figure 1B	Macrophages/DC	29	MYLK	2250	685	1565	0.117224451083099	0.0570904325725461	0.0978102189781022	0.0440894568690096
Figure 1B	Macrophages/DC	30	XCL2	2250	685	1565	0.00203780386055181	0.00999802291042837	0.00145985401459854	0.00575079872204473
Figure 1B	Macrophages/DC	31	SPRR1B	2250	685	1565	0.00273562667850549	0.0282360752437463	0.00291970802919708	0.0223642172523962
Figure 1B	Macrophages/DC	32	SELE	2250	685	1565	0.0789618949829191	0.156992094797366	0.0715328467153285	0.111182108626198
Figure 1B	Macrophages/DC	33	AREG	2250	685	1565	0.207542122584362	0.335636679232731	0.132846715328467	0.178274760383387
Figure 1B	Macrophages/DC	34	PMEL	2250	685	1565	0.0398310418969819	0.0308408593509743	0.0306569343065693	0.0249201277955272
Figure 1B	Macrophages/DC	35	C1orf68	2250	685	1565	0.00154370880516661	0.00917653875980007	0.00145985401459854	0.00766773162939297
Figure 1B	Macrophages/DC	36	CCL3L1	2250	685	1565	0.364497592096803	0.135029903526746	0.18978102189781	0.063258785942492
Figure 1B	Macrophages/DC	37	KRT10	2250	685	1565	0.503093093461016	0.775619795361089	0.38978102189781	0.438977635782748
Figure 1B	Macrophages/DC	38	GNLY	2250	685	1565	0.0165356005866125	0.0129728806472695	0.0131386861313869	0.010223642172524
Figure 1B	Macrophages/DC	39	AREGB	2250	685	1565	0.00392389507164838	0.215312901002188	0.00437956204379562	0.0990415335463259
Figure 1B	Macrophages/DC	40	LGALS7	2250	685	1565	0.0156995899870902	0.0158788247844172	0.0131386861313869	0.010223642172524
Figure 1B	Macrophages/DC	41	KRT1	2250	685	1565	0.1550636150772	0.642532285104422	0.127007299270073	0.371884984025559
Figure 1B	Macrophages/DC	42	SLURP1	2250	685	1565	0	0.00257802099111885	0	0.00191693290734824
Figure 1B	Macrophages/DC	43	SPRR1A	2250	685	1565	0.00376018649866927	0.0113161790079069	0.00437956204379562	0.010223642172524
Figure 1B	Macrophages/DC	44	KRT6A	2250	685	1565	0.014479025565788	0.0141661335498206	0.0102189781021898	0.0108626198083067
Figure 1B	Macrophages/DC	45	S100A7	2250	685	1565	0.00120280878133516	0.00780654321611311	0.00145985401459854	0.00511182108626198
Figure 1B	Macrophages/DC	46	MZB1	2250	685	1565	0.00167743524422629	0.0102748325301066	0.00145985401459854	0.00766773162939297
Figure 1B	Macrophages/DC	47	LGALS7B	2250	685	1565	0.0221188932187164	0.132718739788069	0.0204379562043796	0.0977635782747604
Figure 1B	Macrophages/DC	48	RP11-1143G9.4	2250	685	1565	1.64817398653917	1.87165566202434	0.72992700729927	0.72332268370607
Figure 1B	Macrophages/DC	49	KRT5	2250	685	1565	0.382418667622043	0.547399842770187	0.302189781021898	0.322044728434505
Figure 1B	Macrophages/DC	50	IFNG	2250	685	1565	0.0100464594856234	0.0104466059022368	0.00875912408759124	0.00766773162939297
Figure 1B	Macrophages/DC	51	IL13	2250	685	1565	0.0173067404499003	0.000480008484387276	0.0160583941605839	0.000638977635782748
Figure 1B	Macrophages/DC	52	S100A8	2250	685	1565	0.0190847392052744	0.00861770193983129	0.0175182481751825	0.00511182108626198
Figure 1B	Macrophages/DC	53	SBSN	2250	685	1565	0.0216753763652541	0.0812225139002614	0.018978102189781	0.060702875399361
Figure 1B	Macrophages/DC	54	HIST1H4C	2250	685	1565	0.162117660706372	0.255950513625369	0.127007299270073	0.143130990415335
Figure 1B	Macrophages/DC	55	ACTA2	2250	685	1565	0.124213329360412	0.128802433152313	0.091970802919708	0.0939297124600639
Figure 1B	Macrophages/DC	56	SFRP4	2250	685	1565	0.00954188273121142	0.00914426320526716	0.0072992700729927	0.00511182108626198
Figure 1B	Macrophages/DC	57	CSF3	2250	685	1565	0.0454193085142572	0.0958630952242066	0.037956204379562	0.0722044728434505
Figure 1B	Macrophages/DC	58	IL6	2250	685	1565	0.160025242302188	0.126187296416643	0.12992700729927	0.0888178913738019
Figure 1B	Macrophages/DC	59	EDN2	2250	685	1565	0.00165353350993219	0.00114223956167471	0.00145985401459854	0.000638977635782748
Figure 1B	Macrophages/DC	60	TAGLN	2250	685	1565	0.212717058454033	0.151015411020207	0.162043795620438	0.110543130990415
Figure 1B	Macrophages/DC	61	MYH11	2250	685	1565	0.064469711519713	0.0211624092691087	0.054014598540146	0.0159744408945687
Figure 1B	Macrophages/DC	62	IL17A	2250	685	1565	0	0.000571898476070046	0	0.000638977635782748
Figure 1B	Macrophages/DC	63	IL1B	2250	685	1565	1.39878346948362	1.31517867585841	0.567883211678832	0.546325878594249
Figure 1B	Macrophages/DC	64	S100A2	2250	685	1565	0.529570032044535	1.10406308377688	0.392700729927007	0.504792332268371
Figure 1B	Macrophages/DC	65	STC1	2250	685	1565	0.0117188949672343	0.0759355659945815	0.0102189781021898	0.05814696485623
Figure 1B	Macrophages/DC	66	DMKN	2250	685	1565	0.143369170089173	0.693724485039981	0.11970802919708	0.392332268370607
Figure 1B	Macrophages/DC	67	LYZ	2250	685	1565	2.8449916628245	2.65248108518266	0.921167883211679	0.864536741214058
Figure 1B	Macrophages/DC	68	SERPINB2	2250	685	1565	0.111227591700476	0.245588475035253	0.0934306569343066	0.16741214057508
Figure 1B	Macrophages/DC	69	KRT14	2250	685	1565	1.24685962109541	1.80362851448177	0.744525547445255	0.663897763578275
Figure 1B	Macrophages/DC	70	MT1X	2250	685	1565	0.279546210330778	0.352650006560381	0.223357664233577	0.226198083067093
Figure 1B	Macrophages/DC	71	HSPA6	2250	685	1565	0.745101528140024	0.295208673801183	0.364963503649635	0.147603833865815
Figure 1B	Macrophages/DC	72	KRT6B	2250	685	1565	0.00537826794982694	0.00239913950807165	0.00291970802919708	0.00191693290734824
Figure 1B	Macrophages/DC	73	RRAD	2250	685	1565	0.0850517739923277	0.0834408893391328	0.0642335766423358	0.0504792332268371
Figure 1B	Macrophages/DC	74	MT1A	2250	685	1565	0.115867227235788	0.0797128106302036	0.0905109489051095	0.0600638977635783
Figure 1B	Macrophages/DC	75	TPM2	2250	685	1565	0.212727777340493	0.137346810646381	0.173722627737226	0.102875399361022
Figure 1B	Macrophages/DC	76	ACTA1	2250	685	1565	0.0113655577817384	0.00210258509247986	0.0072992700729927	0.00191693290734824
Figure 1B	Macrophages/DC	77	LYVE1	2250	685	1565	0.0357777670139015	0.030009364893578	0.018978102189781	0.0166134185303514
Figure 1B	Macrophages/DC	78	CSF2	2250	685	1565	0.00939262497092328	0.00907794818917987	0.00875912408759124	0.00511182108626198
Figure 1B	Macrophages/DC	79	MMRN1	2250	685	1565	0.00348336368411588	0.0208874903514498	0.00291970802919708	0.0159744408945687
Figure 1B	Macrophages/DC	80	DARC	2250	685	1565	0.0763617728306068	0.230894597305952	0.0656934306569343	0.168051118210863
Figure 1B	Macrophages/DC	81	S100B	2250	685	1565	0.306499144299197	0.251191036799023	0.178102189781022	0.138019169329073
Figure 1B	Macrophages/DC	82	CCL26	2250	685	1565	0.00485593760335869	0.00361107181663637	0.00437956204379562	0.00255591054313099
Figure 1B	Macrophages/DC	83	NTS	2250	685	1565	0.00142250577391337	0.00740455992815145	0.00145985401459854	0.00702875399361022
Figure 1B	Macrophages/DC	84	UBE2C	2250	685	1565	0.0420080066399546	0.0201431615999126	0.0335766423357664	0.0159744408945687
Figure 1B	Macrophages/DC	85	CLDN5	2250	685	1565	0.0213610428191344	0.0989249795661453	0.0175182481751825	0.0747603833865815
Figure 1B	Macrophages/DC	86	IL20	2250	685	1565	0.0297238521268824	0.0273538875827431	0.0160583941605839	0.0166134185303514
Figure 1B	Macrophages/DC	87	TPSAB1	2250	685	1565	0.0843540210228454	0.0453193969440828	0.0656934306569343	0.0357827476038339
Figure 1B	Macrophages/DC	88	DPEP1	2250	685	1565	0	0.00155656564893286	0	0.000638977635782748
Figure 1B	Macrophages/DC	89	LY6D	2250	685	1565	0.0650320091999185	0.398552899831354	0.0583941605839416	0.263258785942492
Figure 1B	Macrophages/DC	90	G0S2	2250	685	1565	1.61499442211553	2.6572807506411	0.557664233576642	0.780830670926518
Figure 1B	Macrophages/DC	91	MMP11	2250	685	1565	0.00432032081196806	0.00398635549622067	0.00437956204379562	0.00255591054313099
Figure 1B	Macrophages/DC	92	SPP1	2250	685	1565	0.00297222101766917	0.0141953000818764	0.00291970802919708	0.00766773162939297
Figure 1B	Macrophages/DC	93	LYPD3	2250	685	1565	0.176990602899106	0.388445216078808	0.135766423357664	0.242172523961661
Figure 1B	Macrophages/DC	94	CNN1	2250	685	1565	0.0260844496091174	0.0141199270561691	0.018978102189781	0.0108626198083067
Figure 1B	Macrophages/DC	95	ANGPTL7	2250	685	1565	0	0	0	0
Figure 1B	Macrophages/DC	96	KRT16	2250	685	1565	0.055605369316115	0.265197373385453	0.0481751824817518	0.179552715654952
Figure 1B	Macrophages/DC	97	ZNRD1	2250	685	1565	0.153334745183576	0.0941500345005628	0.138686131386861	0.0696485623003195
Figure 1B	Macrophages/DC	98	IGLL1	2250	685	1565	0	0	0	0
Figure 1B	Macrophages/DC	99	GZMB	2250	685	1565	0.0207244615037594	0.0125873479404624	0.0131386861313869	0.00702875399361022
Figure 1B	Macrophages/DC	100	TOP2A	2250	685	1565	0.0262938327662882	0.0176506066020982	0.0233576642335766	0.0115015974440895
Figure 1B	Macrophages/DC	101	COL11A1	2250	685	1565	0.00662336589835604	0.00464286813578175	0.00583941605839416	0.00255591054313099
Figure 1B	Macrophages/DC	102	C15orf48	2250	685	1565	1.13858558990301	1.92477523024036	0.52992700729927	0.692651757188498
Figure 1B	Macrophages/DC	103	IL8	2250	685	1565	2.70981100651917	3.9341125381701	0.748905109489051	0.904153354632588
Figure 1B	Macrophages/DC	104	AQP3	2250	685	1565	0.124484214926609	0.335736832158306	0.105109489051095	0.228115015974441
Figure 1B	Macrophages/DC	105	AZGP1	2250	685	1565	0	0.000670706077090941	0	0.000638977635782748
Figure 1B	Macrophages/DC	106	AL928768.3	2250	685	1565	0	0.00134864115570581	0	0.000638977635782748
Figure 1B	Macrophages/DC	107	ACOT7	2250	685	1565	0.131541823377899	0.15661601545555	0.110948905109489	0.0920127795527157
Figure 1B	Macrophages/DC	108	IGFBP3	2250	685	1565	0.0551398221643838	0.0575260848651517	0.0467153284671533	0.0421725239616613
Figure 1B	Macrophages/DC	109	SPRR2E	2250	685	1565	0	0.00278415436274138	0	0.00191693290734824
Figure 1B	Macrophages/DC	110	INHBA	2250	685	1565	0.0714145881879487	0.152187871934913	0.054014598540146	0.0869009584664537
Figure 1B	Macrophages/DC	111	FLG	2250	685	1565	0	0.00258366629257542	0	0.00319488817891374
Figure 1B	Macrophages/DC	112	RGS1	2250	685	1565	1.17200668855731	1.13314027594467	0.556204379562044	0.494568690095847
Figure 1B	Macrophages/DC	113	KLRB1	2250	685	1565	0.0253901449862671	0.0468482378608597	0.0233576642335766	0.0332268370607029
Figure 1B	Macrophages/DC	114	FAM25A	2250	685	1565	0.00144927683896608	0.00714041033724794	0.00145985401459854	0.00511182108626198
Figure 1B	Macrophages/DC	115	CD207	2250	685	1565	0.0182890535445808	0.0063754513721703	0.0102189781021898	0.00447284345047923
Figure 1B	Macrophages/DC	116	DERL3	2250	685	1565	0.00383051017453004	0.00513670178916794	0.00291970802919708	0.00319488817891374
Figure 1B	Macrophages/DC	117	CXCL1	2250	685	1565	0.352655448630866	0.665013129925724	0.223357664233577	0.330990415335463
Figure 1B	Macrophages/DC	118	CCL18	2250	685	1565	0.0956882813733473	0.0471226301969687	0.0481751824817518	0.0274760383386581
Figure 1B	Macrophages/DC	119	FCER1A	2250	685	1565	2.29775837712891	1.53325905868908	0.862773722627737	0.628753993610224
Figure 1B	Macrophages/DC	120	S100A14	2250	685	1565	0.116920848307996	0.551795251426928	0.0963503649635036	0.324600638977636
Figure 1B	Macrophages/DC	121	ASPN	2250	685	1565	0.0330339012445164	0.0417734113533688	0.0291970802919708	0.0268370607028754
Figure 1B	Macrophages/DC	122	RERGL	2250	685	1565	0.0164005486725431	0.0154582497254944	0.0160583941605839	0.0108626198083067
Figure 1B	Macrophages/DC	123	RNF144B	2250	685	1565	0.318398846442084	0.658447063494812	0.240875912408759	0.362939297124601
Figure 1B	Macrophages/DC	124	CCL4L2	2250	685	1565	0.189575385001833	0.06104154620352	0.127007299270073	0.0281150159744409
Figure 1B	Macrophages/DC	125	SFN	2250	685	1565	0.381131404937682	0.964194910872579	0.303649635036496	0.488178913738019
Figure 1B	Macrophages/DC	126	PLA2G2A	2250	685	1565	0.0151552245133229	0.109606752259007	0.0131386861313869	0.0670926517571885
Figure 1B	Macrophages/DC	127	FGFBP1	2250	685	1565	0.0424006431237996	0.172330724451574	0.0364963503649635	0.127156549520767
Figure 1B	Macrophages/DC	128	COL1A1	2250	685	1565	0.437682082426038	0.588875944731946	0.32992700729927	0.332907348242811
Figure 1B	Macrophages/DC	129	COL17A1	2250	685	1565	0.036037127228114	0.0791582172022861	0.0321167883211679	0.0619808306709265
Figure 1B	Macrophages/DC	130	SPRY1	2250	685	1565	0.0351371711932349	0.10927696593851	0.0291970802919708	0.073482428115016
Figure 1B	Macrophages/DC	131	NKG7	2250	685	1565	0.0213222979267825	0.0197472980031673	0.0175182481751825	0.0166134185303514
Figure 1B	Macrophages/DC	132	SDS	2250	685	1565	0.250081013156629	0.13159241699979	0.128467153284672	0.073482428115016
Figure 1B	Macrophages/DC	133	MMP7	2250	685	1565	0	0.000685229285059033	0	0.000638977635782748
Figure 1B	Macrophages/DC	134	GJA4	2250	685	1565	0.0335607669170983	0.0217984494279236	0.0291970802919708	0.0185303514376997
Figure 1B	Macrophages/DC	135	MYL9	2250	685	1565	0.176314842913171	0.162201283082748	0.148905109489051	0.117571884984026
Figure 1B	Macrophages/DC	136	SOX17	2250	685	1565	0.0202369742212361	0.0384551175188999	0.018978102189781	0.0306709265175719
Figure 1B	Macrophages/DC	137	MMP9	2250	685	1565	0.749109788718661	0.773238171188564	0.369343065693431	0.379552715654952
Figure 1B	Macrophages/DC	138	GLYATL2	2250	685	1565	0	0.0012285512269204	0	0.0012779552715655
Figure 1B	Macrophages/DC	139	PERP	2250	685	1565	0.227967475076281	0.632731284119598	0.186861313868613	0.377635782747604
Figure 1B	Macrophages/DC	140	TM4SF1	2250	685	1565	0.176842325699591	0.479769438917828	0.151824817518248	0.299041533546326
Figure 1B	Macrophages/DC	141	MYL4	2250	685	1565	0.00280486505661551	0.00130486714664083	0.00291970802919708	0.000638977635782748
Figure 1B	Macrophages/DC	142	IL22	2250	685	1565	0.00452301932385564	0.000883708248090653	0.00145985401459854	0.000638977635782748
Figure 1B	Macrophages/DC	143	KRT19	2250	685	1565	0.0109170320806561	0.00479252767493507	0.0102189781021898	0.00319488817891374
Figure 1B	Macrophages/DC	144	CCL5	2250	685	1565	0.053920015107521	0.0486838776935936	0.0408759124087591	0.0306709265175719
Figure 1B	Macrophages/DC	145	MED24	2250	685	1565	0.043954176736118	0.049484758638463	0.0408759124087591	0.0364217252396166
Figure 1B	Macrophages/DC	146	HBD	2250	685	1565	0.00688081146078984	0.0033326502191847	0.00583941605839416	0.00191693290734824
Figure 1B	Macrophages/DC	147	DST	2250	685	1565	0.190841313358699	0.327068319950664	0.159124087591241	0.215335463258786
Figure 1B	Macrophages/DC	148	MIR205HG	2250	685	1565	0.0763317424426657	0.284146006637175	0.0686131386861314	0.198722044728434
Figure 1B	Macrophages/DC	149	CXCL3	2250	685	1565	1.17126318217934	1.46260243791344	0.477372262773723	0.54888178913738
Figure 1B	Macrophages/DC	150	CST6	2250	685	1565	0.0352306571993014	0.0210488371490505	0.0277372262773723	0.0146964856230032
Figure 1B	Keratinocytes diff.	1	IGJ	2584	268	2316	0.0260877335911187	0.398053197510453	0.0485074626865672	0.34412780656304
Figure 1B	Keratinocytes diff.	2	HBA1	2584	268	2316	0.108511397787042	0.0233228089476754	0.100746268656716	0.0263385146804836
Figure 1B	Keratinocytes diff.	3	HBA2	2584	268	2316	0.247094310452527	0.0753272043134619	0.190298507462687	0.0824697754749568
Figure 1B	Keratinocytes diff.	4	COCH	2584	268	2316	0.0437147520772529	0.0670691747613391	0.0895522388059701	0.0708117443868739
Figure 1B	Keratinocytes diff.	5	CCL21	2584	268	2316	0.0629932197096709	0.453350739892736	0.0970149253731343	0.354490500863558
Figure 1B	Keratinocytes diff.	6	IGLL5	2584	268	2316	0.0129179192687746	0.342494667462975	0.0261194029850746	0.287996545768566
Figure 1B	Keratinocytes diff.	7	HBB	2584	268	2316	0.614880884748236	0.212390738784769	0.279850746268657	0.191278065630397
Figure 1B	Keratinocytes diff.	8	DES	2584	268	2316	0.0475040548186245	0.00726504546746279	0.0634328358208955	0.00863557858376511
Figure 1B	Keratinocytes diff.	9	DCT	2584	268	2316	0.108761398666509	0.0838570629986987	0.0970149253731343	0.0613126079447323
Figure 1B	Keratinocytes diff.	10	TFF3	2584	268	2316	0.023367375589261	0.154013723509486	0.0485074626865672	0.163212435233161
Figure 1B	Keratinocytes diff.	11	APOD	2584	268	2316	0.421042483109668	0.372219107327498	0.451492537313433	0.321243523316062
Figure 1B	Keratinocytes diff.	12	CCL20	2584	268	2316	0.159676799928357	0.150965296005323	0.123134328358209	0.10146804835924
Figure 1B	Keratinocytes diff.	13	ACTG2	2584	268	2316	0.0517945219986445	0.0118593814728972	0.0708955223880597	0.0159758203799655
Figure 1B	Keratinocytes diff.	14	CCL4	2584	268	2316	0.0692271762193527	0.0500673263437525	0.104477611940299	0.0582901554404145
Figure 1B	Keratinocytes diff.	15	CALML5	2584	268	2316	0.150388954985442	0.31747180384099	0.149253731343284	0.221502590673575
Figure 1B	Keratinocytes diff.	16	TYRP1	2584	268	2316	0.071583362423213	0.0779139691908911	0.0932835820895522	0.0699481865284974
Figure 1B	Keratinocytes diff.	17	CCL3	2584	268	2316	0.0437435143569325	0.114697955826137	0.082089552238806	0.123488773747841
Figure 1B	Keratinocytes diff.	18	CCL17	2584	268	2316	0.0255196612557433	0.00891737669214225	0.0223880597014925	0.0107944732297064
Figure 1B	Keratinocytes diff.	19	KRT2	2584	268	2316	0.0833692678085529	0.208975684763438	0.082089552238806	0.148100172711572
Figure 1B	Keratinocytes diff.	20	CCL8	2584	268	2316	0.0107970330646063	0.0182367855007761	0.0223880597014925	0.0215889464594128
Figure 1B	Keratinocytes diff.	21	PCP4	2584	268	2316	0.0202631946780822	0.00810385164321653	0.0447761194029851	0.00993091537132988
Figure 1B	Keratinocytes diff.	22	KRTDAP	2584	268	2316	0.910683588339182	1.90929704379947	0.414179104477612	0.694300518134715
Figure 1B	Keratinocytes diff.	23	CCL19	2584	268	2316	0.136234508281799	0.213496948879012	0.164179104477612	0.198618307426598
Figure 1B	Keratinocytes diff.	24	KRT15	2584	268	2316	2.00690603441234	0.72581010420083	0.738805970149254	0.405440414507772
Figure 1B	Keratinocytes diff.	25	MLANA	2584	268	2316	0.0626255398594814	0.0728862557796594	0.0671641791044776	0.0677892918825561
Figure 1B	Keratinocytes diff.	26	XCL1	2584	268	2316	0.00979259903503996	0.0154140552707018	0.0149253731343284	0.0189982728842832
Figure 1B	Keratinocytes diff.	27	FABP4	2584	268	2316	0.00860567985498611	0.0603448213827596	0.0186567164179104	0.0699481865284974
Figure 1B	Keratinocytes diff.	28	RGS5	2584	268	2316	0.0258050780292763	0.0533210663923026	0.0447761194029851	0.0617443868739206
Figure 1B	Keratinocytes diff.	29	MYLK	2584	268	2316	0.0766336494010546	0.0584558678514361	0.108208955223881	0.0677892918825561
Figure 1B	Keratinocytes diff.	30	XCL2	2584	268	2316	0.000946287567531382	0.00653792336374674	0.00373134328358209	0.00906735751295337
Figure 1B	Keratinocytes diff.	31	SPRR1B	2584	268	2316	0.0964655788959158	0.378392306438795	0.0970149253731343	0.235751295336788
Figure 1B	Keratinocytes diff.	32	SELE	2584	268	2316	0.0713533285767637	0.169350849184715	0.0895522388059701	0.169257340241796
Figure 1B	Keratinocytes diff.	33	AREG	2584	268	2316	0.642520772557774	1.06241934590392	0.421641791044776	0.510362694300518
Figure 1B	Keratinocytes diff.	34	PMEL	2584	268	2316	0.0449274377661934	0.0498102209879593	0.0671641791044776	0.0492227979274611
Figure 1B	Keratinocytes diff.	35	C1orf68	2584	268	2316	0.0176538466461886	0.0490842904056216	0.0149253731343284	0.035405872193437
Figure 1B	Keratinocytes diff.	36	CCL3L1	2584	268	2316	0	0.00266260868659321	0	0.00302245250431779
Figure 1B	Keratinocytes diff.	37	KRT10	2584	268	2316	2.09136784312363	3.07159135252587	0.757462686567164	0.893350604490501
Figure 1B	Keratinocytes diff.	38	GNLY	2584	268	2316	0.0136970079874753	0.0298024594472814	0.0223880597014925	0.0336787564766839
Figure 1B	Keratinocytes diff.	39	AREGB	2584	268	2316	0.0211332127745459	0.300085797665105	0.041044776119403	0.152417962003454
Figure 1B	Keratinocytes diff.	40	LGALS7	2584	268	2316	1.54342342027038	0.821427626585041	0.847014925373134	0.45293609671848
Figure 1B	Keratinocytes diff.	41	KRT1	2584	268	2316	1.77953327790128	2.81212761638634	0.597014925373134	0.846718480138169
Figure 1B	Keratinocytes diff.	42	SLURP1	2584	268	2316	0.0133639984270725	0.0514683247253222	0.0149253731343284	0.0392918825561313
Figure 1B	Keratinocytes diff.	43	SPRR1A	2584	268	2316	0.040863273714218	0.140211401500173	0.0447761194029851	0.092832469775475
Figure 1B	Keratinocytes diff.	44	KRT6A	2584	268	2316	0.336311901169144	0.242844345465318	0.294776119402985	0.181347150259067
Figure 1B	Keratinocytes diff.	45	S100A7	2584	268	2316	0.0428185889525872	0.0579801840248134	0.0298507462686567	0.0332469775474957
Figure 1B	Keratinocytes diff.	46	MZB1	2584	268	2316	0.00043182555051863	0.00996659047236451	0.00373134328358209	0.0133851468048359
Figure 1B	Keratinocytes diff.	47	LGALS7B	2584	268	2316	2.34690154633631	2.84273770639033	0.944029850746269	0.957685664939551
Figure 1B	Keratinocytes diff.	48	RP11-1143G9.4	2584	268	2316	0.0336921351382845	0.0497191695628074	0.0373134328358209	0.0617443868739206
Figure 1B	Keratinocytes diff.	49	KRT5	2584	268	2316	3.6852724671178	2.54315120304619	0.958955223880597	0.86873920552677
Figure 1B	Keratinocytes diff.	50	IFNG	2584	268	2316	0.0213951027893546	0.0124698182799096	0.0335820895522388	0.0133851468048359
Figure 1B	Keratinocytes diff.	51	IL13	2584	268	2316	0.00555898742318258	0.00233685399318893	0.0149253731343284	0.00302245250431779
Figure 1B	Keratinocytes diff.	52	S100A8	2584	268	2316	0.0720260295348107	0.102445203565327	0.0597014925373134	0.0699481865284974
Figure 1B	Keratinocytes diff.	53	SBSN	2584	268	2316	0.462241587137028	0.923411958267639	0.302238805970149	0.5073402417962
Figure 1B	Keratinocytes diff.	54	HIST1H4C	2584	268	2316	0.290885048445186	0.412768866341663	0.324626865671642	0.330310880829016
Figure 1B	Keratinocytes diff.	55	ACTA2	2584	268	2316	0.100952208716892	0.114940023811375	0.156716417910448	0.127374784110535
Figure 1B	Keratinocytes diff.	56	SFRP4	2584	268	2316	0.00235558951765756	0.00736694796229443	0.00373134328358209	0.00647668393782383
Figure 1B	Keratinocytes diff.	57	CSF3	2584	268	2316	0.0343723147446039	0.133022721519346	0.0485074626865672	0.142055267702936
Figure 1B	Keratinocytes diff.	58	IL6	2584	268	2316	0.130315545916256	0.13076264953036	0.216417910447761	0.137737478411054
Figure 1B	Keratinocytes diff.	59	EDN2	2584	268	2316	0.124047918965368	0.0348997125936728	0.119402985074627	0.0319516407599309
Figure 1B	Keratinocytes diff.	60	TAGLN	2584	268	2316	0.185581642358416	0.179076148988496	0.257462686567164	0.180051813471503
Figure 1B	Keratinocytes diff.	61	MYH11	2584	268	2316	0.0630737865759378	0.0432066066494922	0.0932835820895522	0.0496545768566494
Figure 1B	Keratinocytes diff.	62	IL17A	2584	268	2316	0	0.000333100992402514	0	0.000431778929188256
Figure 1B	Keratinocytes diff.	63	IL1B	2584	268	2316	0.0517788178990561	0.0932870422451542	0.082089552238806	0.0984455958549223
Figure 1B	Keratinocytes diff.	64	S100A2	2584	268	2316	3.32546421871745	3.28261765221906	0.944029850746269	0.91580310880829
Figure 1B	Keratinocytes diff.	65	STC1	2584	268	2316	0.0187140370259394	0.0786693974294015	0.0373134328358209	0.0889464594127807
Figure 1B	Keratinocytes diff.	66	DMKN	2584	268	2316	1.92022358159492	2.98952878594115	0.708955223880597	0.906303972366149
Figure 1B	Keratinocytes diff.	67	LYZ	2584	268	2316	0.103347321679103	0.155252401846188	0.123134328358209	0.159758203799655
Figure 1B	Keratinocytes diff.	68	SERPINB2	2584	268	2316	1.96947113668419	1.98940904258773	0.813432835820896	0.81433506044905
Figure 1B	Keratinocytes diff.	69	KRT14	2584	268	2316	5.18229252506568	4.40604038703112	0.973880597014925	0.981001727115717
Figure 1B	Keratinocytes diff.	70	MT1X	2584	268	2316	2.50968375042239	1.9179608527828	0.914179104477612	0.815630397236615
Figure 1B	Keratinocytes diff.	71	HSPA6	2584	268	2316	0.108802741113646	0.0826091524091237	0.156716417910448	0.0924006908462867
Figure 1B	Keratinocytes diff.	72	KRT6B	2584	268	2316	0.0265680945281549	0.0333934103277479	0.0298507462686567	0.0272020725388601
Figure 1B	Keratinocytes diff.	73	RRAD	2584	268	2316	0.0157934979130897	0.0400187394677303	0.0261194029850746	0.0427461139896373
Figure 1B	Keratinocytes diff.	74	MT1A	2584	268	2316	0.120728499476745	0.0744581815690915	0.16044776119403	0.0824697754749568
Figure 1B	Keratinocytes diff.	75	TPM2	2584	268	2316	0.176181498265352	0.158082181681186	0.25	0.161485319516408
Figure 1B	Keratinocytes diff.	76	ACTA1	2584	268	2316	0.00170303443830999	0.00269069771938824	0.00373134328358209	0.00259067357512953
Figure 1B	Keratinocytes diff.	77	LYVE1	2584	268	2316	0.00176640254928346	0.0175673378318784	0.00373134328358209	0.0189982728842832
Figure 1B	Keratinocytes diff.	78	CSF2	2584	268	2316	0.00673587605396877	0.00315661565059408	0.0111940298507463	0.00345423143350604
Figure 1B	Keratinocytes diff.	79	MMRN1	2584	268	2316	0	0.0189792721522891	0	0.0250431778929188
Figure 1B	Keratinocytes diff.	80	DARC	2584	268	2316	0.0593112572513323	0.265094289564597	0.104477611940299	0.247841105354059
Figure 1B	Keratinocytes diff.	81	S100B	2584	268	2316	0.0267377425208458	0.0334222194002776	0.041044776119403	0.035405872193437
Figure 1B	Keratinocytes diff.	82	CCL26	2584	268	2316	0.00681191392631772	0.00427193241483773	0.00746268656716418	0.00474956822107081
Figure 1B	Keratinocytes diff.	83	NTS	2584	268	2316	0.00403668511842457	0.00761262187236578	0.00373134328358209	0.00949913644214162
Figure 1B	Keratinocytes diff.	84	UBE2C	2584	268	2316	0.0267560942745718	0.032988438223986	0.041044776119403	0.0323834196891192
Figure 1B	Keratinocytes diff.	85	CLDN5	2584	268	2316	0.0309800640909362	0.125154519923349	0.041044776119403	0.134715025906736
Figure 1B	Keratinocytes diff.	86	IL20	2584	268	2316	0.253210585150998	0.0733924426480558	0.23134328358209	0.0647668393782383
Figure 1B	Keratinocytes diff.	87	TPSAB1	2584	268	2316	0.0705094903208082	0.0433559404510404	0.0783582089552239	0.0518134715025907
Figure 1B	Keratinocytes diff.	88	DPEP1	2584	268	2316	0.00140221555047506	0.000771407146597393	0.00746268656716418	0.000863557858376511
Figure 1B	Keratinocytes diff.	89	LY6D	2584	268	2316	1.93306593454825	2.43613426976236	0.783582089552239	0.882987910189983
Figure 1B	Keratinocytes diff.	90	G0S2	2584	268	2316	0.245363795922332	0.550467214160716	0.294776119402985	0.411053540587219
Figure 1B	Keratinocytes diff.	91	MMP11	2584	268	2316	0.00570292069160202	0.0038542632308994	0.0111940298507463	0.00431778929188256
Figure 1B	Keratinocytes diff.	92	SPP1	2584	268	2316	0.000503061653324078	0.00488347279281358	0.00373134328358209	0.00647668393782383
Figure 1B	Keratinocytes diff.	93	LYPD3	2584	268	2316	0.907726435292458	1.86535490094039	0.559701492537313	0.791882556131261
Figure 1B	Keratinocytes diff.	94	CNN1	2584	268	2316	0.0291535423129986	0.0175492530195876	0.0447761194029851	0.0224525043177893
Figure 1B	Keratinocytes diff.	95	ANGPTL7	2584	268	2316	0.00230714481080787	0	0.00373134328358209	0
Figure 1B	Keratinocytes diff.	96	KRT16	2584	268	2316	1.18557845754822	1.60768635645295	0.634328358208955	0.741796200345423
Figure 1B	Keratinocytes diff.	97	ZNRD1	2584	268	2316	0.352863162161652	0.235946840378074	0.421641791044776	0.231865284974093
Figure 1B	Keratinocytes diff.	98	IGLL1	2584	268	2316	0.000917211986408562	0.00049092652426028	0.00373134328358209	0.00129533678756477
Figure 1B	Keratinocytes diff.	99	GZMB	2584	268	2316	0.00986232462358947	0.0139043719973068	0.0186567164179104	0.0172711571675302
Figure 1B	Keratinocytes diff.	100	TOP2A	2584	268	2316	0.0236317195218772	0.0259899508985901	0.0373134328358209	0.0259067357512953
Figure 1B	Keratinocytes diff.	101	COL11A1	2584	268	2316	0.0153109935577996	0.00163415718809694	0.0186567164179104	0.00259067357512953
Figure 1B	Keratinocytes diff.	102	C15orf48	2584	268	2316	0.0645638796555222	0.216695144003654	0.104477611940299	0.214162348877375
Figure 1B	Keratinocytes diff.	103	IL8	2584	268	2316	0.332953625211549	0.92099446712856	0.395522388059701	0.582037996545769
Figure 1B	Keratinocytes diff.	104	AQP3	2584	268	2316	2.27996449102343	2.546973264112	0.951492537313433	0.946027633851468
Figure 1B	Keratinocytes diff.	105	AZGP1	2584	268	2316	0	0.00862421021083317	0	0.00604490500863558
Figure 1B	Keratinocytes diff.	106	AL928768.3	2584	268	2316	0	0.00170676830146044	0	0.00215889464594128
Figure 1B	Keratinocytes diff.	107	ACOT7	2584	268	2316	0.0821946737137515	0.0845521355902601	0.138059701492537	0.0850604490500864
Figure 1B	Keratinocytes diff.	108	IGFBP3	2584	268	2316	1.2184632120154	0.638453787881261	0.664179104477612	0.413644214162349
Figure 1B	Keratinocytes diff.	109	SPRR2E	2584	268	2316	0	0.0183467415817336	0	0.0125215889464594
Figure 1B	Keratinocytes diff.	110	INHBA	2584	268	2316	0.0229312487406765	0.0324417098054258	0.0298507462686567	0.0297927461139896
Figure 1B	Keratinocytes diff.	111	FLG	2584	268	2316	0.0160843516757726	0.0202298986048241	0.0149253731343284	0.0159758203799655
Figure 1B	Keratinocytes diff.	112	RGS1	2584	268	2316	0.082195815646179	0.132745426080264	0.123134328358209	0.131692573402418
Figure 1B	Keratinocytes diff.	113	KLRB1	2584	268	2316	0.0291860267411544	0.0341722954925448	0.0522388059701493	0.0397236614853195
Figure 1B	Keratinocytes diff.	114	FAM25A	2584	268	2316	0.0211035025580398	0.0593094489097696	0.0447761194029851	0.0552677029360967
Figure 1B	Keratinocytes diff.	115	CD207	2584	268	2316	0.0225618727026827	0.00663234085471253	0.0298507462686567	0.00906735751295337
Figure 1B	Keratinocytes diff.	116	DERL3	2584	268	2316	0.0118349344603716	0.00811478447244739	0.0111940298507463	0.00949913644214162
Figure 1B	Keratinocytes diff.	117	CXCL1	2584	268	2316	0.219069680896338	0.401697564268055	0.261194029850746	0.340241796200345
Figure 1B	Keratinocytes diff.	118	CCL18	2584	268	2316	0.0276930773062317	0.023019090441781	0.041044776119403	0.0280656303972366
Figure 1B	Keratinocytes diff.	119	FCER1A	2584	268	2316	0.104035474222029	0.0982444539059403	0.145522388059701	0.106217616580311
Figure 1B	Keratinocytes diff.	120	S100A14	2584	268	2316	2.41398841005203	2.88896750710025	0.940298507462687	0.967616580310881
Figure 1B	Keratinocytes diff.	121	ASPN	2584	268	2316	0.252013759300808	0.174725297032052	0.264925373134328	0.154145077720207
Figure 1B	Keratinocytes diff.	122	RERGL	2584	268	2316	0.00848099491274205	0.0136972939332374	0.0149253731343284	0.0181347150259067
Figure 1B	Keratinocytes diff.	123	RNF144B	2584	268	2316	1.10086028553529	1.60005908359146	0.66044776119403	0.743523316062176
Figure 1B	Keratinocytes diff.	124	CCL4L2	2584	268	2316	0.00372558453471535	0.00132441049461093	0.00373134328358209	0.00215889464594128
Figure 1B	Keratinocytes diff.	125	SFN	2584	268	2316	4.09706885927822	4.11280186077798	1	0.999568221070812
Figure 1B	Keratinocytes diff.	126	PLA2G2A	2584	268	2316	0.0114809579956298	0.0740552809480363	0.0186567164179104	0.075993091537133
Figure 1B	Keratinocytes diff.	127	FGFBP1	2584	268	2316	1.41392018977093	1.61026611543899	0.746268656716418	0.785837651122625
Figure 1B	Keratinocytes diff.	128	COL1A1	2584	268	2316	0.478732299792904	0.503447794477079	0.496268656716418	0.400259067357513
Figure 1B	Keratinocytes diff.	129	COL17A1	2584	268	2316	1.39988850623187	0.710959592520849	0.779850746268657	0.460708117443869
Figure 1B	Keratinocytes diff.	130	SPRY1	2584	268	2316	0.128611019631069	0.155375140829049	0.182835820895522	0.158031088082902
Figure 1B	Keratinocytes diff.	131	NKG7	2584	268	2316	0.00949875747551584	0.0209754645943257	0.0111940298507463	0.0259067357512953
Figure 1B	Keratinocytes diff.	132	SDS	2584	268	2316	0.00943665099912555	0.0120317380543869	0.0111940298507463	0.0129533678756477
Figure 1B	Keratinocytes diff.	133	MMP7	2584	268	2316	0.0050853433583511	0.00163405271505961	0.00373134328358209	0.00129533678756477
Figure 1B	Keratinocytes diff.	134	GJA4	2584	268	2316	0.0287380714371483	0.0342547842347311	0.0522388059701493	0.0427461139896373
Figure 1B	Keratinocytes diff.	135	MYL9	2584	268	2316	0.188915140007516	0.190597762563147	0.257462686567164	0.194300518134715
Figure 1B	Keratinocytes diff.	136	SOX17	2584	268	2316	0.0175787078394377	0.0564618111311969	0.0261194029850746	0.0639032815198618
Figure 1B	Keratinocytes diff.	137	MMP9	2584	268	2316	0.048831982187231	0.118834796414205	0.0858208955223881	0.125647668393782
Figure 1B	Keratinocytes diff.	138	GLYATL2	2584	268	2316	0	0.0049960338867263	0	0.00518134715025907
Figure 1B	Keratinocytes diff.	139	PERP	2584	268	2316	3.42113667273364	3.33054291707439	1	0.991364421416235
Figure 1B	Keratinocytes diff.	140	TM4SF1	2584	268	2316	0.278726284709395	0.712217735024728	0.305970149253731	0.498704663212435
Figure 1B	Keratinocytes diff.	141	MYL4	2584	268	2316	0.00134255717958675	0.00283401753839884	0.00373134328358209	0.00431778929188256
Figure 1B	Keratinocytes diff.	142	IL22	2584	268	2316	0	0.00271151676036859	0	0.00259067357512953
Figure 1B	Keratinocytes diff.	143	KRT19	2584	268	2316	0.0165074434008861	0.00559939650314008	0.0261194029850746	0.00734024179620035
Figure 1B	Keratinocytes diff.	144	CCL5	2584	268	2316	0.00728935204937822	0.0319750817361288	0.0186567164179104	0.0323834196891192
Figure 1B	Keratinocytes diff.	145	MED24	2584	268	2316	0.0315872809026104	0.0562885090229852	0.0671641791044776	0.0664939550949914
Figure 1B	Keratinocytes diff.	146	HBD	2584	268	2316	0.000845893888706825	0.000505278295195158	0.00373134328358209	0.000431778929188256
Figure 1B	Keratinocytes diff.	147	DST	2584	268	2316	2.16666569593324	2.00855324622446	0.850746268656716	0.800949913644214
Figure 1B	Keratinocytes diff.	148	MIR205HG	2584	268	2316	2.47065445556602	2.1692165527595	0.977611940298508	0.924006908462867
Figure 1B	Keratinocytes diff.	149	CXCL3	2584	268	2316	0.27272290627628	0.544009104135773	0.305970149253731	0.403713298791019
Figure 1B	Keratinocytes diff.	150	CST6	2584	268	2316	0.00234655638470063	0.015642897629362	0.00373134328358209	0.00993091537132988
Figure 1B	Lymphatic EC	1	IGJ	1078	788	290	0.0156715901777267	0.488965372143801	0.0101522842639594	0.303448275862069
Figure 1B	Lymphatic EC	2	HBA1	1078	788	290	0.196267394786676	0.0577786976113569	0.106598984771574	0.0310344827586207
Figure 1B	Lymphatic EC	3	HBA2	1078	788	290	0.39115101192883	0.104798477314209	0.219543147208122	0.0620689655172414
Figure 1B	Lymphatic EC	4	COCH	1078	788	290	0.0751163818767956	0.0769918179773781	0.0469543147208122	0.0482758620689655
Figure 1B	Lymphatic EC	5	CCL21	1078	788	290	0.0629830956138926	0.736133280362641	0.0418781725888325	0.437931034482759
Figure 1B	Lymphatic EC	6	IGLL5	1078	788	290	0.0231946635684139	0.516190361864465	0.0152284263959391	0.324137931034483
Figure 1B	Lymphatic EC	7	HBB	1078	788	290	1.33186680976425	0.405917218516679	0.520304568527919	0.244827586206897
Figure 1B	Lymphatic EC	8	DES	1078	788	290	0.203971477351293	0.149576454109181	0.0812182741116751	0.0586206896551724
Figure 1B	Lymphatic EC	9	DCT	1078	788	290	0.0223880351987667	0.0505729420065254	0.0139593908629442	0.0344827586206897
Figure 1B	Lymphatic EC	10	TFF3	1078	788	290	0.0123921352559959	0.216127480611933	0.00888324873096447	0.144827586206897
Figure 1B	Lymphatic EC	11	APOD	1078	788	290	0.28952591183152	0.438808525090471	0.177664974619289	0.268965517241379
Figure 1B	Lymphatic EC	12	CCL20	1078	788	290	0.0119834379235135	0.0228949392539156	0.00761421319796954	0.0172413793103448
Figure 1B	Lymphatic EC	13	ACTG2	1078	788	290	0.42939136916345	0.330484897419108	0.213197969543147	0.179310344827586
Figure 1B	Lymphatic EC	14	CCL4	1078	788	290	0.0406652252028653	0.0470529704985772	0.0279187817258883	0.0275862068965517
Figure 1B	Lymphatic EC	15	CALML5	1078	788	290	0.00707609566340265	0.0887819807069984	0.0050761421319797	0.0586206896551724
Figure 1B	Lymphatic EC	16	TYRP1	1078	788	290	0.0282466475562511	0.0323202414212063	0.0203045685279188	0.0206896551724138
Figure 1B	Lymphatic EC	17	CCL3	1078	788	290	0.0505778629311408	0.0944825629331831	0.0355329949238579	0.0620689655172414
Figure 1B	Lymphatic EC	18	CCL17	1078	788	290	0.00735847232253754	0	0.0050761421319797	0
Figure 1B	Lymphatic EC	19	KRT2	1078	788	290	0.00393209255893106	0.0348206042092621	0.00253807106598985	0.0241379310344828
Figure 1B	Lymphatic EC	20	CCL8	1078	788	290	0.499171688598542	0.511143459062132	0.189086294416244	0.206896551724138
Figure 1B	Lymphatic EC	21	PCP4	1078	788	290	0.118590227019	0.0979040529123306	0.0431472081218274	0.0310344827586207
Figure 1B	Lymphatic EC	22	KRTDAP	1078	788	290	0.0461657402057319	0.224235459437158	0.0304568527918782	0.144827586206897
Figure 1B	Lymphatic EC	23	CCL19	1078	788	290	0.344980688300858	0.532436623496143	0.154822335025381	0.275862068965517
Figure 1B	Lymphatic EC	24	KRT15	1078	788	290	0.0791664438614432	0.222354530222826	0.0532994923857868	0.151724137931034
Figure 1B	Lymphatic EC	25	MLANA	1078	788	290	0.0226632595868558	0.063410217047166	0.0152284263959391	0.0448275862068966
Figure 1B	Lymphatic EC	26	XCL1	1078	788	290	0.0113345126197631	0.0138466865112805	0.00888324873096447	0.00689655172413793
Figure 1B	Lymphatic EC	27	FABP4	1078	788	290	0.223356305409462	0.164863805354357	0.121827411167513	0.110344827586207
Figure 1B	Lymphatic EC	28	RGS5	1078	788	290	1.16990022449568	1.21009732749511	0.4251269035533	0.468965517241379
Figure 1B	Lymphatic EC	29	MYLK	1078	788	290	1.23843435148218	1.25080678392899	0.620558375634518	0.610344827586207
Figure 1B	Lymphatic EC	30	XCL2	1078	788	290	0	0	0	0
Figure 1B	Lymphatic EC	31	SPRR1B	1078	788	290	0	0.0104593729994927	0	0.00689655172413793
Figure 1B	Lymphatic EC	32	SELE	1078	788	290	0.0677639558652415	0.174425346922706	0.0469543147208122	0.117241379310345
Figure 1B	Lymphatic EC	33	AREG	1078	788	290	0.0147363524174355	0.0512528159010449	0.0101522842639594	0.0379310344827586
Figure 1B	Lymphatic EC	34	PMEL	1078	788	290	0.016776850667206	0.0471357797974072	0.0114213197969543	0.0344827586206897
Figure 1B	Lymphatic EC	35	C1orf68	1078	788	290	0.00203878695158415	0.0129369590849402	0.00126903553299492	0.0103448275862069
Figure 1B	Lymphatic EC	36	CCL3L1	1078	788	290	0.00337661516665351	0	0.00253807106598985	0
Figure 1B	Lymphatic EC	37	KRT10	1078	788	290	0.478637519416768	1.0640983763085	0.298223350253807	0.56551724137931
Figure 1B	Lymphatic EC	38	GNLY	1078	788	290	0.0120006897058803	0.0300736828032429	0.00761421319796954	0.0172413793103448
Figure 1B	Lymphatic EC	39	AREGB	1078	788	290	0	0.0114376630855148	0	0.00689655172413793
Figure 1B	Lymphatic EC	40	LGALS7	1078	788	290	0.0160689127197673	0.00882803116134043	0.0114213197969543	0.00689655172413793
Figure 1B	Lymphatic EC	41	KRT1	1078	788	290	0.09904335526395	0.863551973109798	0.065989847715736	0.489655172413793
Figure 1B	Lymphatic EC	42	SLURP1	1078	788	290	0	0.00571085083511055	0	0.00344827586206897
Figure 1B	Lymphatic EC	43	SPRR1A	1078	788	290	0.00321700815487423	0.00944972664145349	0.00253807106598985	0.00689655172413793
Figure 1B	Lymphatic EC	44	KRT6A	1078	788	290	0.00372034804878539	0.0315798295436515	0.00253807106598985	0.0241379310344828
Figure 1B	Lymphatic EC	45	S100A7	1078	788	290	0.00840818181473555	0.0356953445626249	0.0050761421319797	0.0172413793103448
Figure 1B	Lymphatic EC	46	MZB1	1078	788	290	0.00653263161112654	0.0130519818056942	0.00380710659898477	0.0103448275862069
Figure 1B	Lymphatic EC	47	LGALS7B	1078	788	290	0.0365452470235817	0.185660654113341	0.0228426395939086	0.127586206896552
Figure 1B	Lymphatic EC	48	RP11-1143G9.4	1078	788	290	0.0109025863418197	0.124383136430706	0.00761421319796954	0.0758620689655172
Figure 1B	Lymphatic EC	49	KRT5	1078	788	290	0.29968494913782	0.893143140817641	0.195431472081218	0.503448275862069
Figure 1B	Lymphatic EC	50	IFNG	1078	788	290	0.0074343046226391	0.0329526162436356	0.0050761421319797	0.0172413793103448
Figure 1B	Lymphatic EC	51	IL13	1078	788	290	0.0110125550532836	0.0242637899354314	0.00761421319796954	0.0137931034482759
Figure 1B	Lymphatic EC	52	S100A8	1078	788	290	0.00209304728074727	0.0223700965550591	0.00126903553299492	0.0137931034482759
Figure 1B	Lymphatic EC	53	SBSN	1078	788	290	0.00807609442931241	0.11447469148663	0.0050761421319797	0.0793103448275862
Figure 1B	Lymphatic EC	54	HIST1H4C	1078	788	290	0.310808036742249	0.340734408679097	0.199238578680203	0.210344827586207
Figure 1B	Lymphatic EC	55	ACTA2	1078	788	290	2.75509840485067	2.58535409699992	0.870558375634518	0.882758620689655
Figure 1B	Lymphatic EC	56	SFRP4	1078	788	290	0.0151980124832962	0	0.00888324873096447	0
Figure 1B	Lymphatic EC	57	CSF3	1078	788	290	0.0266313993709265	0.136792894803436	0.0190355329949239	0.0896551724137931
Figure 1B	Lymphatic EC	58	IL6	1078	788	290	1.73679857270696	1.36328563103918	0.525380710659898	0.527586206896552
Figure 1B	Lymphatic EC	59	EDN2	1078	788	290	0.00192131093851613	0	0.00126903553299492	0
Figure 1B	Lymphatic EC	60	TAGLN	1078	788	290	3.41175132195648	3.44763121460684	0.958121827411167	0.982758620689655
Figure 1B	Lymphatic EC	61	MYH11	1078	788	290	1.43857420196419	1.19006773427222	0.612944162436548	0.579310344827586
Figure 1B	Lymphatic EC	62	IL17A	1078	788	290	0	0	0	0
Figure 1B	Lymphatic EC	63	IL1B	1078	788	290	0.0450111748053822	0.0988701510493593	0.0304568527918782	0.0655172413793104
Figure 1B	Lymphatic EC	64	S100A2	1078	788	290	0.330601782922032	1.66736762742059	0.203045685279188	0.73448275862069
Figure 1B	Lymphatic EC	65	STC1	1078	788	290	0.0082752254792143	0.056970396186323	0.00634517766497462	0.0379310344827586
Figure 1B	Lymphatic EC	66	DMKN	1078	788	290	0.0962966865568864	0.815410976799461	0.0634517766497462	0.451724137931034
Figure 1B	Lymphatic EC	67	LYZ	1078	788	290	0.0842610044493143	0.229370042104874	0.0571065989847716	0.155172413793103
Figure 1B	Lymphatic EC	68	SERPINB2	1078	788	290	0.0734943628591574	0.20171895164601	0.049492385786802	0.141379310344828
Figure 1B	Lymphatic EC	69	KRT14	1078	788	290	1.01454968011693	2.48759512428113	0.554568527918782	0.824137931034483
Figure 1B	Lymphatic EC	70	MT1X	1078	788	290	1.40381017892134	1.26950967576606	0.620558375634518	0.586206896551724
Figure 1B	Lymphatic EC	71	HSPA6	1078	788	290	0.150200995218506	0.221250590533199	0.0723350253807107	0.113793103448276
Figure 1B	Lymphatic EC	72	KRT6B	1078	788	290	0	0.0102310727350003	0	0.00689655172413793
Figure 1B	Lymphatic EC	73	RRAD	1078	788	290	0.751452318316784	0.689233963306548	0.342639593908629	0.327586206896552
Figure 1B	Lymphatic EC	74	MT1A	1078	788	290	1.45530309588495	1.87059152010227	0.524111675126904	0.662068965517241
Figure 1B	Lymphatic EC	75	TPM2	1078	788	290	2.68483208068225	2.68895242951473	0.881979695431472	0.886206896551724
Figure 1B	Lymphatic EC	76	ACTA1	1078	788	290	0.0681573881507446	0.0514210808463671	0.0317258883248731	0.0310344827586207
Figure 1B	Lymphatic EC	77	LYVE1	1078	788	290	0.0129595748365228	0.0321462396857061	0.00888324873096447	0.0206896551724138
Figure 1B	Lymphatic EC	78	CSF2	1078	788	290	0.0115777370520104	0.00314685104370332	0.00761421319796954	0.00344827586206897
Figure 1B	Lymphatic EC	79	MMRN1	1078	788	290	0.00446310402857512	0.0129620717000448	0.00253807106598985	0.0103448275862069
Figure 1B	Lymphatic EC	80	DARC	1078	788	290	0.0594343076373864	0.400574014608742	0.0406091370558376	0.251724137931034
Figure 1B	Lymphatic EC	81	S100B	1078	788	290	0.00175935198706563	0.00740337921327518	0.00126903553299492	0.00689655172413793
Figure 1B	Lymphatic EC	82	CCL26	1078	788	290	0.181073875538251	0.0614956060613812	0.0786802030456853	0.0344827586206897
Figure 1B	Lymphatic EC	83	NTS	1078	788	290	0.00561173867214469	0.00979249415949474	0.00253807106598985	0.00689655172413793
Figure 1B	Lymphatic EC	84	UBE2C	1078	788	290	0.00549444382273608	0.0144727727393096	0.00380710659898477	0.0103448275862069
Figure 1B	Lymphatic EC	85	CLDN5	1078	788	290	0.0266954944469214	0.156303477085333	0.0177664974619289	0.106896551724138
Figure 1B	Lymphatic EC	86	IL20	1078	788	290	0.00362085616906963	0.0105321029390171	0.00253807106598985	0.00689655172413793
Figure 1B	Lymphatic EC	87	TPSAB1	1078	788	290	0.0859969820609609	0.0657167475990464	0.0558375634517767	0.0482758620689655
Figure 1B	Lymphatic EC	88	DPEP1	1078	788	290	0.00122970272351302	0	0.00126903553299492	0
Figure 1B	Lymphatic EC	89	LY6D	1078	788	290	0.0442858335856109	0.571405209879716	0.0291878172588832	0.341379310344828
Figure 1B	Lymphatic EC	90	G0S2	1078	788	290	0.184904541876242	0.755550932631868	0.119289340101523	0.43448275862069
Figure 1B	Lymphatic EC	91	MMP11	1078	788	290	0.0132836762127476	0.00462234246742403	0.00888324873096447	0.00344827586206897
Figure 1B	Lymphatic EC	92	SPP1	1078	788	290	0	0	0	0
Figure 1B	Lymphatic EC	93	LYPD3	1078	788	290	0.084749886506381	0.381795179281303	0.0469543147208122	0.244827586206897
Figure 1B	Lymphatic EC	94	CNN1	1078	788	290	0.642106121853667	0.546912810369099	0.338832487309645	0.3
Figure 1B	Lymphatic EC	95	ANGPTL7	1078	788	290	0.00130935461709267	0	0.00126903553299492	0
Figure 1B	Lymphatic EC	96	KRT16	1078	788	290	0.058336956753258	0.395064844291264	0.0355329949238579	0.268965517241379
Figure 1B	Lymphatic EC	97	ZNRD1	1078	788	290	0.660865658871534	0.538578156187349	0.267766497461929	0.262068965517241
Figure 1B	Lymphatic EC	98	IGLL1	1078	788	290	0	0	0	0
Figure 1B	Lymphatic EC	99	GZMB	1078	788	290	0.00717639750274581	0.0134513521369711	0.0050761421319797	0.0103448275862069
Figure 1B	Lymphatic EC	100	TOP2A	1078	788	290	0	0.00569317655490111	0	0.00344827586206897
Figure 1B	Lymphatic EC	101	COL11A1	1078	788	290	0.00436703304734213	0.00314685104370332	0.00380710659898477	0.00344827586206897
Figure 1B	Lymphatic EC	102	C15orf48	1078	788	290	0.0330484146480792	0.268534974494511	0.0228426395939086	0.175862068965517
Figure 1B	Lymphatic EC	103	IL8	1078	788	290	0.236308421314913	1.14169610412469	0.154822335025381	0.582758620689655
Figure 1B	Lymphatic EC	104	AQP3	1078	788	290	0.0690124785532645	0.445735270098202	0.0469543147208122	0.279310344827586
Figure 1B	Lymphatic EC	105	AZGP1	1078	788	290	0	0.00584969713520659	0	0.00344827586206897
Figure 1B	Lymphatic EC	106	AL928768.3	1078	788	290	0	0.00519036612033323	0	0.00344827586206897
Figure 1B	Lymphatic EC	107	ACOT7	1078	788	290	0.0346340098681058	0.0577810682310366	0.0228426395939086	0.0413793103448276
Figure 1B	Lymphatic EC	108	IGFBP3	1078	788	290	0.0528175817090371	0.0823065119127303	0.0342639593908629	0.0551724137931034
Figure 1B	Lymphatic EC	109	SPRR2E	1078	788	290	0	0.00574540361930568	0	0.00344827586206897
Figure 1B	Lymphatic EC	110	INHBA	1078	788	290	0.426740899461356	0.426198228005099	0.182741116751269	0.203448275862069
Figure 1B	Lymphatic EC	111	FLG	1078	788	290	0	0	0	0
Figure 1B	Lymphatic EC	112	RGS1	1078	788	290	0.061153944397476	0.116877010834646	0.0393401015228426	0.0758620689655172
Figure 1B	Lymphatic EC	113	KLRB1	1078	788	290	0.00868920839864483	0.0447780259154665	0.0050761421319797	0.0241379310344828
Figure 1B	Lymphatic EC	114	FAM25A	1078	788	290	0	0	0	0
Figure 1B	Lymphatic EC	115	CD207	1078	788	290	0	0	0	0
Figure 1B	Lymphatic EC	116	DERL3	1078	788	290	0.0032792610215601	0.00314685104370332	0.00253807106598985	0.00344827586206897
Figure 1B	Lymphatic EC	117	CXCL1	1078	788	290	0.164957279937999	0.582935148228074	0.106598984771574	0.341379310344828
Figure 1B	Lymphatic EC	118	CCL18	1078	788	290	0.0213085160042419	0.0426859869426097	0.0139593908629442	0.0310344827586207
Figure 1B	Lymphatic EC	119	FCER1A	1078	788	290	0.0638649183334199	0.122668773638811	0.0418781725888325	0.0862068965517241
Figure 1B	Lymphatic EC	120	S100A14	1078	788	290	0.081318845482484	0.899475592725658	0.0558375634517767	0.5
Figure 1B	Lymphatic EC	121	ASPN	1078	788	290	0.0898535800352292	0.125592344908378	0.0571065989847716	0.0758620689655172
Figure 1B	Lymphatic EC	122	RERGL	1078	788	290	0.951321917187963	0.720918125177939	0.431472081218274	0.351724137931034
Figure 1B	Lymphatic EC	123	RNF144B	1078	788	290	0.051149183586534	0.304084259685973	0.0342639593908629	0.196551724137931
Figure 1B	Lymphatic EC	124	CCL4L2	1078	788	290	0.00170668677255292	0	0.00126903553299492	0
Figure 1B	Lymphatic EC	125	SFN	1078	788	290	0.280749709145998	1.41767436082402	0.1751269035533	0.7
Figure 1B	Lymphatic EC	126	PLA2G2A	1078	788	290	0.0122492814242019	0.0703760002294709	0.00888324873096447	0.0413793103448276
Figure 1B	Lymphatic EC	127	FGFBP1	1078	788	290	0.0241637509210562	0.287696128527864	0.0152284263959391	0.189655172413793
Figure 1B	Lymphatic EC	128	COL1A1	1078	788	290	0.832445497356657	0.997018553071022	0.459390862944162	0.506896551724138
Figure 1B	Lymphatic EC	129	COL17A1	1078	788	290	0.0282492134512157	0.0962624548106501	0.0190355329949239	0.0655172413793104
Figure 1B	Lymphatic EC	130	SPRY1	1078	788	290	0.316112224802282	0.447904364702462	0.199238578680203	0.244827586206897
Figure 1B	Lymphatic EC	131	NKG7	1078	788	290	0.010240999826635	0.0352733314619513	0.00761421319796954	0.0241379310344828
Figure 1B	Lymphatic EC	132	SDS	1078	788	290	0.00162821342439044	0.00541897909593288	0.00126903553299492	0.00344827586206897
Figure 1B	Lymphatic EC	133	MMP7	1078	788	290	0.00192977583024826	0	0.00126903553299492	0
Figure 1B	Lymphatic EC	134	GJA4	1078	788	290	0.993058721600531	0.781110666950325	0.442893401015228	0.389655172413793
Figure 1B	Lymphatic EC	135	MYL9	1078	788	290	3.0107894416306	2.65864956917001	0.949238578680203	0.913793103448276
Figure 1B	Lymphatic EC	136	SOX17	1078	788	290	0.0261675968827805	0.0827775936723966	0.016497461928934	0.0586206896551724
Figure 1B	Lymphatic EC	137	MMP9	1078	788	290	0.0445000123480075	0.107876556265886	0.0304568527918782	0.0689655172413793
Figure 1B	Lymphatic EC	138	GLYATL2	1078	788	290	0.00183585202249034	0.0172113150967758	0.00126903553299492	0.0137931034482759
Figure 1B	Lymphatic EC	139	PERP	1078	788	290	0.221447664115018	0.94632504795278	0.143401015228426	0.513793103448276
Figure 1B	Lymphatic EC	140	TM4SF1	1078	788	290	0.405283874765095	0.973483000426036	0.213197969543147	0.517241379310345
Figure 1B	Lymphatic EC	141	MYL4	1078	788	290	0.0165581394583857	0.00567447010240563	0.0114213197969543	0.00344827586206897
Figure 1B	Lymphatic EC	142	IL22	1078	788	290	0	0	0	0
Figure 1B	Lymphatic EC	143	KRT19	1078	788	290	0.0179350439167024	0	0.0101522842639594	0
Figure 1B	Lymphatic EC	144	CCL5	1078	788	290	0.0149092625087401	0.0524449522457732	0.0101522842639594	0.0310344827586207
Figure 1B	Lymphatic EC	145	MED24	1078	788	290	0.0303792643602985	0.0389058808748391	0.0215736040609137	0.0275862068965517
Figure 1B	Lymphatic EC	146	HBD	1078	788	290	0.00856641722122629	0	0.0050761421319797	0
Figure 1B	Lymphatic EC	147	DST	1078	788	290	0.348018739967473	0.551111667864868	0.227157360406091	0.337931034482759
Figure 1B	Lymphatic EC	148	MIR205HG	1078	788	290	0.0438552388624664	0.394797682527033	0.0317258883248731	0.262068965517241
Figure 1B	Lymphatic EC	149	CXCL3	1078	788	290	0.401713843974917	0.818955071608422	0.196700507614213	0.43448275862069
Figure 1B	Lymphatic EC	150	CST6	1078	788	290	0.00191815922204618	0	0.00126903553299492	0
Figure 1B	Keratinocytes undiff.	1	IGJ	1211	17	1194	0.142445176116297	0.764579636109168	0.117647058823529	0.520100502512563
Figure 1B	Keratinocytes undiff.	2	HBA1	1211	17	1194	0	0.061527686326633	0	0.0477386934673367
Figure 1B	Keratinocytes undiff.	3	HBA2	1211	17	1194	0.067297763775008	0.160424200977427	0.0588235294117647	0.129815745393635
Figure 1B	Keratinocytes undiff.	4	COCH	1211	17	1194	0	0.10408516188764	0	0.0820770519262982
Figure 1B	Keratinocytes undiff.	5	CCL21	1211	17	1194	0.352742676438452	1.02385935030592	0.235294117647059	0.648241206030151
Figure 1B	Keratinocytes undiff.	6	IGLL5	1211	17	1194	0	0.779664994814812	0	0.528475711892797
Figure 1B	Keratinocytes undiff.	7	HBB	1211	17	1194	0.163006866854898	0.618707537653387	0.0588235294117647	0.441373534338358
Figure 1B	Keratinocytes undiff.	8	DES	1211	17	1194	0	0.00741001429110008	0	0.00586264656616415
Figure 1B	Keratinocytes undiff.	9	DCT	1211	17	1194	0	0.0902387146370598	0	0.068676716917923
Figure 1B	Keratinocytes undiff.	10	TFF3	1211	17	1194	0.174885139914651	0.348509732537987	0.117647058823529	0.26465661641541
Figure 1B	Keratinocytes undiff.	11	APOD	1211	17	1194	1.47975900337134	1.7072820918203	0.764705882352941	0.804020100502513
Figure 1B	Keratinocytes undiff.	12	CCL20	1211	17	1194	0.0844597875782027	0.0223436719771985	0.0588235294117647	0.0192629815745394
Figure 1B	Keratinocytes undiff.	13	ACTG2	1211	17	1194	0.127066565728694	0.0131294678168136	0.117647058823529	0.0117252931323283
Figure 1B	Keratinocytes undiff.	14	CCL4	1211	17	1194	0.207456026391366	0.0655240286620258	0.176470588235294	0.0544388609715243
Figure 1B	Keratinocytes undiff.	15	CALML5	1211	17	1194	0.120957958396827	0.0672137858098373	0.117647058823529	0.0561139028475712
Figure 1B	Keratinocytes undiff.	16	TYRP1	1211	17	1194	0.0343492477884171	0.0645879795053033	0.0588235294117647	0.050251256281407
Figure 1B	Keratinocytes undiff.	17	CCL3	1211	17	1194	0	0.136733583882621	0	0.107202680067002
Figure 1B	Keratinocytes undiff.	18	CCL17	1211	17	1194	0.057312574322708	0.0094367113014798	0.0588235294117647	0.00753768844221105
Figure 1B	Keratinocytes undiff.	19	KRT2	1211	17	1194	0	0.0617836943826604	0	0.0494137353433836
Figure 1B	Keratinocytes undiff.	20	CCL8	1211	17	1194	0.0828177869862546	0.0625598510525856	0.0588235294117647	0.0477386934673367
Figure 1B	Keratinocytes undiff.	21	PCP4	1211	17	1194	0	0.00853584527356117	0	0.0067001675041876
Figure 1B	Keratinocytes undiff.	22	KRTDAP	1211	17	1194	0.27985642763757	0.264386663817133	0.117647058823529	0.208542713567839
Figure 1B	Keratinocytes undiff.	23	CCL19	1211	17	1194	0.470593659902582	0.844866396075259	0.117647058823529	0.44891122278057
Figure 1B	Keratinocytes undiff.	24	KRT15	1211	17	1194	0.381428703056516	0.275879313663598	0.235294117647059	0.214405360134003
Figure 1B	Keratinocytes undiff.	25	MLANA	1211	17	1194	0	0.0883380716837719	0	0.0678391959798995
Figure 1B	Keratinocytes undiff.	26	XCL1	1211	17	1194	0	0.0301542731946441	0	0.025963149078727
Figure 1B	Keratinocytes undiff.	27	FABP4	1211	17	1194	0.110724489910044	0.111122841240702	0.117647058823529	0.0887772194304858
Figure 1B	Keratinocytes undiff.	28	RGS5	1211	17	1194	0.0541905379888076	0.111787283872208	0.0588235294117647	0.0904522613065327
Figure 1B	Keratinocytes undiff.	29	MYLK	1211	17	1194	0.400099205285735	0.111843844687655	0.294117647058824	0.0896147403685092
Figure 1B	Keratinocytes undiff.	30	XCL2	1211	17	1194	0	0.015965900112468	0	0.0142378559463987
Figure 1B	Keratinocytes undiff.	31	SPRR1B	1211	17	1194	0.095184371741429	0.0461890023603223	0.0588235294117647	0.0360134003350084
Figure 1B	Keratinocytes undiff.	32	SELE	1211	17	1194	0.185798847950875	0.273678531994058	0.117647058823529	0.215242881072027
Figure 1B	Keratinocytes undiff.	33	AREG	1211	17	1194	0	0.0301985382455594	0	0.025963149078727
Figure 1B	Keratinocytes undiff.	34	PMEL	1211	17	1194	0	0.0503962011164636	0	0.0410385259631491
Figure 1B	Keratinocytes undiff.	35	C1orf68	1211	17	1194	0.0650508550828749	0.0191579474145863	0.0588235294117647	0.0150753768844221
Figure 1B	Keratinocytes undiff.	36	CCL3L1	1211	17	1194	0	0.0016491244611449	0	0.0016750418760469
Figure 1B	Keratinocytes undiff.	37	KRT10	1211	17	1194	0.809745063254281	1.57428270812905	0.529411764705882	0.853433835845896
Figure 1B	Keratinocytes undiff.	38	GNLY	1211	17	1194	0	0.0316983160822653	0	0.0268006700167504
Figure 1B	Keratinocytes undiff.	39	AREGB	1211	17	1194	0	0	0	0
Figure 1B	Keratinocytes undiff.	40	LGALS7	1211	17	1194	0.0650349445348821	0.00973160273824471	0.0588235294117647	0.00921273031825796
Figure 1B	Keratinocytes undiff.	41	KRT1	1211	17	1194	0.316652484294694	1.26207048704844	0.235294117647059	0.734505862646566
Figure 1B	Keratinocytes undiff.	42	SLURP1	1211	17	1194	0.0650508550828749	0.0112827405676092	0.0588235294117647	0.00921273031825796
Figure 1B	Keratinocytes undiff.	43	SPRR1A	1211	17	1194	0.0467852489368946	0.0105205626333845	0.0588235294117647	0.00921273031825796
Figure 1B	Keratinocytes undiff.	44	KRT6A	1211	17	1194	0	0.0245576723835618	0	0.0217755443886097
Figure 1B	Keratinocytes undiff.	45	S100A7	1211	17	1194	0	0.0126537181205375	0	0.00921273031825796
Figure 1B	Keratinocytes undiff.	46	MZB1	1211	17	1194	0	0.0250743983956415	0	0.0201005025125628
Figure 1B	Keratinocytes undiff.	47	LGALS7B	1211	17	1194	0.115013226106919	0.251064209760576	0.0588235294117647	0.192629815745394
Figure 1B	Keratinocytes undiff.	48	RP11-1143G9.4	1211	17	1194	0.358595143553262	0.128746830032547	0.176470588235294	0.103015075376884
Figure 1B	Keratinocytes undiff.	49	KRT5	1211	17	1194	0.42857518101658	1.19204450520075	0.294117647058824	0.714405360134003
Figure 1B	Keratinocytes undiff.	50	IFNG	1211	17	1194	0	0.00734822468778484	0	0.00586264656616415
Figure 1B	Keratinocytes undiff.	51	IL13	1211	17	1194	0	0.00363303060940539	0	0.00251256281407035
Figure 1B	Keratinocytes undiff.	52	S100A8	1211	17	1194	0	0.00605546793851422	0	0.0050251256281407
Figure 1B	Keratinocytes undiff.	53	SBSN	1211	17	1194	0.141633630332485	0.154113199530129	0.0588235294117647	0.125628140703518
Figure 1B	Keratinocytes undiff.	54	HIST1H4C	1211	17	1194	0.469257054078003	0.268876565418294	0.352941176470588	0.207705192629816
Figure 1B	Keratinocytes undiff.	55	ACTA2	1211	17	1194	0.117789956454824	0.314874743316192	0.117647058823529	0.239530988274707
Figure 1B	Keratinocytes undiff.	56	SFRP4	1211	17	1194	0.161690470122726	0.0174171278535747	0.117647058823529	0.0117252931323283
Figure 1B	Keratinocytes undiff.	57	CSF3	1211	17	1194	0.251482181036491	0.199353964035841	0.235294117647059	0.158291457286432
Figure 1B	Keratinocytes undiff.	58	IL6	1211	17	1194	0.530927729735617	0.486011203768529	0.411764705882353	0.317420435510888
Figure 1B	Keratinocytes undiff.	59	EDN2	1211	17	1194	0	0.00300198353442785	0	0.00251256281407035
Figure 1B	Keratinocytes undiff.	60	TAGLN	1211	17	1194	0.613434227327823	0.360455239237966	0.352941176470588	0.270519262981575
Figure 1B	Keratinocytes undiff.	61	MYH11	1211	17	1194	0	0.0457757321403861	0	0.0368509212730318
Figure 1B	Keratinocytes undiff.	62	IL17A	1211	17	1194	0	0.000955376368743472	0	0.000837520938023451
Figure 1B	Keratinocytes undiff.	63	IL1B	1211	17	1194	0.0650508550828749	0.169064074299892	0.0588235294117647	0.132328308207705
Figure 1B	Keratinocytes undiff.	64	S100A2	1211	17	1194	0.5792934289454	2.20262262152357	0.411764705882353	0.95644891122278
Figure 1B	Keratinocytes undiff.	65	STC1	1211	17	1194	0	0.192052787612001	0	0.142378559463987
Figure 1B	Keratinocytes undiff.	66	DMKN	1211	17	1194	0.242711239051702	1.38382379075043	0.117647058823529	0.790619765494137
Figure 1B	Keratinocytes undiff.	67	LYZ	1211	17	1194	0.507919568029441	0.304108796501347	0.235294117647059	0.232830820770519
Figure 1B	Keratinocytes undiff.	68	SERPINB2	1211	17	1194	0.293724464481888	0.363800220677102	0.294117647058824	0.278894472361809
Figure 1B	Keratinocytes undiff.	69	KRT14	1211	17	1194	1.72025011532471	3.1680957847689	0.941176470588235	0.996649916247906
Figure 1B	Keratinocytes undiff.	70	MT1X	1211	17	1194	0.477509258387865	1.12956243593018	0.352941176470588	0.668341708542714
Figure 1B	Keratinocytes undiff.	71	HSPA6	1211	17	1194	0.232039242933904	0.255054995827763	0.176470588235294	0.166666666666667
Figure 1B	Keratinocytes undiff.	72	KRT6B	1211	17	1194	0	0.000596861148960495	0	0.000837520938023451
Figure 1B	Keratinocytes undiff.	73	RRAD	1211	17	1194	0.10664128857658	0.101096694805278	0.0588235294117647	0.076214405360134
Figure 1B	Keratinocytes undiff.	74	MT1A	1211	17	1194	0.379973908519623	0.329891669368605	0.235294117647059	0.230318257956449
Figure 1B	Keratinocytes undiff.	75	TPM2	1211	17	1194	0.490718028213554	0.40816849220224	0.352941176470588	0.304857621440536
Figure 1B	Keratinocytes undiff.	76	ACTA1	1211	17	1194	0	0.00295297485818397	0	0.00251256281407035
Figure 1B	Keratinocytes undiff.	77	LYVE1	1211	17	1194	0	0.0335382283795811	0	0.0251256281407035
Figure 1B	Keratinocytes undiff.	78	CSF2	1211	17	1194	0.0527391013719492	0.00310145925410901	0.0588235294117647	0.00251256281407035
Figure 1B	Keratinocytes undiff.	79	MMRN1	1211	17	1194	0.0541905379888076	0.0281731203563503	0.0588235294117647	0.0226130653266332
Figure 1B	Keratinocytes undiff.	80	DARC	1211	17	1194	0.117774045906831	0.561046841053098	0.117647058823529	0.40284757118928
Figure 1B	Keratinocytes undiff.	81	S100B	1211	17	1194	0	0.0314817850126638	0	0.0251256281407035
Figure 1B	Keratinocytes undiff.	82	CCL26	1211	17	1194	0.115915721271108	0.00617245986279989	0.0588235294117647	0.00418760469011725
Figure 1B	Keratinocytes undiff.	83	NTS	1211	17	1194	0	0.0165391373847553	0	0.0125628140703518
Figure 1B	Keratinocytes undiff.	84	UBE2C	1211	17	1194	0.0541905379888076	0.0111849265034932	0.0588235294117647	0.0083752093802345
Figure 1B	Keratinocytes undiff.	85	CLDN5	1211	17	1194	0.283881453003432	0.238575766705523	0.176470588235294	0.193467336683417
Figure 1B	Keratinocytes undiff.	86	IL20	1211	17	1194	0	0.00959039193383464	0	0.0083752093802345
Figure 1B	Keratinocytes undiff.	87	TPSAB1	1211	17	1194	0.10664128857658	0.114852313133074	0.0588235294117647	0.092964824120603
Figure 1B	Keratinocytes undiff.	88	DPEP1	1211	17	1194	0.424197011089409	0.0014029415116965	0.235294117647059	0.0016750418760469
Figure 1B	Keratinocytes undiff.	89	LY6D	1211	17	1194	0.0343492477884171	0.804917291802377	0.0588235294117647	0.54606365159129
Figure 1B	Keratinocytes undiff.	90	G0S2	1211	17	1194	0.152057292196608	1.12078599405363	0.117647058823529	0.674204355108878
Figure 1B	Keratinocytes undiff.	91	MMP11	1211	17	1194	0	0.0273896118946622	0	0.0242881072026801
Figure 1B	Keratinocytes undiff.	92	SPP1	1211	17	1194	0	0.0103636928572531	0	0.00921273031825796
Figure 1B	Keratinocytes undiff.	93	LYPD3	1211	17	1194	0.0870324961913861	0.422325055707988	0.0588235294117647	0.316582914572864
Figure 1B	Keratinocytes undiff.	94	CNN1	1211	17	1194	0.0467852489368946	0.0206206512879416	0.0588235294117647	0.016750418760469
Figure 1B	Keratinocytes undiff.	95	ANGPTL7	1211	17	1194	0	0	0	0
Figure 1B	Keratinocytes undiff.	96	KRT16	1211	17	1194	0	0.577657293742323	0	0.419597989949749
Figure 1B	Keratinocytes undiff.	97	ZNRD1	1211	17	1194	0.165990434196871	0.205680733338018	0.176470588235294	0.164154103852596
Figure 1B	Keratinocytes undiff.	98	IGLL1	1211	17	1194	0	0.00329032119903489	0	0.0016750418760469
Figure 1B	Keratinocytes undiff.	99	GZMB	1211	17	1194	0.0559071033139519	0.0139077309782758	0.0588235294117647	0.0117252931323283
Figure 1B	Keratinocytes undiff.	100	TOP2A	1211	17	1194	0	0.00823942790499456	0	0.00586264656616415
Figure 1B	Keratinocytes undiff.	101	COL11A1	1211	17	1194	0.165032847494393	0.00729449193839431	0.117647058823529	0.00418760469011725
Figure 1B	Keratinocytes undiff.	102	C15orf48	1211	17	1194	0.0541905379888076	0.341654775149421	0.0588235294117647	0.26214405360134
Figure 1B	Keratinocytes undiff.	103	IL8	1211	17	1194	1.00046367697928	1.54419160484917	0.529411764705882	0.827470686767169
Figure 1B	Keratinocytes undiff.	104	AQP3	1211	17	1194	0.0828177869862546	0.61053777514326	0.0588235294117647	0.431323283082077
Figure 1B	Keratinocytes undiff.	105	AZGP1	1211	17	1194	0	0.00124533322557326	0	0.000837520938023451
Figure 1B	Keratinocytes undiff.	106	AL928768.3	1211	17	1194	0	0.0020485549082459	0	0.0016750418760469
Figure 1B	Keratinocytes undiff.	107	ACOT7	1211	17	1194	0.173074138088624	0.0934851968255947	0.176470588235294	0.0770519262981574
Figure 1B	Keratinocytes undiff.	108	IGFBP3	1211	17	1194	0.443263100920427	0.273624068594619	0.176470588235294	0.185929648241206
Figure 1B	Keratinocytes undiff.	109	SPRR2E	1211	17	1194	0	0.000633145382640426	0	0.000837520938023451
Figure 1B	Keratinocytes undiff.	110	INHBA	1211	17	1194	0.0650508550828749	0.0736602539733069	0.0588235294117647	0.059463986599665
Figure 1B	Keratinocytes undiff.	111	FLG	1211	17	1194	0	0.0103607989976756	0	0.00921273031825796
Figure 1B	Keratinocytes undiff.	112	RGS1	1211	17	1194	0.117789956454824	0.201447601439894	0.117647058823529	0.159966499162479
Figure 1B	Keratinocytes undiff.	113	KLRB1	1211	17	1194	0	0.0763899133722595	0	0.059463986599665
Figure 1B	Keratinocytes undiff.	114	FAM25A	1211	17	1194	0	0.00343911270130444	0	0.00251256281407035
Figure 1B	Keratinocytes undiff.	115	CD207	1211	17	1194	0	0.00119703581908367	0	0.000837520938023451
Figure 1B	Keratinocytes undiff.	116	DERL3	1211	17	1194	0	0.0084620661476979	0	0.0067001675041876
Figure 1B	Keratinocytes undiff.	117	CXCL1	1211	17	1194	1.06041283678993	1.40548300617393	0.411764705882353	0.654103852596315
Figure 1B	Keratinocytes undiff.	118	CCL18	1211	17	1194	0	0.0676270122606169	0	0.0552763819095477
Figure 1B	Keratinocytes undiff.	119	FCER1A	1211	17	1194	0.363393563224816	0.181394377411649	0.235294117647059	0.144053601340034
Figure 1B	Keratinocytes undiff.	120	S100A14	1211	17	1194	0.255174987895143	1.18430128164096	0.235294117647059	0.720268006700168
Figure 1B	Keratinocytes undiff.	121	ASPN	1211	17	1194	0.492391936755045	0.0764518369140256	0.294117647058824	0.0536013400335008
Figure 1B	Keratinocytes undiff.	122	RERGL	1211	17	1194	0	0.0240363319834269	0	0.0209380234505863
Figure 1B	Keratinocytes undiff.	123	RNF144B	1211	17	1194	0	0.450922868740857	0	0.330820770519263
Figure 1B	Keratinocytes undiff.	124	CCL4L2	1211	17	1194	0	0	0	0
Figure 1B	Keratinocytes undiff.	125	SFN	1211	17	1194	0.70991658858188	1.75132820670744	0.588235294117647	0.886097152428811
Figure 1B	Keratinocytes undiff.	126	PLA2G2A	1211	17	1194	0.057312574322708	0.326761280339986	0.0588235294117647	0.186767169179229
Figure 1B	Keratinocytes undiff.	127	FGFBP1	1211	17	1194	0.123020333072977	0.447703897581033	0.117647058823529	0.335845896147404
Figure 1B	Keratinocytes undiff.	128	COL1A1	1211	17	1194	2.78771800149179	2.46400696141529	0.941176470588235	0.90284757118928
Figure 1B	Keratinocytes undiff.	129	COL17A1	1211	17	1194	0.0855234020278819	0.179763385515425	0.0588235294117647	0.144891122278057
Figure 1B	Keratinocytes undiff.	130	SPRY1	1211	17	1194	0.114441921068426	0.595388788350868	0.117647058823529	0.389447236180905
Figure 1B	Keratinocytes undiff.	131	NKG7	1211	17	1194	0	0.0326057048781975	0	0.0251256281407035
Figure 1B	Keratinocytes undiff.	132	SDS	1211	17	1194	0.0903488170161574	0.0175646250849939	0.0588235294117647	0.0150753768844221
Figure 1B	Keratinocytes undiff.	133	MMP7	1211	17	1194	0	0.0023533744696082	0	0.000837520938023451
Figure 1B	Keratinocytes undiff.	134	GJA4	1211	17	1194	0	0.0501221427392982	0	0.0418760469011725
Figure 1B	Keratinocytes undiff.	135	MYL9	1211	17	1194	0.780185465860961	0.577956685301295	0.588235294117647	0.417085427135678
Figure 1B	Keratinocytes undiff.	136	SOX17	1211	17	1194	0	0.0775375207665008	0	0.0611390284757119
Figure 1B	Keratinocytes undiff.	137	MMP9	1211	17	1194	0.164626677114675	0.203250969092417	0.117647058823529	0.162479061976549
Figure 1B	Keratinocytes undiff.	138	GLYATL2	1211	17	1194	0.057312574322708	0.00620797331068066	0.0588235294117647	0.0050251256281407
Figure 1B	Keratinocytes undiff.	139	PERP	1211	17	1194	0.512454507790624	1.53876304754974	0.411764705882353	0.847571189279732
Figure 1B	Keratinocytes undiff.	140	TM4SF1	1211	17	1194	0.279969021230956	1.13365394289265	0.176470588235294	0.702680067001675
Figure 1B	Keratinocytes undiff.	141	MYL4	1211	17	1194	0.0558927928941115	0.00633464261552677	0.0588235294117647	0.00418760469011725
Figure 1B	Keratinocytes undiff.	142	IL22	1211	17	1194	0	0.00198955933054029	0	0.0016750418760469
Figure 1B	Keratinocytes undiff.	143	KRT19	1211	17	1194	0.057312574322708	0.00470507442939836	0.0588235294117647	0.00418760469011725
Figure 1B	Keratinocytes undiff.	144	CCL5	1211	17	1194	0.0690811771905998	0.0579830330291691	0.0588235294117647	0.0485762144053601
Figure 1B	Keratinocytes undiff.	145	MED24	1211	17	1194	0.13588226832572	0.0685246406211907	0.0588235294117647	0.0569514237855946
Figure 1B	Keratinocytes undiff.	146	HBD	1211	17	1194	0	0.00109422455010284	0	0.000837520938023451
Figure 1B	Keratinocytes undiff.	147	DST	1211	17	1194	0.956274563609698	0.772606141745008	0.705882352941177	0.515912897822446
Figure 1B	Keratinocytes undiff.	148	MIR205HG	1211	17	1194	0.0343492477884171	0.528350379646665	0.0588235294117647	0.386097152428811
Figure 1B	Keratinocytes undiff.	149	CXCL3	1211	17	1194	0.893094954236075	1.60176202240032	0.470588235294118	0.766331658291457
Figure 1B	Keratinocytes undiff.	150	CST6	1211	17	1194	0	0.00650116035174074	0	0.0050251256281407
Figure 1B	Vascular EC	1	IGJ	1594	459	1135	0.0274453715398565	0.477545410271288	0.0239651416122004	0.357709251101322
Figure 1B	Vascular EC	2	HBA1	1594	459	1135	0.207922458950028	0.0274369721091069	0.169934640522876	0.0273127753303965
Figure 1B	Vascular EC	3	HBA2	1594	459	1135	0.58691642979273	0.0769695229663613	0.405228758169935	0.0766519823788546
Figure 1B	Vascular EC	4	COCH	1594	459	1135	0.0830415789198666	0.0430072881679486	0.0631808278867102	0.039647577092511
Figure 1B	Vascular EC	5	CCL21	1594	459	1135	0.0691698597036184	0.555454837411602	0.0588235294117647	0.390308370044053
Figure 1B	Vascular EC	6	IGLL5	1594	459	1135	0.0181152726543806	0.474255325579105	0.0174291938997821	0.340969162995595
Figure 1B	Vascular EC	7	HBB	1594	459	1135	1.62800748052415	0.337038145617626	0.662309368191721	0.263436123348018
Figure 1B	Vascular EC	8	DES	1594	459	1135	0.0372196167773633	0.0143802481133235	0.0305010893246187	0.013215859030837
Figure 1B	Vascular EC	9	DCT	1594	459	1135	0.0117193829677331	0.0519897627910793	0.0108932461873638	0.0449339207048458
Figure 1B	Vascular EC	10	TFF3	1594	459	1135	0.00805059538757677	0.216550757898378	0.00871459694989107	0.188546255506608
Figure 1B	Vascular EC	11	APOD	1594	459	1135	0.441879422198769	0.463833893522835	0.331154684095861	0.34625550660793
Figure 1B	Vascular EC	12	CCL20	1594	459	1135	0.0183270268152019	0.0325702877912006	0.0196078431372549	0.0308370044052863
Figure 1B	Vascular EC	13	ACTG2	1594	459	1135	0.0445445113825963	0.0143882487761931	0.0392156862745098	0.0149779735682819
Figure 1B	Vascular EC	14	CCL4	1594	459	1135	0.077410132004056	0.0922368754919146	0.0675381263616558	0.079295154185022
Figure 1B	Vascular EC	15	CALML5	1594	459	1135	0.00435451217387422	0.0623937104019993	0.00435729847494553	0.0581497797356828
Figure 1B	Vascular EC	16	TYRP1	1594	459	1135	0.0155790190186493	0.0572183215346184	0.0152505446623094	0.0511013215859031
Figure 1B	Vascular EC	17	CCL3	1594	459	1135	0.0612435874763729	0.0908909591229244	0.0544662309368192	0.081057268722467
Figure 1B	Vascular EC	18	CCL17	1594	459	1135	0.00506077593685945	0.0171428992336108	0.0065359477124183	0.0158590308370044
Figure 1B	Vascular EC	19	KRT2	1594	459	1135	0.00614630183793801	0.0406814296309209	0.00435729847494553	0.0405286343612335
Figure 1B	Vascular EC	20	CCL8	1594	459	1135	0.0343191450460714	0.0287770211163569	0.0174291938997821	0.0281938325991189
Figure 1B	Vascular EC	21	PCP4	1594	459	1135	0.0254700703524107	0.00573965452542782	0.0217864923747277	0.00616740088105727
Figure 1B	Vascular EC	22	KRTDAP	1594	459	1135	0.0410211692958596	0.231870096601285	0.0326797385620915	0.208810572687225
Figure 1B	Vascular EC	23	CCL19	1594	459	1135	0.0956792640646971	0.297584860320243	0.0849673202614379	0.242290748898678
Figure 1B	Vascular EC	24	KRT15	1594	459	1135	0.0881234397820065	0.221160587731923	0.0806100217864924	0.191189427312775
Figure 1B	Vascular EC	25	MLANA	1594	459	1135	0.0217721006769304	0.048348569570319	0.0196078431372549	0.0484581497797357
Figure 1B	Vascular EC	26	XCL1	1594	459	1135	0.029833928955836	0.0325451096249893	0.0217864923747277	0.0255506607929515
Figure 1B	Vascular EC	27	FABP4	1594	459	1135	0.329726339660613	0.239938563080397	0.150326797385621	0.141850220264317
Figure 1B	Vascular EC	28	RGS5	1594	459	1135	0.187555481734531	0.305248526541838	0.0958605664488017	0.150660792951542
Figure 1B	Vascular EC	29	MYLK	1594	459	1135	0.465888218031005	0.44651029676065	0.363834422657952	0.333039647577093
Figure 1B	Vascular EC	30	XCL2	1594	459	1135	0.0116273240531895	0.0170160606912824	0.0065359477124183	0.013215859030837
Figure 1B	Vascular EC	31	SPRR1B	1594	459	1135	0.0033002680165698	0.0474563077256065	0.00217864923747277	0.0431718061674009
Figure 1B	Vascular EC	32	SELE	1594	459	1135	1.70285638229694	2.31581951270586	0.581699346405229	0.748898678414097
Figure 1B	Vascular EC	33	AREG	1594	459	1135	0.0964509379675701	0.170886884545603	0.0718954248366013	0.127753303964758
Figure 1B	Vascular EC	34	PMEL	1594	459	1135	0.0208274511947276	0.0394106561167426	0.0217864923747277	0.0361233480176211
Figure 1B	Vascular EC	35	C1orf68	1594	459	1135	0	0.0173770540034231	0	0.0202643171806167
Figure 1B	Vascular EC	36	CCL3L1	1594	459	1135	0.00306885052475626	0.00219758917834217	0.00217864923747277	0.00176211453744493
Figure 1B	Vascular EC	37	KRT10	1594	459	1135	0.559460589346566	1.12073915894798	0.435729847494553	0.641409691629956
Figure 1B	Vascular EC	38	GNLY	1594	459	1135	0.0122927541644415	0.0504477679416683	0.0130718954248366	0.0405286343612335
Figure 1B	Vascular EC	39	AREGB	1594	459	1135	0	0.0383543443771744	0	0.0229074889867841
Figure 1B	Vascular EC	40	LGALS7	1594	459	1135	0.00697293549472285	0.00853709375605645	0.0065359477124183	0.00704845814977974
Figure 1B	Vascular EC	41	KRT1	1594	459	1135	0.143760965450406	0.89865612657961	0.128540305010893	0.54273127753304
Figure 1B	Vascular EC	42	SLURP1	1594	459	1135	0.00109010043780375	0.00664289856347509	0.00217864923747277	0.00616740088105727
Figure 1B	Vascular EC	43	SPRR1A	1594	459	1135	0.00295679041139363	0.0183494290239878	0.00217864923747277	0.0158590308370044
Figure 1B	Vascular EC	44	KRT6A	1594	459	1135	0.00997243453315398	0.0234533564575784	0.00871459694989107	0.0220264317180617
Figure 1B	Vascular EC	45	S100A7	1594	459	1135	0.0027584673217126	0.00387341411360286	0.00217864923747277	0.00352422907488987
Figure 1B	Vascular EC	46	MZB1	1594	459	1135	0.00225523842906812	0.0147678657529767	0.00217864923747277	0.0149779735682819
Figure 1B	Vascular EC	47	LGALS7B	1594	459	1135	0.0275864700782281	0.1669405137129	0.0239651416122004	0.150660792951542
Figure 1B	Vascular EC	48	RP11-1143G9.4	1594	459	1135	0.0412375620539568	0.140223761322573	0.0348583877995643	0.119823788546255
Figure 1B	Vascular EC	49	KRT5	1594	459	1135	0.208888203848406	0.823741524652644	0.176470588235294	0.529515418502203
Figure 1B	Vascular EC	50	IFNG	1594	459	1135	0.0271235225122542	0.0221084795746313	0.0196078431372549	0.0185022026431718
Figure 1B	Vascular EC	51	IL13	1594	459	1135	0.00216987694139384	0.0062341042206302	0.00217864923747277	0.00616740088105727
Figure 1B	Vascular EC	52	S100A8	1594	459	1135	0.0029732324706985	0.00478817380405523	0.00217864923747277	0.00440528634361234
Figure 1B	Vascular EC	53	SBSN	1594	459	1135	0.0281782060001078	0.120477422949266	0.0239651416122004	0.107488986784141
Figure 1B	Vascular EC	54	HIST1H4C	1594	459	1135	0.339326066688101	0.386855039692141	0.289760348583878	0.296035242290749
Figure 1B	Vascular EC	55	ACTA2	1594	459	1135	0.178609106672513	0.254469593775723	0.148148148148148	0.195594713656388
Figure 1B	Vascular EC	56	SFRP4	1594	459	1135	0.00350000682883451	0.0039525018259373	0.00435729847494553	0.00352422907488987
Figure 1B	Vascular EC	57	CSF3	1594	459	1135	0.965948515044643	1.07259890070176	0.418300653594771	0.516299559471366
Figure 1B	Vascular EC	58	IL6	1594	459	1135	1.29228650173244	1.51790267375825	0.514161220043573	0.627312775330396
Figure 1B	Vascular EC	59	EDN2	1594	459	1135	0.00504012658965195	0.00142196742163085	0.00435729847494553	0.000881057268722467
Figure 1B	Vascular EC	60	TAGLN	1594	459	1135	0.388792716282103	0.379281084343073	0.263616557734205	0.266960352422907
Figure 1B	Vascular EC	61	MYH11	1594	459	1135	0.065259001702924	0.0482163314954146	0.0588235294117647	0.0405286343612335
Figure 1B	Vascular EC	62	IL17A	1594	459	1135	0.00685254667660549	0.000457229735549995	0.00435729847494553	0.000881057268722467
Figure 1B	Vascular EC	63	IL1B	1594	459	1135	0.0463447889168866	0.105906803211118	0.0413943355119826	0.0881057268722467
Figure 1B	Vascular EC	64	S100A2	1594	459	1135	0.243795134337153	1.5467073697064	0.211328976034858	0.720704845814978
Figure 1B	Vascular EC	65	STC1	1594	459	1135	0.579614347290345	0.975499835613231	0.291938997821351	0.451101321585903
Figure 1B	Vascular EC	66	DMKN	1594	459	1135	0.138590919906618	0.952547693614385	0.119825708061002	0.572687224669604
Figure 1B	Vascular EC	67	LYZ	1594	459	1135	0.0603571716820161	0.235003534911749	0.0522875816993464	0.188546255506608
Figure 1B	Vascular EC	68	SERPINB2	1594	459	1135	0.0640896215978015	0.297988509728728	0.0588235294117647	0.246696035242291
Figure 1B	Vascular EC	69	KRT14	1594	459	1135	0.887420008974429	2.34467549905588	0.594771241830065	0.822907488986784
Figure 1B	Vascular EC	70	MT1X	1594	459	1135	0.443147176131833	0.566901613869849	0.328976034858388	0.400881057268722
Figure 1B	Vascular EC	71	HSPA6	1594	459	1135	0.0997835010002281	0.126345093864732	0.0784313725490196	0.109251101321586
Figure 1B	Vascular EC	72	KRT6B	1594	459	1135	0.00920758850099629	0.00595947836387446	0.0065359477124183	0.00616740088105727
Figure 1B	Vascular EC	73	RRAD	1594	459	1135	0.0893787169578152	0.0935305267338613	0.0806100217864924	0.0872246696035242
Figure 1B	Vascular EC	74	MT1A	1594	459	1135	0.147924815177247	0.140681599093412	0.113289760348584	0.119823788546255
Figure 1B	Vascular EC	75	TPM2	1594	459	1135	0.290077189248494	0.247591476012187	0.233115468409586	0.211453744493392
Figure 1B	Vascular EC	76	ACTA1	1594	459	1135	0.000806482295627293	0.002674004214151	0.00217864923747277	0.00352422907488987
Figure 1B	Vascular EC	77	LYVE1	1594	459	1135	0.00265941485940162	0.0208529583493067	0.00435729847494553	0.0220264317180617
Figure 1B	Vascular EC	78	CSF2	1594	459	1135	0.0167508781450765	0.010901630276624	0.0152505446623094	0.00704845814977974
Figure 1B	Vascular EC	79	MMRN1	1594	459	1135	0.0453482803690515	0.11148959365172	0.0479302832244009	0.102202643171806
Figure 1B	Vascular EC	80	DARC	1594	459	1135	2.15321397168751	2.14290025622411	0.758169934640523	0.798237885462555
Figure 1B	Vascular EC	81	S100B	1594	459	1135	0.00108893219926298	0.0268887578288881	0.00217864923747277	0.0255506607929515
Figure 1B	Vascular EC	82	CCL26	1594	459	1135	0.00953018477942928	0.00752362452726337	0.0108932461873638	0.00704845814977974
Figure 1B	Vascular EC	83	NTS	1594	459	1135	0	0.0174870718276092	0	0.0114537444933921
Figure 1B	Vascular EC	84	UBE2C	1594	459	1135	0.00276365863100537	0.00605062375290601	0.00217864923747277	0.00616740088105727
Figure 1B	Vascular EC	85	CLDN5	1594	459	1135	1.69243145068943	1.27223248458703	0.797385620915033	0.650220264317181
Figure 1B	Vascular EC	86	IL20	1594	459	1135	0	0.0129109999126486	0	0.0114537444933921
Figure 1B	Vascular EC	87	TPSAB1	1594	459	1135	0.0564711627998198	0.0430120385029874	0.0457516339869281	0.0440528634361234
Figure 1B	Vascular EC	88	DPEP1	1594	459	1135	0.00864352953663062	0	0.0065359477124183	0
Figure 1B	Vascular EC	89	LY6D	1594	459	1135	0.0582821131104743	0.535172383003887	0.0610021786492375	0.393832599118943
Figure 1B	Vascular EC	90	G0S2	1594	459	1135	1.49112166798646	2.02812736182976	0.546840958605665	0.706607929515419
Figure 1B	Vascular EC	91	MMP11	1594	459	1135	0.00292725832513614	0.00503902477676872	0.00217864923747277	0.00616740088105727
Figure 1B	Vascular EC	92	SPP1	1594	459	1135	0.00419692861224794	0.0319833283906239	0.00435729847494553	0.0185022026431718
Figure 1B	Vascular EC	93	LYPD3	1594	459	1135	0.0242061365311187	0.350297611712307	0.028322440087146	0.286343612334802
Figure 1B	Vascular EC	94	CNN1	1594	459	1135	0.0212598709304077	0.0201460811853711	0.0174291938997821	0.0202643171806167
Figure 1B	Vascular EC	95	ANGPTL7	1594	459	1135	0.00743912161771579	0.00084255492159616	0.00435729847494553	0.000881057268722467
Figure 1B	Vascular EC	96	KRT16	1594	459	1135	0.0513689586314546	0.372793252369872	0.0435729847494553	0.294273127753304
Figure 1B	Vascular EC	97	ZNRD1	1594	459	1135	0.226330706293733	0.225699631861107	0.20479302832244	0.181497797356828
Figure 1B	Vascular EC	98	IGLL1	1594	459	1135	0	0.00112588566812549	0	0.00176211453744493
Figure 1B	Vascular EC	99	GZMB	1594	459	1135	0.00956953776264654	0.0351502932844724	0.0108932461873638	0.0273127753303965
Figure 1B	Vascular EC	100	TOP2A	1594	459	1135	0.00502259389281923	0.00686397634450861	0.00871459694989107	0.00704845814977974
Figure 1B	Vascular EC	101	COL11A1	1594	459	1135	0.00697429640850144	0.003640378733372	0.0065359477124183	0.0026431718061674
Figure 1B	Vascular EC	102	C15orf48	1594	459	1135	0.0316681513616875	0.258827968016495	0.0326797385620915	0.216740088105727
Figure 1B	Vascular EC	103	IL8	1594	459	1135	0.437403317999637	1.14349408228915	0.296296296296296	0.58942731277533
Figure 1B	Vascular EC	104	AQP3	1594	459	1135	0.0893904190061217	0.527834979197659	0.0871459694989107	0.387665198237885
Figure 1B	Vascular EC	105	AZGP1	1594	459	1135	0	0.00234180719039841	0	0.0026431718061674
Figure 1B	Vascular EC	106	AL928768.3	1594	459	1135	0	0.00575956349215998	0	0.00352422907488987
Figure 1B	Vascular EC	107	ACOT7	1594	459	1135	0.0430514123081786	0.0523670646306589	0.0435729847494553	0.0511013215859031
Figure 1B	Vascular EC	108	IGFBP3	1594	459	1135	0.16112225806514	0.188349379817076	0.0849673202614379	0.125991189427313
Figure 1B	Vascular EC	109	SPRR2E	1594	459	1135	0	0.00423840021389563	0	0.0026431718061674
Figure 1B	Vascular EC	110	INHBA	1594	459	1135	0.0183271131856272	0.0245929032693915	0.0174291938997821	0.0185022026431718
Figure 1B	Vascular EC	111	FLG	1594	459	1135	0	0.00429281858535651	0	0.00440528634361234
Figure 1B	Vascular EC	112	RGS1	1594	459	1135	0.107345942728968	0.138324278733603	0.093681917211329	0.126872246696035
Figure 1B	Vascular EC	113	KLRB1	1594	459	1135	0.0283130082595303	0.0736355033921512	0.0261437908496732	0.0537444933920705
Figure 1B	Vascular EC	114	FAM25A	1594	459	1135	0	0.00580026308243759	0	0.0052863436123348
Figure 1B	Vascular EC	115	CD207	1594	459	1135	0.00326057557749177	0.000790682589338256	0.00435729847494553	0.000881057268722467
Figure 1B	Vascular EC	116	DERL3	1594	459	1135	0.00163598631346734	0.00778478184606631	0.00217864923747277	0.0079295154185022
Figure 1B	Vascular EC	117	CXCL1	1594	459	1135	0.196917679750366	0.552608418994299	0.145969498910675	0.370925110132159
Figure 1B	Vascular EC	118	CCL18	1594	459	1135	0.0203471674979096	0.0373682964841158	0.0152505446623094	0.0325991189427313
Figure 1B	Vascular EC	119	FCER1A	1594	459	1135	0.0846884098576274	0.120763378563379	0.0697167755991285	0.109251101321586
Figure 1B	Vascular EC	120	S100A14	1594	459	1135	0.0978100122551976	0.743046651877768	0.0827886710239651	0.483700440528634
Figure 1B	Vascular EC	121	ASPN	1594	459	1135	0.0467769011846919	0.0316676340440321	0.037037037037037	0.0317180616740088
Figure 1B	Vascular EC	122	RERGL	1594	459	1135	0.0216040646078862	0.0206593200262262	0.0174291938997821	0.0202643171806167
Figure 1B	Vascular EC	123	RNF144B	1594	459	1135	0.0970260375761179	0.340945411671131	0.0893246187363834	0.280176211453744
Figure 1B	Vascular EC	124	CCL4L2	1594	459	1135	0.00439034416943845	0.00416384945391852	0.00435729847494553	0.0026431718061674
Figure 1B	Vascular EC	125	SFN	1594	459	1135	0.300990586349911	1.37133962021456	0.246187363834423	0.699559471365639
Figure 1B	Vascular EC	126	PLA2G2A	1594	459	1135	0.00761196841878294	0.0653760311469738	0.0065359477124183	0.0537444933920705
Figure 1B	Vascular EC	127	FGFBP1	1594	459	1135	0.0208385606408671	0.28757620919739	0.0196078431372549	0.244933920704846
Figure 1B	Vascular EC	128	COL1A1	1594	459	1135	0.379016721840821	0.626157903625231	0.305010893246187	0.424669603524229
Figure 1B	Vascular EC	129	COL17A1	1594	459	1135	0.057985907681711	0.143496489492757	0.0566448801742919	0.1215859030837
Figure 1B	Vascular EC	130	SPRY1	1594	459	1135	1.74596972077869	2.20716398284467	0.764705882352941	0.839647577092511
Figure 1B	Vascular EC	131	NKG7	1594	459	1135	0.0166496244148221	0.0334994075671615	0.0130718954248366	0.0237885462555066
Figure 1B	Vascular EC	132	SDS	1594	459	1135	0.00971269035212763	0.014078537878395	0.0065359477124183	0.0158590308370044
Figure 1B	Vascular EC	133	MMP7	1594	459	1135	0.00128329809487278	0.00121203900140715	0.00217864923747277	0.000881057268722467
Figure 1B	Vascular EC	134	GJA4	1594	459	1135	0.166656311329266	0.0912988914762949	0.128540305010893	0.0828193832599119
Figure 1B	Vascular EC	135	MYL9	1594	459	1135	0.591650080347887	0.434879183119736	0.418300653594771	0.309251101321586
Figure 1B	Vascular EC	136	SOX17	1594	459	1135	1.35236472852425	1.11705076124808	0.65359477124183	0.593832599118943
Figure 1B	Vascular EC	137	MMP9	1594	459	1135	0.0252729808189731	0.129516208969636	0.0239651416122004	0.119823788546255
Figure 1B	Vascular EC	138	GLYATL2	1594	459	1135	0.0240467181023883	0.0357071830548782	0.0152505446623094	0.0220264317180617
Figure 1B	Vascular EC	139	PERP	1594	459	1135	0.450005865613214	1.13190988499815	0.355119825708061	0.639647577092511
Figure 1B	Vascular EC	140	TM4SF1	1594	459	1135	3.36510598301071	3.4604925099976	0.982570806100218	0.980616740088106
Figure 1B	Vascular EC	141	MYL4	1594	459	1135	0.0170836964358897	0.0199154122431787	0.0174291938997821	0.0176211453744493
Figure 1B	Vascular EC	142	IL22	1594	459	1135	0	0.00307681700964261	0	0.0026431718061674
Figure 1B	Vascular EC	143	KRT19	1594	459	1135	0.0329286986697104	0.0199892133285163	0.0217864923747277	0.0167400881057269
Figure 1B	Vascular EC	144	CCL5	1594	459	1135	0.0696493054558097	0.0746570510766961	0.0544662309368192	0.0572687224669604
Figure 1B	Vascular EC	145	MED24	1594	459	1135	0.530056807013734	0.594621368778202	0.309368191721133	0.331277533039648
Figure 1B	Vascular EC	146	HBD	1594	459	1135	0.016390754729561	0	0.0130718954248366	0
Figure 1B	Vascular EC	147	DST	1594	459	1135	0.145119666454259	0.430700758587	0.124183006535948	0.330396475770925
Figure 1B	Vascular EC	148	MIR205HG	1594	459	1135	0.06445294471275	0.355110068588465	0.0610021786492375	0.288105726872247
Figure 1B	Vascular EC	149	CXCL3	1594	459	1135	0.372984360031325	0.921529656589051	0.259259259259259	0.513656387665198
Figure 1B	Vascular EC	150	CST6	1594	459	1135	0	0.00674883545783535	0	0.00616740088105727
Figure 1B	Pericytes	1	IGJ	64	22	42	0.0630372541327272	0.62099232187739	0.0454545454545455	0.404761904761905
Figure 1B	Pericytes	2	HBA1	64	22	42	0.113106315165207	0.0236319248081856	0.0909090909090909	0.0238095238095238
Figure 1B	Pericytes	3	HBA2	64	22	42	0.677055354946409	0.088300933095229	0.409090909090909	0.0714285714285714
Figure 1B	Pericytes	4	COCH	64	22	42	0	0.106145219852432	0	0.0714285714285714
Figure 1B	Pericytes	5	CCL21	64	22	42	0.080768866367251	0.678782229239201	0.0454545454545455	0.428571428571429
Figure 1B	Pericytes	6	IGLL5	64	22	42	0	0.467858623298971	0	0.30952380952381
Figure 1B	Pericytes	7	HBB	64	22	42	1.66830054374715	0.467248519169007	0.681818181818182	0.333333333333333
Figure 1B	Pericytes	8	DES	64	22	42	0.183444365535015	0	0.136363636363636	0
Figure 1B	Pericytes	9	DCT	64	22	42	3.87265903105819	4.24699274264616	0.954545454545455	0.976190476190476
Figure 1B	Pericytes	10	TFF3	64	22	42	0.968987810149568	0.450660615159805	0.5	0.30952380952381
Figure 1B	Pericytes	11	APOD	64	22	42	2.88857256002448	2.32995603071461	0.954545454545455	0.833333333333333
Figure 1B	Pericytes	12	CCL20	64	22	42	0	0	0	0
Figure 1B	Pericytes	13	ACTG2	64	22	42	0.0604849923212226	0.0236319248081856	0.0454545454545455	0.0238095238095238
Figure 1B	Pericytes	14	CCL4	64	22	42	0	0	0	0
Figure 1B	Pericytes	15	CALML5	64	22	42	0.0892227658659436	0.0237650478163794	0.0454545454545455	0.0238095238095238
Figure 1B	Pericytes	16	TYRP1	64	22	42	3.38931714335212	3.62942935075878	0.954545454545455	0.976190476190476
Figure 1B	Pericytes	17	CCL3	64	22	42	0	0.0359752113164925	0	0.0238095238095238
Figure 1B	Pericytes	18	CCL17	64	22	42	0	0	0	0
Figure 1B	Pericytes	19	KRT2	64	22	42	0	0.0673308285855823	0	0.0476190476190476
Figure 1B	Pericytes	20	CCL8	64	22	42	0	0.0356190750148918	0	0.0238095238095238
Figure 1B	Pericytes	21	PCP4	64	22	42	0.0396382450350368	0.0301548197201447	0.0454545454545455	0.0238095238095238
Figure 1B	Pericytes	22	KRTDAP	64	22	42	0.0396382450350368	0.226090613051484	0.0454545454545455	0.166666666666667
Figure 1B	Pericytes	23	CCL19	64	22	42	0	0.134537764901689	0	0.0952380952380952
Figure 1B	Pericytes	24	KRT15	64	22	42	0.356419599186382	0.298122087247342	0.181818181818182	0.238095238095238
Figure 1B	Pericytes	25	MLANA	64	22	42	3.67848489826049	3.33288929140805	0.954545454545455	0.976190476190476
Figure 1B	Pericytes	26	XCL1	64	22	42	0.0396382450350368	0	0.0454545454545455	0
Figure 1B	Pericytes	27	FABP4	64	22	42	0	0.0365561419730139	0	0.0238095238095238
Figure 1B	Pericytes	28	RGS5	64	22	42	0	0.118473100789439	0	0.0952380952380952
Figure 1B	Pericytes	29	MYLK	64	22	42	0.0910585327047289	0.111715020102267	0.0909090909090909	0.0952380952380952
Figure 1B	Pericytes	30	XCL2	64	22	42	0	0.0341107440250624	0	0.0238095238095238
Figure 1B	Pericytes	31	SPRR1B	64	22	42	0.0514202876696922	0	0.0454545454545455	0
Figure 1B	Pericytes	32	SELE	64	22	42	0	0.120920741575816	0	0.0952380952380952
Figure 1B	Pericytes	33	AREG	64	22	42	0	0.0362195800715402	0	0.0238095238095238
Figure 1B	Pericytes	34	PMEL	64	22	42	2.71349491446605	2.9060087936977	0.818181818181818	0.928571428571429
Figure 1B	Pericytes	35	C1orf68	64	22	42	0	0.0301548197201447	0	0.0238095238095238
Figure 1B	Pericytes	36	CCL3L1	64	22	42	0	0	0	0
Figure 1B	Pericytes	37	KRT10	64	22	42	1.42043200483545	1.32173189714438	0.727272727272727	0.69047619047619
Figure 1B	Pericytes	38	GNLY	64	22	42	0	0	0	0
Figure 1B	Pericytes	39	AREGB	64	22	42	0	0	0	0
Figure 1B	Pericytes	40	LGALS7	64	22	42	0.167602411571192	0	0.136363636363636	0
Figure 1B	Pericytes	41	KRT1	64	22	42	0.164494676554678	0.877623214419223	0.136363636363636	0.476190476190476
Figure 1B	Pericytes	42	SLURP1	64	22	42	0	0	0	0
Figure 1B	Pericytes	43	SPRR1A	64	22	42	0	0.0421720206377702	0	0.0238095238095238
Figure 1B	Pericytes	44	KRT6A	64	22	42	0	0.0691185822925588	0	0.0476190476190476
Figure 1B	Pericytes	45	S100A7	64	22	42	0	0	0	0
Figure 1B	Pericytes	46	MZB1	64	22	42	0	0	0	0
Figure 1B	Pericytes	47	LGALS7B	64	22	42	0.102339780597937	0.14842069551314	0.0909090909090909	0.119047619047619
Figure 1B	Pericytes	48	RP11-1143G9.4	64	22	42	0	0.035676781444067	0	0.0238095238095238
Figure 1B	Pericytes	49	KRT5	64	22	42	0.191249917010287	0.852676362783208	0.0909090909090909	0.5
Figure 1B	Pericytes	50	IFNG	64	22	42	0	0	0	0
Figure 1B	Pericytes	51	IL13	64	22	42	0	0	0	0
Figure 1B	Pericytes	52	S100A8	64	22	42	0	0	0	0
Figure 1B	Pericytes	53	SBSN	64	22	42	0	0.0327381314747749	0	0.0238095238095238
Figure 1B	Pericytes	54	HIST1H4C	64	22	42	0.253974651149761	0.319418950632676	0.136363636363636	0.166666666666667
Figure 1B	Pericytes	55	ACTA2	64	22	42	0.166493369468132	0.166748962570711	0.136363636363636	0.119047619047619
Figure 1B	Pericytes	56	SFRP4	64	22	42	0	0	0	0
Figure 1B	Pericytes	57	CSF3	64	22	42	0	0.123846860855296	0	0.0952380952380952
Figure 1B	Pericytes	58	IL6	64	22	42	0.0989001121156005	0.14301161965253	0.0909090909090909	0.119047619047619
Figure 1B	Pericytes	59	EDN2	64	22	42	0	0	0	0
Figure 1B	Pericytes	60	TAGLN	64	22	42	0.27807280491598	0.308827246179305	0.181818181818182	0.19047619047619
Figure 1B	Pericytes	61	MYH11	64	22	42	0.117030248760653	0.0304188722872151	0.0909090909090909	0.0238095238095238
Figure 1B	Pericytes	62	IL17A	64	22	42	0	0	0	0
Figure 1B	Pericytes	63	IL1B	64	22	42	0	0.0970143398317058	0	0.0714285714285714
Figure 1B	Pericytes	64	S100A2	64	22	42	0.474306582924253	1.53929458614631	0.272727272727273	0.69047619047619
Figure 1B	Pericytes	65	STC1	64	22	42	0.0494631207074796	0.100393236934607	0.0454545454545455	0.0714285714285714
Figure 1B	Pericytes	66	DMKN	64	22	42	0.340495404445896	1.00255360918585	0.227272727272727	0.571428571428571
Figure 1B	Pericytes	67	LYZ	64	22	42	0	0.335031201742936	0	0.261904761904762
Figure 1B	Pericytes	68	SERPINB2	64	22	42	0	0.517609568200331	0	0.285714285714286
Figure 1B	Pericytes	69	KRT14	64	22	42	0.961382911203379	2.36444017997432	0.5	0.761904761904762
Figure 1B	Pericytes	70	MT1X	64	22	42	0.977837891910364	1.07891401732231	0.545454545454545	0.571428571428571
Figure 1B	Pericytes	71	HSPA6	64	22	42	0	0.127648361923727	0	0.0952380952380952
Figure 1B	Pericytes	72	KRT6B	64	22	42	0	0	0	0
Figure 1B	Pericytes	73	RRAD	64	22	42	0.0655767889940012	0	0.0454545454545455	0
Figure 1B	Pericytes	74	MT1A	64	22	42	0.140666631754602	0.162789453523072	0.0909090909090909	0.119047619047619
Figure 1B	Pericytes	75	TPM2	64	22	42	0.119764634846862	0.370207067571008	0.0909090909090909	0.261904761904762
Figure 1B	Pericytes	76	ACTA1	64	22	42	0	0	0	0
Figure 1B	Pericytes	77	LYVE1	64	22	42	0	0.0567442713231478	0	0.0476190476190476
Figure 1B	Pericytes	78	CSF2	64	22	42	0	0	0	0
Figure 1B	Pericytes	79	MMRN1	64	22	42	0	0.0345509335210475	0	0.0238095238095238
Figure 1B	Pericytes	80	DARC	64	22	42	0	0.430364202190211	0	0.30952380952381
Figure 1B	Pericytes	81	S100B	64	22	42	0.0561056182522531	0.843860395698299	0.0454545454545455	0.476190476190476
Figure 1B	Pericytes	82	CCL26	64	22	42	0	0	0	0
Figure 1B	Pericytes	83	NTS	64	22	42	0	0.0304188722872151	0	0.0238095238095238
Figure 1B	Pericytes	84	UBE2C	64	22	42	0	0.0402785552222874	0	0.0238095238095238
Figure 1B	Pericytes	85	CLDN5	64	22	42	0	0.0408106990554025	0	0.0476190476190476
Figure 1B	Pericytes	86	IL20	64	22	42	0.0396382450350368	0	0.0454545454545455	0
Figure 1B	Pericytes	87	TPSAB1	64	22	42	0.0942861866682815	0.10032006139819	0.0454545454545455	0.0714285714285714
Figure 1B	Pericytes	88	DPEP1	64	22	42	0.0396382450350368	0	0.0454545454545455	0
Figure 1B	Pericytes	89	LY6D	64	22	42	0.23432405847793	0.596364785511265	0.136363636363636	0.357142857142857
Figure 1B	Pericytes	90	G0S2	64	22	42	0.0749691480558569	0.705746820403156	0.0454545454545455	0.428571428571429
Figure 1B	Pericytes	91	MMP11	64	22	42	0	0	0	0
Figure 1B	Pericytes	92	SPP1	64	22	42	0	0	0	0
Figure 1B	Pericytes	93	LYPD3	64	22	42	0.0946755248929134	0.219419735682399	0.0454545454545455	0.166666666666667
Figure 1B	Pericytes	94	CNN1	64	22	42	0	0	0	0
Figure 1B	Pericytes	95	ANGPTL7	64	22	42	0	0	0	0
Figure 1B	Pericytes	96	KRT16	64	22	42	0	0.246985971584909	0	0.19047619047619
Figure 1B	Pericytes	97	ZNRD1	64	22	42	0.174589104364176	0.0413783044785022	0.136363636363636	0.0476190476190476
Figure 1B	Pericytes	98	IGLL1	64	22	42	0	0	0	0
Figure 1B	Pericytes	99	GZMB	64	22	42	0	0	0	0
Figure 1B	Pericytes	100	TOP2A	64	22	42	0	0.044697758164493	0	0.0238095238095238
Figure 1B	Pericytes	101	COL11A1	64	22	42	0.0604849923212226	0	0.0454545454545455	0
Figure 1B	Pericytes	102	C15orf48	64	22	42	0.0481996686386271	0.261522071556358	0.0454545454545455	0.19047619047619
Figure 1B	Pericytes	103	IL8	64	22	42	0.155972275835649	1.19222178284243	0.136363636363636	0.595238095238095
Figure 1B	Pericytes	104	AQP3	64	22	42	0.0396382450350368	0.488287096963874	0.0454545454545455	0.285714285714286
Figure 1B	Pericytes	105	AZGP1	64	22	42	0	0	0	0
Figure 1B	Pericytes	106	AL928768.3	64	22	42	0	0	0	0
Figure 1B	Pericytes	107	ACOT7	64	22	42	0.224304215051999	0.3490806260113	0.181818181818182	0.238095238095238
Figure 1B	Pericytes	108	IGFBP3	64	22	42	0	0.0913801898226822	0	0.0714285714285714
Figure 1B	Pericytes	109	SPRR2E	64	22	42	0	0	0	0
Figure 1B	Pericytes	110	INHBA	64	22	42	0.0532967766678855	0	0.0454545454545455	0
Figure 1B	Pericytes	111	FLG	64	22	42	0	0	0	0
Figure 1B	Pericytes	112	RGS1	64	22	42	0.226592059636677	0.241586850698856	0.181818181818182	0.119047619047619
Figure 1B	Pericytes	113	KLRB1	64	22	42	0.122922847485185	0.0827579490683391	0.0909090909090909	0.0714285714285714
Figure 1B	Pericytes	114	FAM25A	64	22	42	0	0	0	0
Figure 1B	Pericytes	115	CD207	64	22	42	0	0.04949940511816	0	0.0238095238095238
Figure 1B	Pericytes	116	DERL3	64	22	42	0	0.0506776377808367	0	0.0238095238095238
Figure 1B	Pericytes	117	CXCL1	64	22	42	0.105215034029038	0.618955562959581	0.0909090909090909	0.404761904761905
Figure 1B	Pericytes	118	CCL18	64	22	42	0	0	0	0
Figure 1B	Pericytes	119	FCER1A	64	22	42	0.142658873681854	0.0888833385323341	0.0909090909090909	0.0714285714285714
Figure 1B	Pericytes	120	S100A14	64	22	42	0.164476901109602	0.878187262953404	0.136363636363636	0.5
Figure 1B	Pericytes	121	ASPN	64	22	42	0.0604849923212226	0.0286571333420391	0.0454545454545455	0.0238095238095238
Figure 1B	Pericytes	122	RERGL	64	22	42	0	0.0638906654750664	0	0.0476190476190476
Figure 1B	Pericytes	123	RNF144B	64	22	42	0	0.221617503154279	0	0.166666666666667
Figure 1B	Pericytes	124	CCL4L2	64	22	42	0	0	0	0
Figure 1B	Pericytes	125	SFN	64	22	42	0.368585125733434	1.43404500533674	0.272727272727273	0.714285714285714
Figure 1B	Pericytes	126	PLA2G2A	64	22	42	0	0.0545123423153795	0	0.0476190476190476
Figure 1B	Pericytes	127	FGFBP1	64	22	42	0.0604849923212226	0.408952423805425	0.0454545454545455	0.261904761904762
Figure 1B	Pericytes	128	COL1A1	64	22	42	0.398702929976545	0.56303685104549	0.227272727272727	0.333333333333333
Figure 1B	Pericytes	129	COL17A1	64	22	42	0.135012235523039	0.0761359715645581	0.0909090909090909	0.0476190476190476
Figure 1B	Pericytes	130	SPRY1	64	22	42	0.0994477835323583	0.0897752810782445	0.0909090909090909	0.0714285714285714
Figure 1B	Pericytes	131	NKG7	64	22	42	0	0	0	0
Figure 1B	Pericytes	132	SDS	64	22	42	0	0.0280871379811087	0	0.0238095238095238
Figure 1B	Pericytes	133	MMP7	64	22	42	0	0	0	0
Figure 1B	Pericytes	134	GJA4	64	22	42	0	0.0656644465619341	0	0.0476190476190476
Figure 1B	Pericytes	135	MYL9	64	22	42	0.0604849923212226	0.300660119484857	0.0454545454545455	0.214285714285714
Figure 1B	Pericytes	136	SOX17	64	22	42	0	0.0702283255788241	0	0.0476190476190476
Figure 1B	Pericytes	137	MMP9	64	22	42	0.080768866367251	0.205418973495451	0.0454545454545455	0.119047619047619
Figure 1B	Pericytes	138	GLYATL2	64	22	42	0	0	0	0
Figure 1B	Pericytes	139	PERP	64	22	42	0.791787572637326	1.24211261912332	0.5	0.666666666666667
Figure 1B	Pericytes	140	TM4SF1	64	22	42	0.0994477835323583	0.805581137606455	0.0909090909090909	0.476190476190476
Figure 1B	Pericytes	141	MYL4	64	22	42	0	0.0369839748248049	0	0.0238095238095238
Figure 1B	Pericytes	142	IL22	64	22	42	0	0	0	0
Figure 1B	Pericytes	143	KRT19	64	22	42	0.0986971678345227	0	0.0454545454545455	0
Figure 1B	Pericytes	144	CCL5	64	22	42	0	0	0	0
Figure 1B	Pericytes	145	MED24	64	22	42	0.0592618670805637	0.0853936363329352	0.0454545454545455	0.0714285714285714
Figure 1B	Pericytes	146	HBD	64	22	42	0	0	0	0
Figure 1B	Pericytes	147	DST	64	22	42	1.03358583145304	1.1073634557656	0.590909090909091	0.642857142857143
Figure 1B	Pericytes	148	MIR205HG	64	22	42	0.12614346651625	0.381918317405177	0.0909090909090909	0.238095238095238
Figure 1B	Pericytes	149	CXCL3	64	22	42	0.0580978601795053	0.795495076998885	0.0454545454545455	0.452380952380952
Figure 1B	Pericytes	150	CST6	64	22	42	0	0.0390367832958967	0	0.0238095238095238
Figure 1B	Erythrocytes	1	IGJ	296	65	231	0.0359578352105959	0.39839222319125	0.0307692307692308	0.333333333333333
Figure 1B	Erythrocytes	2	HBA1	296	65	231	0.0767515337929574	0.0205210210012426	0.0615384615384615	0.025974025974026
Figure 1B	Erythrocytes	3	HBA2	296	65	231	0.430379781953942	0.0911538986994554	0.276923076923077	0.0952380952380952
Figure 1B	Erythrocytes	4	COCH	296	65	231	0.0559429110688534	0.0497711581278345	0.0461538461538462	0.0432900432900433
Figure 1B	Erythrocytes	5	CCL21	296	65	231	4.60680458983636	4.48860247017934	0.953846153846154	0.982683982683983
Figure 1B	Erythrocytes	6	IGLL5	296	65	231	0.0379175965679009	0.412278088717915	0.0307692307692308	0.311688311688312
Figure 1B	Erythrocytes	7	HBB	296	65	231	1.01510579475287	0.382912406589437	0.415384615384615	0.29004329004329
Figure 1B	Erythrocytes	8	DES	296	65	231	0.0505219012218132	0.0140220815277017	0.0461538461538462	0.0173160173160173
Figure 1B	Erythrocytes	9	DCT	296	65	231	0	0.0433039733805913	0	0.051948051948052
Figure 1B	Erythrocytes	10	TFF3	296	65	231	3.58218231902337	3.65577903020845	1	0.995670995670996
Figure 1B	Erythrocytes	11	APOD	296	65	231	1.37290799916605	0.855447490783978	0.707692307692308	0.515151515151515
Figure 1B	Erythrocytes	12	CCL20	296	65	231	0.0130294936818647	0.0311458318842043	0.0153846153846154	0.0173160173160173
Figure 1B	Erythrocytes	13	ACTG2	296	65	231	0.0211961678454701	0.0193935912908183	0.0307692307692308	0.0303030303030303
Figure 1B	Erythrocytes	14	CCL4	296	65	231	0	0.05854628152759	0	0.0649350649350649
Figure 1B	Erythrocytes	15	CALML5	296	65	231	0.0211098171094831	0.0602245617790221	0.0153846153846154	0.0692640692640693
Figure 1B	Erythrocytes	16	TYRP1	296	65	231	0.0218129693071044	0.039836162440686	0.0307692307692308	0.051948051948052
Figure 1B	Erythrocytes	17	CCL3	296	65	231	0.0241033323721109	0.101797555234204	0.0307692307692308	0.0995670995670996
Figure 1B	Erythrocytes	18	CCL17	296	65	231	0	0.00633118055527004	0	0.00432900432900433
Figure 1B	Erythrocytes	19	KRT2	296	65	231	0	0.044167312643949	0	0.0432900432900433
Figure 1B	Erythrocytes	20	CCL8	296	65	231	0.0509655525537117	0.00811554403442046	0.0461538461538462	0.012987012987013
Figure 1B	Erythrocytes	21	PCP4	296	65	231	0.0756460973753235	0.00635857183536405	0.0615384615384615	0.00865800865800866
Figure 1B	Erythrocytes	22	KRTDAP	296	65	231	0	0.219506970226894	0	0.194805194805195
Figure 1B	Erythrocytes	23	CCL19	296	65	231	0.131250004273481	0.26423052585285	0.0923076923076923	0.207792207792208
Figure 1B	Erythrocytes	24	KRT15	296	65	231	0.188652027987001	0.186321710578726	0.138461538461538	0.168831168831169
Figure 1B	Erythrocytes	25	MLANA	296	65	231	0.0592948281649651	0.0487945975114644	0.0461538461538462	0.0476190476190476
Figure 1B	Erythrocytes	26	XCL1	296	65	231	0	0.0181923332416387	0	0.00865800865800866
Figure 1B	Erythrocytes	27	FABP4	296	65	231	0.928880280864782	1.52929322398949	0.415384615384615	0.718614718614719
Figure 1B	Erythrocytes	28	RGS5	296	65	231	0.0486184456794318	0.103106068162581	0.0461538461538462	0.0995670995670996
Figure 1B	Erythrocytes	29	MYLK	296	65	231	0.0473221221796317	0.0744648801293111	0.0461538461538462	0.0822510822510823
Figure 1B	Erythrocytes	30	XCL2	296	65	231	0	0.0175047030609543	0	0.012987012987013
Figure 1B	Erythrocytes	31	SPRR1B	296	65	231	0	0.0734713502743781	0	0.0562770562770563
Figure 1B	Erythrocytes	32	SELE	296	65	231	0.0626444796070122	0.251578358484599	0.0615384615384615	0.225108225108225
Figure 1B	Erythrocytes	33	AREG	296	65	231	0	0.0215622540772976	0	0.012987012987013
Figure 1B	Erythrocytes	34	PMEL	296	65	231	0.018803023742806	0.0235298950397	0.0153846153846154	0.0303030303030303
Figure 1B	Erythrocytes	35	C1orf68	296	65	231	0	0.0188849657436564	0	0.025974025974026
Figure 1B	Erythrocytes	36	CCL3L1	296	65	231	0.0191451228300776	0	0.0153846153846154	0
Figure 1B	Erythrocytes	37	KRT10	296	65	231	0.689711557356128	1.04317739289093	0.476923076923077	0.614718614718615
Figure 1B	Erythrocytes	38	GNLY	296	65	231	0	0.0324755801623758	0	0.0346320346320346
Figure 1B	Erythrocytes	39	AREGB	296	65	231	0	0	0	0
Figure 1B	Erythrocytes	40	LGALS7	296	65	231	0	0.01564297588177	0	0.0173160173160173
Figure 1B	Erythrocytes	41	KRT1	296	65	231	0.120228413567395	0.827650925352715	0.123076923076923	0.515151515151515
Figure 1B	Erythrocytes	42	SLURP1	296	65	231	0	0.0114082352165798	0	0.00865800865800866
Figure 1B	Erythrocytes	43	SPRR1A	296	65	231	0	0.0126029338021685	0	0.012987012987013
Figure 1B	Erythrocytes	44	KRT6A	296	65	231	0	0.00764556180820733	0	0.00865800865800866
Figure 1B	Erythrocytes	45	S100A7	296	65	231	0.0464533035117217	0.00669273316604865	0.0307692307692308	0.00432900432900433
Figure 1B	Erythrocytes	46	MZB1	296	65	231	0.00453075848326063	0.0194204570417079	0.0153846153846154	0.0216450216450216
Figure 1B	Erythrocytes	47	LGALS7B	296	65	231	0.0513145954231868	0.157735090775904	0.0461538461538462	0.147186147186147
Figure 1B	Erythrocytes	48	RP11-1143G9.4	296	65	231	0.0686196006841161	0.104454906594815	0.0461538461538462	0.108225108225108
Figure 1B	Erythrocytes	49	KRT5	296	65	231	0.417842603143007	0.814339466126215	0.276923076923077	0.519480519480519
Figure 1B	Erythrocytes	50	IFNG	296	65	231	0.0246350706641763	0.0203418595853252	0.0307692307692308	0.0173160173160173
Figure 1B	Erythrocytes	51	IL13	296	65	231	0.0230568413803421	0.00712379363505466	0.0153846153846154	0.00432900432900433
Figure 1B	Erythrocytes	52	S100A8	296	65	231	0	0.0212309812461325	0	0.0173160173160173
Figure 1B	Erythrocytes	53	SBSN	296	65	231	0	0.11942559818522	0	0.125541125541126
Figure 1B	Erythrocytes	54	HIST1H4C	296	65	231	0.138371198660308	0.475984031837787	0.123076923076923	0.346320346320346
Figure 1B	Erythrocytes	55	ACTA2	296	65	231	0.234245866758115	0.147125299747102	0.153846153846154	0.138528138528139
Figure 1B	Erythrocytes	56	SFRP4	296	65	231	0	0.0156362877289118	0	0.012987012987013
Figure 1B	Erythrocytes	57	CSF3	296	65	231	0.0603289830948026	0.307733864279494	0.0461538461538462	0.212121212121212
Figure 1B	Erythrocytes	58	IL6	296	65	231	0.134774215885125	0.23082633305892	0.0923076923076923	0.186147186147186
Figure 1B	Erythrocytes	59	EDN2	296	65	231	0	0	0	0
Figure 1B	Erythrocytes	60	TAGLN	296	65	231	0.384077702698674	0.244082923390665	0.246153846153846	0.207792207792208
Figure 1B	Erythrocytes	61	MYH11	296	65	231	0.0348766935466855	0.0475404415219422	0.0307692307692308	0.038961038961039
Figure 1B	Erythrocytes	62	IL17A	296	65	231	0.0214823547406531	0	0.0153846153846154	0
Figure 1B	Erythrocytes	63	IL1B	296	65	231	0.057373179343989	0.108369060891741	0.0615384615384615	0.0952380952380952
Figure 1B	Erythrocytes	64	S100A2	296	65	231	0.466057822005395	1.48818084495961	0.307692307692308	0.714285714285714
Figure 1B	Erythrocytes	65	STC1	296	65	231	0.184914675924781	0.896800304469243	0.123076923076923	0.445887445887446
Figure 1B	Erythrocytes	66	DMKN	296	65	231	0.436963795627501	1.00715794087089	0.307692307692308	0.575757575757576
Figure 1B	Erythrocytes	67	LYZ	296	65	231	0.0768880281967287	0.219160825441899	0.0461538461538462	0.194805194805195
Figure 1B	Erythrocytes	68	SERPINB2	296	65	231	0.102943930165724	0.315012742060567	0.0923076923076923	0.281385281385281
Figure 1B	Erythrocytes	69	KRT14	296	65	231	1.07096633253067	2.25250905999496	0.6	0.813852813852814
Figure 1B	Erythrocytes	70	MT1X	296	65	231	0.33681303904622	0.509402149100948	0.230769230769231	0.38961038961039
Figure 1B	Erythrocytes	71	HSPA6	296	65	231	0.223192388548059	0.261322018945502	0.138461538461538	0.19047619047619
Figure 1B	Erythrocytes	72	KRT6B	296	65	231	0	0	0	0
Figure 1B	Erythrocytes	73	RRAD	296	65	231	0.0130294936818647	0.0641494584568078	0.0153846153846154	0.0649350649350649
Figure 1B	Erythrocytes	74	MT1A	296	65	231	0.115644636922524	0.111245906012843	0.0923076923076923	0.0952380952380952
Figure 1B	Erythrocytes	75	TPM2	296	65	231	0.25887174699049	0.229830029616874	0.2	0.194805194805195
Figure 1B	Erythrocytes	76	ACTA1	296	65	231	0	0	0	0
Figure 1B	Erythrocytes	77	LYVE1	296	65	231	1.17705599358824	1.31849543328469	0.553846153846154	0.705627705627706
Figure 1B	Erythrocytes	78	CSF2	296	65	231	0	0.0244225487841865	0	0.00865800865800866
Figure 1B	Erythrocytes	79	MMRN1	296	65	231	1.70534428785714	1.87862092473389	0.753846153846154	0.87012987012987
Figure 1B	Erythrocytes	80	DARC	296	65	231	0.0904213100985607	0.309044490876157	0.0769230769230769	0.246753246753247
Figure 1B	Erythrocytes	81	S100B	296	65	231	0.0192622944867607	0.0246174212338912	0.0153846153846154	0.0303030303030303
Figure 1B	Erythrocytes	82	CCL26	296	65	231	0	0	0	0
Figure 1B	Erythrocytes	83	NTS	296	65	231	0.572485864047832	0.700809313163345	0.323076923076923	0.415584415584416
Figure 1B	Erythrocytes	84	UBE2C	296	65	231	0.00952773939462306	0.00326821780697515	0.0153846153846154	0.00432900432900433
Figure 1B	Erythrocytes	85	CLDN5	296	65	231	2.58132920729842	2.36048467115096	0.953846153846154	0.909090909090909
Figure 1B	Erythrocytes	86	IL20	296	65	231	0	0.010974083910599	0	0.0173160173160173
Figure 1B	Erythrocytes	87	TPSAB1	296	65	231	0.0859359339243316	0.0661874320666713	0.0769230769230769	0.0822510822510823
Figure 1B	Erythrocytes	88	DPEP1	296	65	231	0	0.00646111071158094	0	0.00432900432900433
Figure 1B	Erythrocytes	89	LY6D	296	65	231	0.0801155615460635	0.544432336362422	0.0769230769230769	0.38961038961039
Figure 1B	Erythrocytes	90	G0S2	296	65	231	0.156191088006501	0.704973100754298	0.107692307692308	0.476190476190476
Figure 1B	Erythrocytes	91	MMP11	296	65	231	0	0.0114282471016801	0	0.00865800865800866
Figure 1B	Erythrocytes	92	SPP1	296	65	231	0	0.00463682525509874	0	0.00865800865800866
Figure 1B	Erythrocytes	93	LYPD3	296	65	231	0.0271442488214128	0.358602860346455	0.0153846153846154	0.32034632034632
Figure 1B	Erythrocytes	94	CNN1	296	65	231	0	0.0184267698454905	0	0.0216450216450216
Figure 1B	Erythrocytes	95	ANGPTL7	296	65	231	0.0499517977575091	0	0.0153846153846154	0
Figure 1B	Erythrocytes	96	KRT16	296	65	231	0.0804451743920279	0.426935141023254	0.0615384615384615	0.333333333333333
Figure 1B	Erythrocytes	97	ZNRD1	296	65	231	0.230152893609501	0.182526523964133	0.184615384615385	0.173160173160173
Figure 1B	Erythrocytes	98	IGLL1	296	65	231	0	0	0	0
Figure 1B	Erythrocytes	99	GZMB	296	65	231	0	0.0144071012738917	0	0.0216450216450216
Figure 1B	Erythrocytes	100	TOP2A	296	65	231	0	0.00216537997838931	0	0.00432900432900433
Figure 1B	Erythrocytes	101	COL11A1	296	65	231	0	0	0	0
Figure 1B	Erythrocytes	102	C15orf48	296	65	231	0.0850737684336396	0.225558035933448	0.0769230769230769	0.212121212121212
Figure 1B	Erythrocytes	103	IL8	296	65	231	0.391645070131658	1.34727667911554	0.246153846153846	0.645021645021645
Figure 1B	Erythrocytes	104	AQP3	296	65	231	0.0357893688608383	0.405733773573056	0.0307692307692308	0.337662337662338
Figure 1B	Erythrocytes	105	AZGP1	296	65	231	0	0	0	0
Figure 1B	Erythrocytes	106	AL928768.3	296	65	231	0	0	0	0
Figure 1B	Erythrocytes	107	ACOT7	296	65	231	0.0830324907327861	0.107582049805752	0.0615384615384615	0.108225108225108
Figure 1B	Erythrocytes	108	IGFBP3	296	65	231	0.0730728436905707	0.0781953024547886	0.0461538461538462	0.0865800865800866
Figure 1B	Erythrocytes	109	SPRR2E	296	65	231	0	0.00164836243792925	0	0.00432900432900433
Figure 1B	Erythrocytes	110	INHBA	296	65	231	0	0.050537771475342	0	0.0476190476190476
Figure 1B	Erythrocytes	111	FLG	296	65	231	0	0.00578466002767221	0	0.00865800865800866
Figure 1B	Erythrocytes	112	RGS1	296	65	231	0.0861976307793335	0.107498656206347	0.0615384615384615	0.116883116883117
Figure 1B	Erythrocytes	113	KLRB1	296	65	231	0.0276621069807261	0.052668182505435	0.0153846153846154	0.0432900432900433
Figure 1B	Erythrocytes	114	FAM25A	296	65	231	0	0.00765539737430457	0	0.00432900432900433
Figure 1B	Erythrocytes	115	CD207	296	65	231	0	0	0	0
Figure 1B	Erythrocytes	116	DERL3	296	65	231	0.0159833158371087	0	0.0153846153846154	0
Figure 1B	Erythrocytes	117	CXCL1	296	65	231	0.262352661821205	0.713866507229968	0.184615384615385	0.45021645021645
Figure 1B	Erythrocytes	118	CCL18	296	65	231	0.0375940906414708	0.0106903577481982	0.0461538461538462	0.0216450216450216
Figure 1B	Erythrocytes	119	FCER1A	296	65	231	0.107854678049908	0.106932699721209	0.0769230769230769	0.112554112554113
Figure 1B	Erythrocytes	120	S100A14	296	65	231	0.0584403491869713	0.696232593845455	0.0615384615384615	0.471861471861472
Figure 1B	Erythrocytes	121	ASPN	296	65	231	0.0137669223485891	0.0376596718897106	0.0153846153846154	0.038961038961039
Figure 1B	Erythrocytes	122	RERGL	296	65	231	0.0560366170663004	0.0355223144840776	0.0307692307692308	0.0346320346320346
Figure 1B	Erythrocytes	123	RNF144B	296	65	231	0.0672284503892486	0.252475661271551	0.0461538461538462	0.238095238095238
Figure 1B	Erythrocytes	124	CCL4L2	296	65	231	0	0	0	0
Figure 1B	Erythrocytes	125	SFN	296	65	231	0.314713072362803	1.25281670622761	0.230769230769231	0.675324675324675
Figure 1B	Erythrocytes	126	PLA2G2A	296	65	231	0	0.100890747790144	0	0.0952380952380952
Figure 1B	Erythrocytes	127	FGFBP1	296	65	231	0.13551992642664	0.351408103907521	0.107692307692308	0.298701298701299
Figure 1B	Erythrocytes	128	COL1A1	296	65	231	0.375545481579142	0.542945718614957	0.292307692307692	0.372294372294372
Figure 1B	Erythrocytes	129	COL17A1	296	65	231	0.0495822188262307	0.109494723418271	0.0307692307692308	0.116883116883117
Figure 1B	Erythrocytes	130	SPRY1	296	65	231	0.347839977052878	0.325574640983031	0.246153846153846	0.268398268398268
Figure 1B	Erythrocytes	131	NKG7	296	65	231	0.0151073312695532	0.00756401579403739	0.0153846153846154	0.012987012987013
Figure 1B	Erythrocytes	132	SDS	296	65	231	0	0.0404022471335751	0	0.0346320346320346
Figure 1B	Erythrocytes	133	MMP7	296	65	231	0	0	0	0
Figure 1B	Erythrocytes	134	GJA4	296	65	231	0.395742460715113	0.123923700767975	0.246153846153846	0.0995670995670996
Figure 1B	Erythrocytes	135	MYL9	296	65	231	0.24727035466555	0.255154698472834	0.153846153846154	0.220779220779221
Figure 1B	Erythrocytes	136	SOX17	296	65	231	0	0.071903863008678	0	0.0692640692640693
Figure 1B	Erythrocytes	137	MMP9	296	65	231	0.0137669223485891	0.140531213514387	0.0153846153846154	0.134199134199134
Figure 1B	Erythrocytes	138	GLYATL2	296	65	231	0	0	0	0
Figure 1B	Erythrocytes	139	PERP	296	65	231	0.628347484103203	1.15295957816574	0.4	0.658008658008658
Figure 1B	Erythrocytes	140	TM4SF1	296	65	231	2.2491575061123	2.33189966742311	0.861538461538462	0.922077922077922
Figure 1B	Erythrocytes	141	MYL4	296	65	231	0	0.0219895430713362	0	0.0173160173160173
Figure 1B	Erythrocytes	142	IL22	296	65	231	0	0	0	0
Figure 1B	Erythrocytes	143	KRT19	296	65	231	0	0	0	0
Figure 1B	Erythrocytes	144	CCL5	296	65	231	0.0317727406317627	0.0648115502512797	0.0307692307692308	0.0562770562770563
Figure 1B	Erythrocytes	145	MED24	296	65	231	0.177073486586454	0.19546435511714	0.123076923076923	0.142857142857143
Figure 1B	Erythrocytes	146	HBD	296	65	231	0	0	0	0
Figure 1B	Erythrocytes	147	DST	296	65	231	0.63183693975669	0.800512806945606	0.461538461538462	0.536796536796537
Figure 1B	Erythrocytes	148	MIR205HG	296	65	231	0.183698271750147	0.340681432855434	0.138461538461538	0.281385281385281
Figure 1B	Erythrocytes	149	CXCL3	296	65	231	0.33203595404414	1.06999715725936	0.215384615384615	0.58008658008658
Figure 1B	Erythrocytes	150	CST6	296	65	231	0	0.00120550695719069	0	0.00432900432900433
Figure 1B	Melanocytes	1	IGJ	271	271	0	0.00671353480925848	NA	0.003690036900369	NA
Figure 1B	Melanocytes	2	HBA1	271	271	0	6.43413460877981	NA	1	NA
Figure 1B	Melanocytes	3	HBA2	271	271	0	7.3887816674735	NA	1	NA
Figure 1B	Melanocytes	4	COCH	271	271	0	0.0184741474051663	NA	0.011070110701107	NA
Figure 1B	Melanocytes	5	CCL21	271	271	0	0.0255229940307272	NA	0.014760147601476	NA
Figure 1B	Melanocytes	6	IGLL5	271	271	0	0.027680643804852	NA	0.014760147601476	NA
Figure 1B	Melanocytes	7	HBB	271	271	0	8.83561602088783	NA	1	NA
Figure 1B	Melanocytes	8	DES	271	271	0	0.0133488841845665	NA	0.00738007380073801	NA
Figure 1B	Melanocytes	9	DCT	271	271	0	0.0120404477863601	NA	0.00738007380073801	NA
Figure 1B	Melanocytes	10	TFF3	271	271	0	0	NA	0	NA
Figure 1B	Melanocytes	11	APOD	271	271	0	0.204225452057949	NA	0.0996309963099631	NA
Figure 1B	Melanocytes	12	CCL20	271	271	0	0.00797947771679264	NA	0.003690036900369	NA
Figure 1B	Melanocytes	13	ACTG2	271	271	0	0.00488729567849074	NA	0.003690036900369	NA
Figure 1B	Melanocytes	14	CCL4	271	271	0	0.0138609881384855	NA	0.00738007380073801	NA
Figure 1B	Melanocytes	15	CALML5	271	271	0	0	NA	0	NA
Figure 1B	Melanocytes	16	TYRP1	271	271	0	0.0132096852798998	NA	0.00738007380073801	NA
Figure 1B	Melanocytes	17	CCL3	271	271	0	0.00605492614230715	NA	0.003690036900369	NA
Figure 1B	Melanocytes	18	CCL17	271	271	0	0	NA	0	NA
Figure 1B	Melanocytes	19	KRT2	271	271	0	0	NA	0	NA
Figure 1B	Melanocytes	20	CCL8	271	271	0	0.0211084474032886	NA	0.011070110701107	NA
Figure 1B	Melanocytes	21	PCP4	271	271	0	0	NA	0	NA
Figure 1B	Melanocytes	22	KRTDAP	271	271	0	0.0393219690121337	NA	0.022140221402214	NA
Figure 1B	Melanocytes	23	CCL19	271	271	0	0.0576217962301502	NA	0.029520295202952	NA
Figure 1B	Melanocytes	24	KRT15	271	271	0	0.0557277626612733	NA	0.029520295202952	NA
Figure 1B	Melanocytes	25	MLANA	271	271	0	0.0194903485916747	NA	0.011070110701107	NA
Figure 1B	Melanocytes	26	XCL1	271	271	0	0.0158704804304144	NA	0.00738007380073801	NA
Figure 1B	Melanocytes	27	FABP4	271	271	0	0.00538169201508158	NA	0.003690036900369	NA
Figure 1B	Melanocytes	28	RGS5	271	271	0	0.040872971062317	NA	0.022140221402214	NA
Figure 1B	Melanocytes	29	MYLK	271	271	0	0.0282768412260846	NA	0.014760147601476	NA
Figure 1B	Melanocytes	30	XCL2	271	271	0	0	NA	0	NA
Figure 1B	Melanocytes	31	SPRR1B	271	271	0	0	NA	0	NA
Figure 1B	Melanocytes	32	SELE	271	271	0	0.0601274327172459	NA	0.033210332103321	NA
Figure 1B	Melanocytes	33	AREG	271	271	0	0	NA	0	NA
Figure 1B	Melanocytes	34	PMEL	271	271	0	0	NA	0	NA
Figure 1B	Melanocytes	35	C1orf68	271	271	0	0	NA	0	NA
Figure 1B	Melanocytes	36	CCL3L1	271	271	0	0	NA	0	NA
Figure 1B	Melanocytes	37	KRT10	271	271	0	0.0913251135313362	NA	0.047970479704797	NA
Figure 1B	Melanocytes	38	GNLY	271	271	0	0.0321628419883735	NA	0.018450184501845	NA
Figure 1B	Melanocytes	39	AREGB	271	271	0	0	NA	0	NA
Figure 1B	Melanocytes	40	LGALS7	271	271	0	0.0115260595558364	NA	0.00738007380073801	NA
Figure 1B	Melanocytes	41	KRT1	271	271	0	0.147828627372319	NA	0.0774907749077491	NA
Figure 1B	Melanocytes	42	SLURP1	271	271	0	0	NA	0	NA
Figure 1B	Melanocytes	43	SPRR1A	271	271	0	0	NA	0	NA
Figure 1B	Melanocytes	44	KRT6A	271	271	0	0.00743187027547754	NA	0.003690036900369	NA
Figure 1B	Melanocytes	45	S100A7	271	271	0	0.00526069660950439	NA	0.003690036900369	NA
Figure 1B	Melanocytes	46	MZB1	271	271	0	0	NA	0	NA
Figure 1B	Melanocytes	47	LGALS7B	271	271	0	0	NA	0	NA
Figure 1B	Melanocytes	48	RP11-1143G9.4	271	271	0	0	NA	0	NA
Figure 1B	Melanocytes	49	KRT5	271	271	0	0.0804705348879942	NA	0.044280442804428	NA
Figure 1B	Melanocytes	50	IFNG	271	271	0	0.00711422781260097	NA	0.003690036900369	NA
Figure 1B	Melanocytes	51	IL13	271	271	0	0	NA	0	NA
Figure 1B	Melanocytes	52	S100A8	271	271	0	0	NA	0	NA
Figure 1B	Melanocytes	53	SBSN	271	271	0	0.0137552481090913	NA	0.00738007380073801	NA
Figure 1B	Melanocytes	54	HIST1H4C	271	271	0	0	NA	0	NA
Figure 1B	Melanocytes	55	ACTA2	271	271	0	0.0941800929258463	NA	0.051660516605166	NA
Figure 1B	Melanocytes	56	SFRP4	271	271	0	0	NA	0	NA
Figure 1B	Melanocytes	57	CSF3	271	271	0	0.00734598634486398	NA	0.003690036900369	NA
Figure 1B	Melanocytes	58	IL6	271	271	0	0.111995490502316	NA	0.0590405904059041	NA
Figure 1B	Melanocytes	59	EDN2	271	271	0	0	NA	0	NA
Figure 1B	Melanocytes	60	TAGLN	271	271	0	0.165989751605126	NA	0.0922509225092251	NA
Figure 1B	Melanocytes	61	MYH11	271	271	0	0.0153049814001553	NA	0.00738007380073801	NA
Figure 1B	Melanocytes	62	IL17A	271	271	0	0	NA	0	NA
Figure 1B	Melanocytes	63	IL1B	271	271	0	0.0199992833297615	NA	0.011070110701107	NA
Figure 1B	Melanocytes	64	S100A2	271	271	0	0.106796423802385	NA	0.0553505535055351	NA
Figure 1B	Melanocytes	65	STC1	271	271	0	0	NA	0	NA
Figure 1B	Melanocytes	66	DMKN	271	271	0	0.0640612876141084	NA	0.033210332103321	NA
Figure 1B	Melanocytes	67	LYZ	271	271	0	0.00654186711104095	NA	0.003690036900369	NA
Figure 1B	Melanocytes	68	SERPINB2	271	271	0	0.0138219740347332	NA	0.00738007380073801	NA
Figure 1B	Melanocytes	69	KRT14	271	271	0	0.495499279212274	NA	0.25830258302583	NA
Figure 1B	Melanocytes	70	MT1X	271	271	0	0.0238554720323338	NA	0.014760147601476	NA
Figure 1B	Melanocytes	71	HSPA6	271	271	0	0.00811835457381828	NA	0.003690036900369	NA
Figure 1B	Melanocytes	72	KRT6B	271	271	0	0	NA	0	NA
Figure 1B	Melanocytes	73	RRAD	271	271	0	0.0347980208640288	NA	0.018450184501845	NA
Figure 1B	Melanocytes	74	MT1A	271	271	0	0.0154853127199126	NA	0.00738007380073801	NA
Figure 1B	Melanocytes	75	TPM2	271	271	0	0.0938430587646845	NA	0.051660516605166	NA
Figure 1B	Melanocytes	76	ACTA1	271	271	0	0	NA	0	NA
Figure 1B	Melanocytes	77	LYVE1	271	271	0	0	NA	0	NA
Figure 1B	Melanocytes	78	CSF2	271	271	0	0	NA	0	NA
Figure 1B	Melanocytes	79	MMRN1	271	271	0	0.00467074100359286	NA	0.003690036900369	NA
Figure 1B	Melanocytes	80	DARC	271	271	0	0.0568667753667103	NA	0.033210332103321	NA
Figure 1B	Melanocytes	81	S100B	271	271	0	0	NA	0	NA
Figure 1B	Melanocytes	82	CCL26	271	271	0	0	NA	0	NA
Figure 1B	Melanocytes	83	NTS	271	271	0	0	NA	0	NA
Figure 1B	Melanocytes	84	UBE2C	271	271	0	0	NA	0	NA
Figure 1B	Melanocytes	85	CLDN5	271	271	0	0.0211586308416915	NA	0.011070110701107	NA
Figure 1B	Melanocytes	86	IL20	271	271	0	0	NA	0	NA
Figure 1B	Melanocytes	87	TPSAB1	271	271	0	0.0282223804428062	NA	0.014760147601476	NA
Figure 1B	Melanocytes	88	DPEP1	271	271	0	0	NA	0	NA
Figure 1B	Melanocytes	89	LY6D	271	271	0	0.0396013301203311	NA	0.018450184501845	NA
Figure 1B	Melanocytes	90	G0S2	271	271	0	0.114703213920846	NA	0.0590405904059041	NA
Figure 1B	Melanocytes	91	MMP11	271	271	0	0	NA	0	NA
Figure 1B	Melanocytes	92	SPP1	271	271	0	0	NA	0	NA
Figure 1B	Melanocytes	93	LYPD3	271	271	0	0	NA	0	NA
Figure 1B	Melanocytes	94	CNN1	271	271	0	0.00793213599968674	NA	0.003690036900369	NA
Figure 1B	Melanocytes	95	ANGPTL7	271	271	0	0	NA	0	NA
Figure 1B	Melanocytes	96	KRT16	271	271	0	0	NA	0	NA
Figure 1B	Melanocytes	97	ZNRD1	271	271	0	0.0388590684728206	NA	0.022140221402214	NA
Figure 1B	Melanocytes	98	IGLL1	271	271	0	0	NA	0	NA
Figure 1B	Melanocytes	99	GZMB	271	271	0	0	NA	0	NA
Figure 1B	Melanocytes	100	TOP2A	271	271	0	0	NA	0	NA
Figure 1B	Melanocytes	101	COL11A1	271	271	0	0.00615464826896469	NA	0.003690036900369	NA
Figure 1B	Melanocytes	102	C15orf48	271	271	0	0.0203383510549543	NA	0.011070110701107	NA
Figure 1B	Melanocytes	103	IL8	271	271	0	0.0990825274778975	NA	0.0553505535055351	NA
Figure 1B	Melanocytes	104	AQP3	271	271	0	0.0251984222042683	NA	0.014760147601476	NA
Figure 1B	Melanocytes	105	AZGP1	271	271	0	0	NA	0	NA
Figure 1B	Melanocytes	106	AL928768.3	271	271	0	0	NA	0	NA
Figure 1B	Melanocytes	107	ACOT7	271	271	0	0	NA	0	NA
Figure 1B	Melanocytes	108	IGFBP3	271	271	0	0.013202953049375	NA	0.00738007380073801	NA
Figure 1B	Melanocytes	109	SPRR2E	271	271	0	0	NA	0	NA
Figure 1B	Melanocytes	110	INHBA	271	271	0	0.0138881056687364	NA	0.00738007380073801	NA
Figure 1B	Melanocytes	111	FLG	271	271	0	0	NA	0	NA
Figure 1B	Melanocytes	112	RGS1	271	271	0	0.0334719575362179	NA	0.018450184501845	NA
Figure 1B	Melanocytes	113	KLRB1	271	271	0	0	NA	0	NA
Figure 1B	Melanocytes	114	FAM25A	271	271	0	0	NA	0	NA
Figure 1B	Melanocytes	115	CD207	271	271	0	0	NA	0	NA
Figure 1B	Melanocytes	116	DERL3	271	271	0	0	NA	0	NA
Figure 1B	Melanocytes	117	CXCL1	271	271	0	0.0408429705224899	NA	0.022140221402214	NA
Figure 1B	Melanocytes	118	CCL18	271	271	0	0	NA	0	NA
Figure 1B	Melanocytes	119	FCER1A	271	271	0	0.0119612005558215	NA	0.00738007380073801	NA
Figure 1B	Melanocytes	120	S100A14	271	271	0	0.0212561016881038	NA	0.011070110701107	NA
Figure 1B	Melanocytes	121	ASPN	271	271	0	0.0170166024949651	NA	0.00738007380073801	NA
Figure 1B	Melanocytes	122	RERGL	271	271	0	0	NA	0	NA
Figure 1B	Melanocytes	123	RNF144B	271	271	0	0	NA	0	NA
Figure 1B	Melanocytes	124	CCL4L2	271	271	0	0	NA	0	NA
Figure 1B	Melanocytes	125	SFN	271	271	0	0.163109323376099	NA	0.0885608856088561	NA
Figure 1B	Melanocytes	126	PLA2G2A	271	271	0	0.00565080667787624	NA	0.003690036900369	NA
Figure 1B	Melanocytes	127	FGFBP1	271	271	0	0	NA	0	NA
Figure 1B	Melanocytes	128	COL1A1	271	271	0	0.227343576843415	NA	0.121771217712177	NA
Figure 1B	Melanocytes	129	COL17A1	271	271	0	0.0060083412192041	NA	0.003690036900369	NA
Figure 1B	Melanocytes	130	SPRY1	271	271	0	0.024922461797691	NA	0.014760147601476	NA
Figure 1B	Melanocytes	131	NKG7	271	271	0	0.0122915808699067	NA	0.00738007380073801	NA
Figure 1B	Melanocytes	132	SDS	271	271	0	0	NA	0	NA
Figure 1B	Melanocytes	133	MMP7	271	271	0	0	NA	0	NA
Figure 1B	Melanocytes	134	GJA4	271	271	0	0.0715752254938177	NA	0.040590405904059	NA
Figure 1B	Melanocytes	135	MYL9	271	271	0	0.105912986126016	NA	0.0590405904059041	NA
Figure 1B	Melanocytes	136	SOX17	271	271	0	0	NA	0	NA
Figure 1B	Melanocytes	137	MMP9	271	271	0	0.0114261464354831	NA	0.00738007380073801	NA
Figure 1B	Melanocytes	138	GLYATL2	271	271	0	0	NA	0	NA
Figure 1B	Melanocytes	139	PERP	271	271	0	0.0312411362622453	NA	0.018450184501845	NA
Figure 1B	Melanocytes	140	TM4SF1	271	271	0	0.0846336056701118	NA	0.047970479704797	NA
Figure 1B	Melanocytes	141	MYL4	271	271	0	0.142145246253457	NA	0.0774907749077491	NA
Figure 1B	Melanocytes	142	IL22	271	271	0	0	NA	0	NA
Figure 1B	Melanocytes	143	KRT19	271	271	0	0.00748003507129289	NA	0.003690036900369	NA
Figure 1B	Melanocytes	144	CCL5	271	271	0	0.0141860221544861	NA	0.00738007380073801	NA
Figure 1B	Melanocytes	145	MED24	271	271	0	0.0102359980068024	NA	0.00738007380073801	NA
Figure 1B	Melanocytes	146	HBD	271	271	0	2.53998198248227	NA	0.907749077490775	NA
Figure 1B	Melanocytes	147	DST	271	271	0	0.0120013997611011	NA	0.00738007380073801	NA
Figure 1B	Melanocytes	148	MIR205HG	271	271	0	0.0123869294601246	NA	0.00738007380073801	NA
Figure 1B	Melanocytes	149	CXCL3	271	271	0	0.0827689462089423	NA	0.044280442804428	NA
Figure 1B	Melanocytes	150	CST6	271	271	0	0	NA	0	NA
