# Supplementary material for: Integrated single-cell and spatial transcriptomic analyses reveal an aging-associated fibroblast subtype linked to tumor progression in human skin
Source: Front Med (Lausanne). 2026 Jul 8;13:1800947. doi: 10.3389/fmed.2026.1800947 (PMC13393490; doi:10.3389/fmed.2026.1800947)
Supplement: SUPPLEMENTARY TABLE S5 — Figure 1D secreted signaling ligand-receptor reference set. [file Data_Sheet_5.csv]

figure_panel	pathway_name	interaction_name	ligand	receptor	ligand_genes	receptor_genes	genes_in_pair	annotation	ligand_family	ligand_secreted_type	receptor_family	evidence	database_version
Figure 1D	TGFb	TGFB1_TGFBR1_TGFBR2	TGFB1	TGFbR1_R2	TGFB1	TGFBR2;TGFBR1	TGFB1;TGFBR2;TGFBR1	Secreted Signaling	TGF-beta	growth factor	Protein kinase superfamily, TKL Ser/Thr protein kinase	KEGG: hsa04350	CellChatDB v1
Figure 1D	TGFb	TGFB2_TGFBR1_TGFBR2	TGFB2	TGFbR1_R2	TGFB2	TGFBR2;TGFBR1	TGFB2;TGFBR2;TGFBR1	Secreted Signaling	TGF-beta	growth factor	Protein kinase superfamily, TKL Ser/Thr protein kinase	KEGG: hsa04350	CellChatDB v1
Figure 1D	TGFb	TGFB3_TGFBR1_TGFBR2	TGFB3	TGFbR1_R2	TGFB3	TGFBR2;TGFBR1	TGFB3;TGFBR2;TGFBR1	Secreted Signaling	TGF-beta	cytokine;growth factor	Protein kinase superfamily, TKL Ser/Thr protein kinase	KEGG: hsa04350	CellChatDB v1
Figure 1D	TGFb	TGFB1_ACVR1B_TGFBR2	TGFB1	ACVR1B_TGFbR2	TGFB1	TGFBR2;ACVR1B	TGFB1;TGFBR2;ACVR1B	Secreted Signaling	TGF-beta	growth factor	Protein kinase superfamily, TKL Ser/Thr protein kinase	PMID: 27449815	CellChatDB v1
Figure 1D	TGFb	TGFB1_ACVR1C_TGFBR2	TGFB1	ACVR1C_TGFbR2	TGFB1	TGFBR2;ACVR1C	TGFB1;TGFBR2;ACVR1C	Secreted Signaling	TGF-beta	growth factor	Protein kinase superfamily, TKL Ser/Thr protein kinase	PMID: 27449815	CellChatDB v1
Figure 1D	TGFb	TGFB2_ACVR1B_TGFBR2	TGFB2	ACVR1B_TGFbR2	TGFB2	TGFBR2;ACVR1B	TGFB2;TGFBR2;ACVR1B	Secreted Signaling	TGF-beta	growth factor	Protein kinase superfamily, TKL Ser/Thr protein kinase	PMID: 27449815	CellChatDB v1
Figure 1D	TGFb	TGFB2_ACVR1C_TGFBR2	TGFB2	ACVR1C_TGFbR2	TGFB2	TGFBR2;ACVR1C	TGFB2;TGFBR2;ACVR1C	Secreted Signaling	TGF-beta	growth factor	Protein kinase superfamily, TKL Ser/Thr protein kinase	PMID: 27449815	CellChatDB v1
Figure 1D	TGFb	TGFB3_ACVR1B_TGFBR2	TGFB3	ACVR1B_TGFbR2	TGFB3	TGFBR2;ACVR1B	TGFB3;TGFBR2;ACVR1B	Secreted Signaling	TGF-beta	cytokine;growth factor	Protein kinase superfamily, TKL Ser/Thr protein kinase	PMID: 27449815	CellChatDB v1
Figure 1D	TGFb	TGFB3_ACVR1C_TGFBR2	TGFB3	ACVR1C_TGFbR2	TGFB3	TGFBR2;ACVR1C	TGFB3;TGFBR2;ACVR1C	Secreted Signaling	TGF-beta	cytokine;growth factor	Protein kinase superfamily, TKL Ser/Thr protein kinase	PMID: 27449815	CellChatDB v1
Figure 1D	TGFb	TGFB1_ACVR1_TGFBR1	TGFB1	ACVR1_TGFbR	TGFB1	TGFBR2;ACVR1;TGFBR1	TGFB1;TGFBR2;ACVR1;TGFBR1	Secreted Signaling	TGF-beta	growth factor	Protein kinase superfamily, TKL Ser/Thr protein kinase	PMID: 29376829	CellChatDB v1
Figure 1D	TGFb	TGFB2_ACVR1_TGFBR1	TGFB2	ACVR1_TGFbR	TGFB2	TGFBR2;ACVR1;TGFBR1	TGFB2;TGFBR2;ACVR1;TGFBR1	Secreted Signaling	TGF-beta	growth factor	Protein kinase superfamily, TKL Ser/Thr protein kinase	PMID: 29376829	CellChatDB v1
Figure 1D	TGFb	TGFB3_ACVR1_TGFBR1	TGFB3	ACVR1_TGFbR	TGFB3	TGFBR2;ACVR1;TGFBR1	TGFB3;TGFBR2;ACVR1;TGFBR1	Secreted Signaling	TGF-beta	cytokine;growth factor	Protein kinase superfamily, TKL Ser/Thr protein kinase	PMID: 29376829	CellChatDB v1
Figure 1D	BMP	BMP2_BMPR1A_ACVR2A	BMP2	BMPR1A_ACVR2A	BMP2	ACVR2A;BMPR1A	BMP2;ACVR2A;BMPR1A	Secreted Signaling	TGF-beta	cytokine;growth factor	Protein kinase superfamily, TKL Ser/Thr protein kinase	KEGG: hsa04350; PMID:26893264	CellChatDB v1
Figure 1D	BMP	BMP2_BMPR1A_ACVR2B	BMP2	BMPR1A_ACVR2B	BMP2	ACVR2B;BMPR1A	BMP2;ACVR2B;BMPR1A	Secreted Signaling	TGF-beta	cytokine;growth factor	Protein kinase superfamily, TKL Ser/Thr protein kinase	KEGG: hsa04350; PMID:26893264	CellChatDB v1
Figure 1D	BMP	BMP2_BMPR1A_BMPR2	BMP2	BMPR1A_BMPR2	BMP2	BMPR2;BMPR1A	BMP2;BMPR2;BMPR1A	Secreted Signaling	TGF-beta	cytokine;growth factor	Protein kinase superfamily, TKL Ser/Thr protein kinase	KEGG: hsa04350; PMID:26893264	CellChatDB v1
Figure 1D	BMP	BMP2_BMPR1B_ACVR2A	BMP2	BMPR1B_ACVR2A	BMP2	BMPR1B;ACVR2A	BMP2;BMPR1B;ACVR2A	Secreted Signaling	TGF-beta	cytokine;growth factor	Protein kinase superfamily, TKL Ser/Thr protein kinase	KEGG: hsa04350; PMID:26893264	CellChatDB v1
Figure 1D	BMP	BMP2_BMPR1B_ACVR2B	BMP2	BMPR1B_ACVR2B	BMP2	BMPR1B;ACVR2B	BMP2;BMPR1B;ACVR2B	Secreted Signaling	TGF-beta	cytokine;growth factor	Protein kinase superfamily, TKL Ser/Thr protein kinase	KEGG: hsa04350; PMID:26893264	CellChatDB v1
Figure 1D	BMP	BMP2_BMPR1B_BMPR2	BMP2	BMPR1B_BMPR2	BMP2	BMPR1B;BMPR2	BMP2;BMPR1B;BMPR2	Secreted Signaling	TGF-beta	cytokine;growth factor	Protein kinase superfamily, TKL Ser/Thr protein kinase	KEGG: hsa04350; PMID:26893264	CellChatDB v1
Figure 1D	BMP	BMP4_BMPR1A_ACVR2A	BMP4	BMPR1A_ACVR2A	BMP4	ACVR2A;BMPR1A	BMP4;ACVR2A;BMPR1A	Secreted Signaling	TGF-beta	cytokine;growth factor	Protein kinase superfamily, TKL Ser/Thr protein kinase	KEGG: hsa04350; PMID:26893264	CellChatDB v1
Figure 1D	BMP	BMP4_BMPR1A_ACVR2B	BMP4	BMPR1A_ACVR2B	BMP4	ACVR2B;BMPR1A	BMP4;ACVR2B;BMPR1A	Secreted Signaling	TGF-beta	cytokine;growth factor	Protein kinase superfamily, TKL Ser/Thr protein kinase	KEGG: hsa04350; PMID:26893264	CellChatDB v1
Figure 1D	BMP	BMP4_BMPR1A_BMPR2	BMP4	BMPR1A_BMPR2	BMP4	BMPR2;BMPR1A	BMP4;BMPR2;BMPR1A	Secreted Signaling	TGF-beta	cytokine;growth factor	Protein kinase superfamily, TKL Ser/Thr protein kinase	KEGG: hsa04350; PMID:26893264	CellChatDB v1
Figure 1D	BMP	BMP4_BMPR1B_ACVR2A	BMP4	BMPR1B_ACVR2A	BMP4	BMPR1B;ACVR2A	BMP4;BMPR1B;ACVR2A	Secreted Signaling	TGF-beta	cytokine;growth factor	Protein kinase superfamily, TKL Ser/Thr protein kinase	KEGG: hsa04350; PMID:26893264	CellChatDB v1
Figure 1D	BMP	BMP4_BMPR1B_ACVR2B	BMP4	BMPR1B_ACVR2B	BMP4	BMPR1B;ACVR2B	BMP4;BMPR1B;ACVR2B	Secreted Signaling	TGF-beta	cytokine;growth factor	Protein kinase superfamily, TKL Ser/Thr protein kinase	KEGG: hsa04350; PMID:26893264	CellChatDB v1
Figure 1D	BMP	BMP4_BMPR1B_BMPR2	BMP4	BMPR1B_BMPR2	BMP4	BMPR1B;BMPR2	BMP4;BMPR1B;BMPR2	Secreted Signaling	TGF-beta	cytokine;growth factor	Protein kinase superfamily, TKL Ser/Thr protein kinase	KEGG: hsa04350; PMID:26893264	CellChatDB v1
Figure 1D	BMP	GDF5_BMPR1A_ACVR2A	GDF5	BMPR1A_ACVR2A	GDF5	ACVR2A;BMPR1A	GDF5;ACVR2A;BMPR1A	Secreted Signaling	TGF-beta	cytokine;growth factor	Protein kinase superfamily, TKL Ser/Thr protein kinase	KEGG: hsa04350; PMID:26893264	CellChatDB v1
Figure 1D	BMP	GDF5_BMPR1A_ACVR2B	GDF5	BMPR1A_ACVR2B	GDF5	ACVR2B;BMPR1A	GDF5;ACVR2B;BMPR1A	Secreted Signaling	TGF-beta	cytokine;growth factor	Protein kinase superfamily, TKL Ser/Thr protein kinase	KEGG: hsa04350; PMID:26893264	CellChatDB v1
Figure 1D	BMP	GDF5_BMPR1A_BMPR2	GDF5	BMPR1A_BMPR2	GDF5	BMPR2;BMPR1A	GDF5;BMPR2;BMPR1A	Secreted Signaling	TGF-beta	cytokine;growth factor	Protein kinase superfamily, TKL Ser/Thr protein kinase	KEGG: hsa04350; PMID:26893264	CellChatDB v1
Figure 1D	BMP	GDF5_BMPR1B_ACVR2A	GDF5	BMPR1B_ACVR2A	GDF5	BMPR1B;ACVR2A	GDF5;BMPR1B;ACVR2A	Secreted Signaling	TGF-beta	cytokine;growth factor	Protein kinase superfamily, TKL Ser/Thr protein kinase	KEGG: hsa04350; PMID:26893264	CellChatDB v1
Figure 1D	BMP	GDF5_BMPR1B_ACVR2B	GDF5	BMPR1B_ACVR2B	GDF5	BMPR1B;ACVR2B	GDF5;BMPR1B;ACVR2B	Secreted Signaling	TGF-beta	cytokine;growth factor	Protein kinase superfamily, TKL Ser/Thr protein kinase	KEGG: hsa04350; PMID:26893264	CellChatDB v1
Figure 1D	BMP	GDF5_BMPR1B_BMPR2	GDF5	BMPR1B_BMPR2	GDF5	BMPR1B;BMPR2	GDF5;BMPR1B;BMPR2	Secreted Signaling	TGF-beta	cytokine;growth factor	Protein kinase superfamily, TKL Ser/Thr protein kinase	KEGG: hsa04350; PMID:26893264	CellChatDB v1
Figure 1D	BMP	GDF6_BMPR1A_ACVR2A	GDF6	BMPR1A_ACVR2A	GDF6	ACVR2A;BMPR1A	GDF6;ACVR2A;BMPR1A	Secreted Signaling	TGF-beta	cytokine;growth factor	Protein kinase superfamily, TKL Ser/Thr protein kinase	KEGG: hsa04350; PMID:26893264	CellChatDB v1
Figure 1D	BMP	GDF6_BMPR1A_ACVR2B	GDF6	BMPR1A_ACVR2B	GDF6	ACVR2B;BMPR1A	GDF6;ACVR2B;BMPR1A	Secreted Signaling	TGF-beta	cytokine;growth factor	Protein kinase superfamily, TKL Ser/Thr protein kinase	KEGG: hsa04350; PMID:26893264	CellChatDB v1
Figure 1D	BMP	GDF6_BMPR1A_BMPR2	GDF6	BMPR1A_BMPR2	GDF6	BMPR2;BMPR1A	GDF6;BMPR2;BMPR1A	Secreted Signaling	TGF-beta	cytokine;growth factor	Protein kinase superfamily, TKL Ser/Thr protein kinase	KEGG: hsa04350; PMID:26893264	CellChatDB v1
Figure 1D	BMP	GDF6_BMPR1B_ACVR2A	GDF6	BMPR1B_ACVR2A	GDF6	BMPR1B;ACVR2A	GDF6;BMPR1B;ACVR2A	Secreted Signaling	TGF-beta	cytokine;growth factor	Protein kinase superfamily, TKL Ser/Thr protein kinase	KEGG: hsa04350; PMID:26893264	CellChatDB v1
Figure 1D	BMP	GDF6_BMPR1B_ACVR2B	GDF6	BMPR1B_ACVR2B	GDF6	BMPR1B;ACVR2B	GDF6;BMPR1B;ACVR2B	Secreted Signaling	TGF-beta	cytokine;growth factor	Protein kinase superfamily, TKL Ser/Thr protein kinase	KEGG: hsa04350; PMID:26893264	CellChatDB v1
Figure 1D	BMP	GDF6_BMPR1B_BMPR2	GDF6	BMPR1B_BMPR2	GDF6	BMPR1B;BMPR2	GDF6;BMPR1B;BMPR2	Secreted Signaling	TGF-beta	cytokine;growth factor	Protein kinase superfamily, TKL Ser/Thr protein kinase	KEGG: hsa04350; PMID:26893264	CellChatDB v1
Figure 1D	BMP	GDF7_BMPR1A_ACVR2A	GDF7	BMPR1A_ACVR2A	GDF7	ACVR2A;BMPR1A	GDF7;ACVR2A;BMPR1A	Secreted Signaling	TGF-beta	cytokine;growth factor	Protein kinase superfamily, TKL Ser/Thr protein kinase	KEGG: hsa04350; PMID:26893264	CellChatDB v1
Figure 1D	BMP	GDF7_BMPR1A_ACVR2B	GDF7	BMPR1A_ACVR2B	GDF7	ACVR2B;BMPR1A	GDF7;ACVR2B;BMPR1A	Secreted Signaling	TGF-beta	cytokine;growth factor	Protein kinase superfamily, TKL Ser/Thr protein kinase	KEGG: hsa04350; PMID:26893264	CellChatDB v1
Figure 1D	BMP	GDF7_BMPR1A_BMPR2	GDF7	BMPR1A_BMPR2	GDF7	BMPR2;BMPR1A	GDF7;BMPR2;BMPR1A	Secreted Signaling	TGF-beta	cytokine;growth factor	Protein kinase superfamily, TKL Ser/Thr protein kinase	KEGG: hsa04350; PMID:26893264	CellChatDB v1
Figure 1D	BMP	GDF7_BMPR1B_ACVR2A	GDF7	BMPR1B_ACVR2A	GDF7	BMPR1B;ACVR2A	GDF7;BMPR1B;ACVR2A	Secreted Signaling	TGF-beta	cytokine;growth factor	Protein kinase superfamily, TKL Ser/Thr protein kinase	KEGG: hsa04350; PMID:26893264	CellChatDB v1
Figure 1D	BMP	GDF7_BMPR1B_ACVR2B	GDF7	BMPR1B_ACVR2B	GDF7	BMPR1B;ACVR2B	GDF7;BMPR1B;ACVR2B	Secreted Signaling	TGF-beta	cytokine;growth factor	Protein kinase superfamily, TKL Ser/Thr protein kinase	KEGG: hsa04350; PMID:26893264	CellChatDB v1
Figure 1D	BMP	GDF7_BMPR1B_BMPR2	GDF7	BMPR1B_BMPR2	GDF7	BMPR1B;BMPR2	GDF7;BMPR1B;BMPR2	Secreted Signaling	TGF-beta	cytokine;growth factor	Protein kinase superfamily, TKL Ser/Thr protein kinase	KEGG: hsa04350; PMID:26893264	CellChatDB v1
Figure 1D	BMP	BMP15_BMPR1B_BMPR2	BMP15	BMPR1B_BMPR2	BMP15	BMPR1B;BMPR2	BMP15;BMPR1B;BMPR2	Secreted Signaling	TGF-beta	cytokine;growth factor	Protein kinase superfamily, TKL Ser/Thr protein kinase	KEGG: hsa04350; PMID:26893264	CellChatDB v1
Figure 1D	BMP	BMP5_ACVR1_ACVR2A	BMP5	ACVR1_ACVR2A	BMP5	ACVR1;ACVR2A	BMP5;ACVR1;ACVR2A	Secreted Signaling	TGF-beta	cytokine;growth factor	Protein kinase superfamily, TKL Ser/Thr protein kinase	KEGG: hsa04350; PMID:26893264	CellChatDB v1
Figure 1D	BMP	BMP5_ACVR1_ACVR2B	BMP5	ACVR1_ACVR2B	BMP5	ACVR1;ACVR2B	BMP5;ACVR1;ACVR2B	Secreted Signaling	TGF-beta	cytokine;growth factor	Protein kinase superfamily, TKL Ser/Thr protein kinase	KEGG: hsa04350; PMID:26893264	CellChatDB v1
Figure 1D	BMP	BMP5_ACVR1_BMPR2	BMP5	ACVR1_BMPR2	BMP5	BMPR2;ACVR1	BMP5;BMPR2;ACVR1	Secreted Signaling	TGF-beta	cytokine;growth factor	Protein kinase superfamily, TKL Ser/Thr protein kinase	KEGG: hsa04350; PMID:26893264	CellChatDB v1
Figure 1D	BMP	BMP5_BMPR1A_ACVR2A	BMP5	BMPR1A_ACVR2A	BMP5	ACVR2A;BMPR1A	BMP5;ACVR2A;BMPR1A	Secreted Signaling	TGF-beta	cytokine;growth factor	Protein kinase superfamily, TKL Ser/Thr protein kinase	KEGG: hsa04350; PMID:26893264	CellChatDB v1
Figure 1D	BMP	BMP5_BMPR1A_ACVR2B	BMP5	BMPR1A_ACVR2B	BMP5	ACVR2B;BMPR1A	BMP5;ACVR2B;BMPR1A	Secreted Signaling	TGF-beta	cytokine;growth factor	Protein kinase superfamily, TKL Ser/Thr protein kinase	KEGG: hsa04350; PMID:26893264	CellChatDB v1
Figure 1D	BMP	BMP5_BMPR1A_BMPR2	BMP5	BMPR1A_BMPR2	BMP5	BMPR2;BMPR1A	BMP5;BMPR2;BMPR1A	Secreted Signaling	TGF-beta	cytokine;growth factor	Protein kinase superfamily, TKL Ser/Thr protein kinase	KEGG: hsa04350; PMID:26893264	CellChatDB v1
Figure 1D	BMP	BMP5_BMPR1B_ACVR2A	BMP5	BMPR1B_ACVR2A	BMP5	BMPR1B;ACVR2A	BMP5;BMPR1B;ACVR2A	Secreted Signaling	TGF-beta	cytokine;growth factor	Protein kinase superfamily, TKL Ser/Thr protein kinase	KEGG: hsa04350; PMID:26893264	CellChatDB v1
Figure 1D	BMP	BMP5_BMPR1B_ACVR2B	BMP5	BMPR1B_ACVR2B	BMP5	BMPR1B;ACVR2B	BMP5;BMPR1B;ACVR2B	Secreted Signaling	TGF-beta	cytokine;growth factor	Protein kinase superfamily, TKL Ser/Thr protein kinase	KEGG: hsa04350; PMID:26893264	CellChatDB v1
Figure 1D	BMP	BMP5_BMPR1B_BMPR2	BMP5	BMPR1B_BMPR2	BMP5	BMPR1B;BMPR2	BMP5;BMPR1B;BMPR2	Secreted Signaling	TGF-beta	cytokine;growth factor	Protein kinase superfamily, TKL Ser/Thr protein kinase	KEGG: hsa04350; PMID:26893264	CellChatDB v1
Figure 1D	BMP	BMP6_ACVR1_ACVR2A	BMP6	ACVR1_ACVR2A	BMP6	ACVR1;ACVR2A	BMP6;ACVR1;ACVR2A	Secreted Signaling	TGF-beta	cytokine;growth factor	Protein kinase superfamily, TKL Ser/Thr protein kinase	KEGG: hsa04350; PMID:26893264	CellChatDB v1
Figure 1D	BMP	BMP6_ACVR1_ACVR2B	BMP6	ACVR1_ACVR2B	BMP6	ACVR1;ACVR2B	BMP6;ACVR1;ACVR2B	Secreted Signaling	TGF-beta	cytokine;growth factor	Protein kinase superfamily, TKL Ser/Thr protein kinase	KEGG: hsa04350; PMID:26893264	CellChatDB v1
Figure 1D	BMP	BMP6_ACVR1_BMPR2	BMP6	ACVR1_BMPR2	BMP6	BMPR2;ACVR1	BMP6;BMPR2;ACVR1	Secreted Signaling	TGF-beta	cytokine;growth factor	Protein kinase superfamily, TKL Ser/Thr protein kinase	KEGG: hsa04350; PMID:26893264	CellChatDB v1
Figure 1D	BMP	BMP6_BMPR1A_ACVR2A	BMP6	BMPR1A_ACVR2A	BMP6	ACVR2A;BMPR1A	BMP6;ACVR2A;BMPR1A	Secreted Signaling	TGF-beta	cytokine;growth factor	Protein kinase superfamily, TKL Ser/Thr protein kinase	KEGG: hsa04350; PMID:26893264	CellChatDB v1
Figure 1D	BMP	BMP6_BMPR1A_ACVR2B	BMP6	BMPR1A_ACVR2B	BMP6	ACVR2B;BMPR1A	BMP6;ACVR2B;BMPR1A	Secreted Signaling	TGF-beta	cytokine;growth factor	Protein kinase superfamily, TKL Ser/Thr protein kinase	KEGG: hsa04350; PMID:26893264	CellChatDB v1
Figure 1D	BMP	BMP6_BMPR1A_BMPR2	BMP6	BMPR1A_BMPR2	BMP6	BMPR2;BMPR1A	BMP6;BMPR2;BMPR1A	Secreted Signaling	TGF-beta	cytokine;growth factor	Protein kinase superfamily, TKL Ser/Thr protein kinase	KEGG: hsa04350; PMID:26893264	CellChatDB v1
Figure 1D	BMP	BMP6_BMPR1B_ACVR2A	BMP6	BMPR1B_ACVR2A	BMP6	BMPR1B;ACVR2A	BMP6;BMPR1B;ACVR2A	Secreted Signaling	TGF-beta	cytokine;growth factor	Protein kinase superfamily, TKL Ser/Thr protein kinase	KEGG: hsa04350; PMID:26893264	CellChatDB v1
Figure 1D	BMP	BMP6_BMPR1B_ACVR2B	BMP6	BMPR1B_ACVR2B	BMP6	BMPR1B;ACVR2B	BMP6;BMPR1B;ACVR2B	Secreted Signaling	TGF-beta	cytokine;growth factor	Protein kinase superfamily, TKL Ser/Thr protein kinase	KEGG: hsa04350; PMID:26893264	CellChatDB v1
Figure 1D	BMP	BMP6_BMPR1B_BMPR2	BMP6	BMPR1B_BMPR2	BMP6	BMPR1B;BMPR2	BMP6;BMPR1B;BMPR2	Secreted Signaling	TGF-beta	cytokine;growth factor	Protein kinase superfamily, TKL Ser/Thr protein kinase	KEGG: hsa04350; PMID:26893264	CellChatDB v1
Figure 1D	BMP	BMP7_ACVR1_ACVR2A	BMP7	ACVR1_ACVR2A	BMP7	ACVR1;ACVR2A	BMP7;ACVR1;ACVR2A	Secreted Signaling	TGF-beta	cytokine;growth factor	Protein kinase superfamily, TKL Ser/Thr protein kinase	KEGG: hsa04350; PMID:26893264	CellChatDB v1
Figure 1D	BMP	BMP7_ACVR1_ACVR2B	BMP7	ACVR1_ACVR2B	BMP7	ACVR1;ACVR2B	BMP7;ACVR1;ACVR2B	Secreted Signaling	TGF-beta	cytokine;growth factor	Protein kinase superfamily, TKL Ser/Thr protein kinase	KEGG: hsa04350; PMID:26893264	CellChatDB v1
Figure 1D	BMP	BMP7_ACVR1_BMPR2	BMP7	ACVR1_BMPR2	BMP7	BMPR2;ACVR1	BMP7;BMPR2;ACVR1	Secreted Signaling	TGF-beta	cytokine;growth factor	Protein kinase superfamily, TKL Ser/Thr protein kinase	KEGG: hsa04350; PMID:26893264	CellChatDB v1
Figure 1D	BMP	BMP7_BMPR1A_ACVR2A	BMP7	BMPR1A_ACVR2A	BMP7	ACVR2A;BMPR1A	BMP7;ACVR2A;BMPR1A	Secreted Signaling	TGF-beta	cytokine;growth factor	Protein kinase superfamily, TKL Ser/Thr protein kinase	KEGG: hsa04350; PMID:26893264	CellChatDB v1
Figure 1D	BMP	BMP7_BMPR1A_ACVR2B	BMP7	BMPR1A_ACVR2B	BMP7	ACVR2B;BMPR1A	BMP7;ACVR2B;BMPR1A	Secreted Signaling	TGF-beta	cytokine;growth factor	Protein kinase superfamily, TKL Ser/Thr protein kinase	KEGG: hsa04350; PMID:26893264	CellChatDB v1
Figure 1D	BMP	BMP7_BMPR1A_BMPR2	BMP7	BMPR1A_BMPR2	BMP7	BMPR2;BMPR1A	BMP7;BMPR2;BMPR1A	Secreted Signaling	TGF-beta	cytokine;growth factor	Protein kinase superfamily, TKL Ser/Thr protein kinase	KEGG: hsa04350; PMID:26893264	CellChatDB v1
Figure 1D	BMP	BMP7_BMPR1B_ACVR2A	BMP7	BMPR1B_ACVR2A	BMP7	BMPR1B;ACVR2A	BMP7;BMPR1B;ACVR2A	Secreted Signaling	TGF-beta	cytokine;growth factor	Protein kinase superfamily, TKL Ser/Thr protein kinase	KEGG: hsa04350; PMID:26893264	CellChatDB v1
Figure 1D	BMP	BMP7_BMPR1B_ACVR2B	BMP7	BMPR1B_ACVR2B	BMP7	BMPR1B;ACVR2B	BMP7;BMPR1B;ACVR2B	Secreted Signaling	TGF-beta	cytokine;growth factor	Protein kinase superfamily, TKL Ser/Thr protein kinase	KEGG: hsa04350; PMID:26893264	CellChatDB v1
Figure 1D	BMP	BMP7_BMPR1B_BMPR2	BMP7	BMPR1B_BMPR2	BMP7	BMPR1B;BMPR2	BMP7;BMPR1B;BMPR2	Secreted Signaling	TGF-beta	cytokine;growth factor	Protein kinase superfamily, TKL Ser/Thr protein kinase	KEGG: hsa04350; PMID:26893264	CellChatDB v1
Figure 1D	BMP	BMP8A_ACVR1_ACVR2A	BMP8A	ACVR1_ACVR2A	BMP8A	ACVR1;ACVR2A	BMP8A;ACVR1;ACVR2A	Secreted Signaling	TGF-beta	cytokine;growth factor	Protein kinase superfamily, TKL Ser/Thr protein kinase	KEGG: hsa04350; PMID:26893264	CellChatDB v1
Figure 1D	BMP	BMP8A_ACVR1_ACVR2B	BMP8A	ACVR1_ACVR2B	BMP8A	ACVR1;ACVR2B	BMP8A;ACVR1;ACVR2B	Secreted Signaling	TGF-beta	cytokine;growth factor	Protein kinase superfamily, TKL Ser/Thr protein kinase	KEGG: hsa04350; PMID:26893264	CellChatDB v1
Figure 1D	BMP	BMP8A_ACVR1_BMPR2	BMP8A	ACVR1_BMPR2	BMP8A	BMPR2;ACVR1	BMP8A;BMPR2;ACVR1	Secreted Signaling	TGF-beta	cytokine;growth factor	Protein kinase superfamily, TKL Ser/Thr protein kinase	KEGG: hsa04350; PMID:26893264	CellChatDB v1
Figure 1D	BMP	BMP8A_BMPR1A_ACVR2A	BMP8A	BMPR1A_ACVR2A	BMP8A	ACVR2A;BMPR1A	BMP8A;ACVR2A;BMPR1A	Secreted Signaling	TGF-beta	cytokine;growth factor	Protein kinase superfamily, TKL Ser/Thr protein kinase	KEGG: hsa04350; PMID:26893264	CellChatDB v1
Figure 1D	BMP	BMP8A_BMPR1A_ACVR2B	BMP8A	BMPR1A_ACVR2B	BMP8A	ACVR2B;BMPR1A	BMP8A;ACVR2B;BMPR1A	Secreted Signaling	TGF-beta	cytokine;growth factor	Protein kinase superfamily, TKL Ser/Thr protein kinase	KEGG: hsa04350; PMID:26893264	CellChatDB v1
Figure 1D	BMP	BMP8A_BMPR1A_BMPR2	BMP8A	BMPR1A_BMPR2	BMP8A	BMPR2;BMPR1A	BMP8A;BMPR2;BMPR1A	Secreted Signaling	TGF-beta	cytokine;growth factor	Protein kinase superfamily, TKL Ser/Thr protein kinase	KEGG: hsa04350; PMID:26893264	CellChatDB v1
Figure 1D	BMP	BMP8A_BMPR1B_ACVR2A	BMP8A	BMPR1B_ACVR2A	BMP8A	BMPR1B;ACVR2A	BMP8A;BMPR1B;ACVR2A	Secreted Signaling	TGF-beta	cytokine;growth factor	Protein kinase superfamily, TKL Ser/Thr protein kinase	KEGG: hsa04350; PMID:26893264	CellChatDB v1
Figure 1D	BMP	BMP8A_BMPR1B_ACVR2B	BMP8A	BMPR1B_ACVR2B	BMP8A	BMPR1B;ACVR2B	BMP8A;BMPR1B;ACVR2B	Secreted Signaling	TGF-beta	cytokine;growth factor	Protein kinase superfamily, TKL Ser/Thr protein kinase	KEGG: hsa04350; PMID:26893264	CellChatDB v1
Figure 1D	BMP	BMP8A_BMPR1B_BMPR2	BMP8A	BMPR1B_BMPR2	BMP8A	BMPR1B;BMPR2	BMP8A;BMPR1B;BMPR2	Secreted Signaling	TGF-beta	cytokine;growth factor	Protein kinase superfamily, TKL Ser/Thr protein kinase	KEGG: hsa04350; PMID:26893264	CellChatDB v1
Figure 1D	BMP	BMP8B_ACVR1_ACVR2A	BMP8B	ACVR1_ACVR2A	BMP8B	ACVR1;ACVR2A	BMP8B;ACVR1;ACVR2A	Secreted Signaling	TGF-beta		Protein kinase superfamily, TKL Ser/Thr protein kinase	KEGG: hsa04350; PMID:26893264	CellChatDB v1
Figure 1D	BMP	BMP8B_ACVR1_ACVR2B	BMP8B	ACVR1_ACVR2B	BMP8B	ACVR1;ACVR2B	BMP8B;ACVR1;ACVR2B	Secreted Signaling	TGF-beta		Protein kinase superfamily, TKL Ser/Thr protein kinase	KEGG: hsa04350; PMID:26893264	CellChatDB v1
Figure 1D	BMP	BMP8B_ACVR1_BMPR2	BMP8B	ACVR1_BMPR2	BMP8B	BMPR2;ACVR1	BMP8B;BMPR2;ACVR1	Secreted Signaling	TGF-beta		Protein kinase superfamily, TKL Ser/Thr protein kinase	KEGG: hsa04350; PMID:26893264	CellChatDB v1
Figure 1D	BMP	BMP8B_BMPR1A_ACVR2A	BMP8B	BMPR1A_ACVR2A	BMP8B	ACVR2A;BMPR1A	BMP8B;ACVR2A;BMPR1A	Secreted Signaling	TGF-beta		Protein kinase superfamily, TKL Ser/Thr protein kinase	KEGG: hsa04350; PMID:26893264	CellChatDB v1
Figure 1D	BMP	BMP8B_BMPR1A_ACVR2B	BMP8B	BMPR1A_ACVR2B	BMP8B	ACVR2B;BMPR1A	BMP8B;ACVR2B;BMPR1A	Secreted Signaling	TGF-beta		Protein kinase superfamily, TKL Ser/Thr protein kinase	KEGG: hsa04350; PMID:26893264	CellChatDB v1
Figure 1D	BMP	BMP8B_BMPR1A_BMPR2	BMP8B	BMPR1A_BMPR2	BMP8B	BMPR2;BMPR1A	BMP8B;BMPR2;BMPR1A	Secreted Signaling	TGF-beta		Protein kinase superfamily, TKL Ser/Thr protein kinase	KEGG: hsa04350; PMID:26893264	CellChatDB v1
Figure 1D	BMP	BMP8B_BMPR1B_ACVR2A	BMP8B	BMPR1B_ACVR2A	BMP8B	BMPR1B;ACVR2A	BMP8B;BMPR1B;ACVR2A	Secreted Signaling	TGF-beta		Protein kinase superfamily, TKL Ser/Thr protein kinase	KEGG: hsa04350; PMID:26893264	CellChatDB v1
Figure 1D	BMP	BMP8B_BMPR1B_ACVR2B	BMP8B	BMPR1B_ACVR2B	BMP8B	BMPR1B;ACVR2B	BMP8B;BMPR1B;ACVR2B	Secreted Signaling	TGF-beta		Protein kinase superfamily, TKL Ser/Thr protein kinase	KEGG: hsa04350; PMID:26893264	CellChatDB v1
Figure 1D	BMP	BMP8B_BMPR1B_BMPR2	BMP8B	BMPR1B_BMPR2	BMP8B	BMPR1B;BMPR2	BMP8B;BMPR1B;BMPR2	Secreted Signaling	TGF-beta		Protein kinase superfamily, TKL Ser/Thr protein kinase	KEGG: hsa04350; PMID:26893264	CellChatDB v1
Figure 1D	BMP10	BMP10_ACVRL1_BMPR2	BMP10	ACVRL1_BMPR2	BMP10	BMPR2;ACVRL1	BMP10;BMPR2;ACVRL1	Secreted Signaling	TGF-beta	cytokine;growth factor	Protein kinase superfamily, TKL Ser/Thr protein kinase	KEGG: hsa04350; PMID:26893264; PMID: 25620979	CellChatDB v1
Figure 1D	BMP10	BMP10_ACVRL1_ACVR2A	BMP10	ACVRL1_ACVR2A	BMP10	ACVR2A;ACVRL1	BMP10;ACVR2A;ACVRL1	Secreted Signaling	TGF-beta	cytokine;growth factor	Protein kinase superfamily, TKL Ser/Thr protein kinase	KEGG: hsa04350; PMID:26893264; PMID: 25620979	CellChatDB v1
Figure 1D	BMP10	GDF2_ACVRL1_BMPR2	GDF2	ACVRL1_BMPR2	GDF2	BMPR2;ACVRL1	GDF2;BMPR2;ACVRL1	Secreted Signaling	TGF-beta	cytokine;growth factor	Protein kinase superfamily, TKL Ser/Thr protein kinase	KEGG: hsa04350; PMID:26893264	CellChatDB v1
Figure 1D	BMP10	GDF2_ACVRL1_ACVR2A	GDF2	ACVRL1_ACVR2A	GDF2	ACVR2A;ACVRL1	GDF2;ACVR2A;ACVRL1	Secreted Signaling	TGF-beta	cytokine;growth factor	Protein kinase superfamily, TKL Ser/Thr protein kinase	KEGG: hsa04350; PMID:26893264	CellChatDB v1
Figure 1D	GDF	GDF9_ACVR1B_BMPR2	GDF9	ACVR1B_BMPR2	GDF9	BMPR2;ACVR1B	GDF9;BMPR2;ACVR1B	Secreted Signaling	TGF-beta	cytokine;growth factor	Protein kinase superfamily, TKL Ser/Thr protein kinase	KEGG: hsa04350	CellChatDB v1
Figure 1D	GDF	GDF10_ACVR1B_ACVR2A	GDF10	ACVR1B_ACVR2A	GDF10	ACVR1B;ACVR2A	GDF10;ACVR1B;ACVR2A	Secreted Signaling	TGF-beta	cytokine;growth factor	Protein kinase superfamily, TKL Ser/Thr protein kinase	KEGG: hsa04350	CellChatDB v1
Figure 1D	GDF	GDF11_TGFBR1_ACVR2A	GDF11	TGFBR1_ACVR2A	GDF11	ACVR2A;TGFBR1	GDF11;ACVR2A;TGFBR1	Secreted Signaling	TGF-beta	cytokine;growth factor	Protein kinase superfamily, TKL Ser/Thr protein kinase	KEGG: hsa04350	CellChatDB v1
Figure 1D	GDF	GDF11_TGFBR1_ACVR2B	GDF11	TGFBR1_ACVR2B	GDF11	ACVR2B;TGFBR1	GDF11;ACVR2B;TGFBR1	Secreted Signaling	TGF-beta	cytokine;growth factor	Protein kinase superfamily, TKL Ser/Thr protein kinase	KEGG: hsa04350	CellChatDB v1
Figure 1D	GDF	GDF11_ACVR1B_ACVR2B	GDF11	ACVR1B_ACVR2B	GDF11	ACVR1B;ACVR2B	GDF11;ACVR1B;ACVR2B	Secreted Signaling	TGF-beta	cytokine;growth factor	Protein kinase superfamily, TKL Ser/Thr protein kinase	KEGG: hsa04350	CellChatDB v1
Figure 1D	GDF	GDF15_TGFBR2	GDF15	TGFBR2	GDF15	TGFBR2	GDF15;TGFBR2	Secreted Signaling	TGF-beta		Protein kinase superfamily, TKL Ser/Thr protein kinase	KEGG: hsa04350	CellChatDB v1
Figure 1D	MSTN	MSTN_TGFBR1_ACVR2B	MSTN	TGFBR1_ACVR2B	MSTN	ACVR2B;TGFBR1	MSTN;ACVR2B;TGFBR1	Secreted Signaling	TGF-beta	cytokine;growth factor	Protein kinase superfamily, TKL Ser/Thr protein kinase	KEGG: hsa04060	CellChatDB v1
Figure 1D	MSTN	MSTN_ACVR1B_ACVR2B	MSTN	ACVR1B_ACVR2B	MSTN	ACVR1B;ACVR2B	MSTN;ACVR1B;ACVR2B	Secreted Signaling	TGF-beta	cytokine;growth factor	Protein kinase superfamily, TKL Ser/Thr protein kinase	KEGG: hsa04060	CellChatDB v1
Figure 1D	MSTN	MSTN_ACVR1B_ACVR2A	MSTN	ACVR1B_ACVR2A	MSTN	ACVR1B;ACVR2A	MSTN;ACVR1B;ACVR2A	Secreted Signaling	TGF-beta	cytokine;growth factor	Protein kinase superfamily, TKL Ser/Thr protein kinase	KEGG: hsa04060	CellChatDB v1
Figure 1D	MSTN	MSTN_TGFBR1_ACVR2A	MSTN	TGFBR1_ACVR2A	MSTN	ACVR2A;TGFBR1	MSTN;ACVR2A;TGFBR1	Secreted Signaling	TGF-beta	cytokine;growth factor	Protein kinase superfamily, TKL Ser/Thr protein kinase	KEGG: hsa04060	CellChatDB v1
Figure 1D	AMH	AMH_AMHR2_ACVR1	AMH	AMHR2_ACVR1	AMH	ACVR1;AMHR2	AMH;ACVR1;AMHR2	Secreted Signaling	TGF-beta	growth factor	Protein kinase superfamily, TKL Ser/Thr protein kinase	KEGG: hsa04060	CellChatDB v1
Figure 1D	AMH	AMH_AMHR2_BMPR1A	AMH	AMHR2_BMPR1A	AMH	AMHR2;BMPR1A	AMH;AMHR2;BMPR1A	Secreted Signaling	TGF-beta	growth factor	Protein kinase superfamily, TKL Ser/Thr protein kinase	KEGG: hsa04060	CellChatDB v1
Figure 1D	GDNF	GDNF_GFRA1	GDNF	GFRA1_RET	GDNF	GFRA1;RET	GDNF;GFRA1;RET	Secreted Signaling	TGF-beta	growth factor	GDNFR, Protein kinase superfamily, Tyr protein kinase	PMID: 11544105	CellChatDB v1
Figure 1D	GDNF	NRTN_GFRA2	NRTN	GFRA2_RET	NRTN	GFRA2;RET	NRTN;GFRA2;RET	Secreted Signaling	TGF-beta	growth factor	GDNFR, Protein kinase superfamily, Tyr protein kinase	PMID: 11544106	CellChatDB v1
Figure 1D	GDNF	ARTN_GFRA3	ARTN	GFRA3_RET	ARTN	GFRA3;RET	ARTN;GFRA3;RET	Secreted Signaling	TGF-beta	growth factor	GDNFR, Protein kinase superfamily, Tyr protein kinase	PMID: 11544107	CellChatDB v1
Figure 1D	GDNF	PSPN_GFRA4	PSPN	GFRA4_RET	PSPN	GFRA4;RET	PSPN;GFRA4;RET	Secreted Signaling	TGF-beta	growth factor	GDNFR, Protein kinase superfamily, Tyr protein kinase	PMID: 11544108	CellChatDB v1
Figure 1D	GDNF	ARTN_GFRA1	ARTN	GFRA1_RET	ARTN	GFRA1;RET	ARTN;GFRA1;RET	Secreted Signaling	TGF-beta	growth factor	GDNFR, Protein kinase superfamily, Tyr protein kinase	PMID: 11544109	CellChatDB v1
Figure 1D	NODAL	NODAL_ACVR1B_ACVR2A	NODAL	ACVR1B_ACVR2A_CFC1	NODAL	ACVR1B;ACVR2A;CFC1	NODAL;ACVR1B;ACVR2A;CFC1	Secreted Signaling	TGF-beta	cytokine;growth factor	Protein kinase superfamily, TKL Ser/Thr protein kinase, EGF-CFC (Cripto-1/FRL1/Cryptic)	KEGG: hsa04350; PMID: 17287255	CellChatDB v1
Figure 1D	NODAL	NODAL_ACVR1C_ACVR2A	NODAL	ACVR1C_ACVR2A_CFC1	NODAL	ACVR1C;ACVR2A;CFC1	NODAL;ACVR1C;ACVR2A;CFC1	Secreted Signaling	TGF-beta	cytokine;growth factor	Protein kinase superfamily, TKL Ser/Thr protein kinase, EGF-CFC (Cripto-1/FRL1/Cryptic)	KEGG: hsa04350; PMID: 17287255	CellChatDB v1
Figure 1D	NODAL	NODAL_ACVR1B_ACVR2B	NODAL	ACVR1B_ACVR2B_CFC1	NODAL	ACVR1B;ACVR2B;CFC1	NODAL;ACVR1B;ACVR2B;CFC1	Secreted Signaling	TGF-beta	cytokine;growth factor	Protein kinase superfamily, TKL Ser/Thr protein kinase, EGF-CFC (Cripto-1/FRL1/Cryptic)	KEGG: hsa04350; PMID: 17287255	CellChatDB v1
Figure 1D	NODAL	NODAL_ACVR1C_ACVR2B	NODAL	ACVR1C_ACVR2B_CFC1	NODAL	ACVR1C;ACVR2B;CFC1	NODAL;ACVR1C;ACVR2B;CFC1	Secreted Signaling	TGF-beta	cytokine;growth factor	Protein kinase superfamily, TKL Ser/Thr protein kinase, EGF-CFC (Cripto-1/FRL1/Cryptic)	KEGG: hsa04350; PMID: 17287255	CellChatDB v1
Figure 1D	NODAL	GDF1_ACVR1B_ACVR2A	GDF1	ACVR1B_ACVR2A_CFC1	GDF1	ACVR1B;ACVR2A;CFC1	GDF1;ACVR1B;ACVR2A;CFC1	Secreted Signaling	TGF-beta	cytokine;growth factor	Protein kinase superfamily, TKL Ser/Thr protein kinase, EGF-CFC (Cripto-1/FRL1/Cryptic)	KEGG: hsa04350; PMID: 17287255	CellChatDB v1
Figure 1D	NODAL	GDF1_ACVR1B_ACVR2B	GDF1	ACVR1B_ACVR2B_CFC1	GDF1	ACVR1B;ACVR2B;CFC1	GDF1;ACVR1B;ACVR2B;CFC1	Secreted Signaling	TGF-beta	cytokine;growth factor	Protein kinase superfamily, TKL Ser/Thr protein kinase, EGF-CFC (Cripto-1/FRL1/Cryptic)	KEGG: hsa04350; PMID: 17287255	CellChatDB v1
Figure 1D	NODAL	GDF1_ACVR1C_ACVR2A	GDF1	ACVR1C_ACVR2A_CFC1	GDF1	ACVR1C;ACVR2A;CFC1	GDF1;ACVR1C;ACVR2A;CFC1	Secreted Signaling	TGF-beta	cytokine;growth factor	Protein kinase superfamily, TKL Ser/Thr protein kinase, EGF-CFC (Cripto-1/FRL1/Cryptic)	KEGG: hsa04350; PMID: 17287255	CellChatDB v1
Figure 1D	NODAL	GDF1_ACVR1C_ACVR2B	GDF1	ACVR1C_ACVR2B_CFC1	GDF1	ACVR1C;ACVR2B;CFC1	GDF1;ACVR1C;ACVR2B;CFC1	Secreted Signaling	TGF-beta	cytokine;growth factor	Protein kinase superfamily, TKL Ser/Thr protein kinase, EGF-CFC (Cripto-1/FRL1/Cryptic)	KEGG: hsa04350; PMID: 17287255	CellChatDB v1
Figure 1D	NODAL	GDF3_ACVR1B_ACVR2A	GDF3	ACVR1B_ACVR2A_CFC1	GDF3	ACVR1B;ACVR2A;CFC1	GDF3;ACVR1B;ACVR2A;CFC1	Secreted Signaling	TGF-beta	cytokine;growth factor	Protein kinase superfamily, TKL Ser/Thr protein kinase, EGF-CFC (Cripto-1/FRL1/Cryptic)	KEGG: hsa04350; PMID: 17287255	CellChatDB v1
Figure 1D	NODAL	GDF3_ACVR1B_ACVR2B	GDF3	ACVR1B_ACVR2B_CFC1	GDF3	ACVR1B;ACVR2B;CFC1	GDF3;ACVR1B;ACVR2B;CFC1	Secreted Signaling	TGF-beta	cytokine;growth factor	Protein kinase superfamily, TKL Ser/Thr protein kinase, EGF-CFC (Cripto-1/FRL1/Cryptic)	KEGG: hsa04350; PMID: 17287255	CellChatDB v1
Figure 1D	NODAL	GDF3_ACVR1C_ACVR2A	GDF3	ACVR1C_ACVR2A_CFC1	GDF3	ACVR1C;ACVR2A;CFC1	GDF3;ACVR1C;ACVR2A;CFC1	Secreted Signaling	TGF-beta	cytokine;growth factor	Protein kinase superfamily, TKL Ser/Thr protein kinase, EGF-CFC (Cripto-1/FRL1/Cryptic)	KEGG: hsa04350; PMID: 17287255	CellChatDB v1
Figure 1D	NODAL	GDF3_ACVR1C_ACVR2B	GDF3	ACVR1C_ACVR2B_CFC1	GDF3	ACVR1C;ACVR2B;CFC1	GDF3;ACVR1C;ACVR2B;CFC1	Secreted Signaling	TGF-beta	cytokine;growth factor	Protein kinase superfamily, TKL Ser/Thr protein kinase, EGF-CFC (Cripto-1/FRL1/Cryptic)	KEGG: hsa04350; PMID: 17287255	CellChatDB v1
Figure 1D	ACTIVIN	INHBA_ACVR1B_ACVR2A	INHBA	ACVR1B_ACVR2A	INHBA	ACVR1B;ACVR2A	INHBA;ACVR1B;ACVR2A	Secreted Signaling	TGF-beta	growth factor;hormone	Protein kinase superfamily, TKL Ser/Thr protein kinase	KEGG: hsa04350	CellChatDB v1
Figure 1D	ACTIVIN	INHBA_ACVR1B_ACVR2B	INHBA	ACVR1B_ACVR2B	INHBA	ACVR1B;ACVR2B	INHBA;ACVR1B;ACVR2B	Secreted Signaling	TGF-beta	growth factor;hormone	Protein kinase superfamily, TKL Ser/Thr protein kinase	KEGG: hsa04351	CellChatDB v1
Figure 1D	ACTIVIN	INHBB_ACVR1B_ACVR2A	INHBB	ACVR1B_ACVR2A	INHBB	ACVR1B;ACVR2A	INHBB;ACVR1B;ACVR2A	Secreted Signaling	TGF-beta	growth factor;hormone	Protein kinase superfamily, TKL Ser/Thr protein kinase	KEGG: hsa04352	CellChatDB v1
Figure 1D	ACTIVIN	INHBB_ACVR1B_ACVR2B	INHBB	ACVR1B_ACVR2B	INHBB	ACVR1B;ACVR2B	INHBB;ACVR1B;ACVR2B	Secreted Signaling	TGF-beta	growth factor;hormone	Protein kinase superfamily, TKL Ser/Thr protein kinase	KEGG: hsa04353	CellChatDB v1
Figure 1D	ACTIVIN	INHBB_ACVR1C_ACVR2A	INHBB	ACVR1C_ACVR2A	INHBB	ACVR1C;ACVR2A	INHBB;ACVR1C;ACVR2A	Secreted Signaling	TGF-beta	growth factor;hormone	Protein kinase superfamily, TKL Ser/Thr protein kinase	KEGG: hsa04354	CellChatDB v1
Figure 1D	ACTIVIN	INHBB_ACVR1C_ACVR2B	INHBB	ACVR1C_ACVR2B	INHBB	ACVR1C;ACVR2B	INHBB;ACVR1C;ACVR2B	Secreted Signaling	TGF-beta	growth factor;hormone	Protein kinase superfamily, TKL Ser/Thr protein kinase	KEGG: hsa04355	CellChatDB v1
Figure 1D	ACTIVIN	INHBC_ACVR1B_ACVR2A	INHBC	ACVR1B_ACVR2A	INHBC	ACVR1B;ACVR2A	INHBC;ACVR1B;ACVR2A	Secreted Signaling	TGF-beta	growth factor;hormone	Protein kinase superfamily, TKL Ser/Thr protein kinase	KEGG: hsa04356	CellChatDB v1
Figure 1D	ACTIVIN	INHBC_ACVR1B_ACVR2B	INHBC	ACVR1B_ACVR2B	INHBC	ACVR1B;ACVR2B	INHBC;ACVR1B;ACVR2B	Secreted Signaling	TGF-beta	growth factor;hormone	Protein kinase superfamily, TKL Ser/Thr protein kinase	KEGG: hsa04357	CellChatDB v1
Figure 1D	ACTIVIN	INHBC_ACVR1C_ACVR2A	INHBC	ACVR1C_ACVR2A	INHBC	ACVR1C;ACVR2A	INHBC;ACVR1C;ACVR2A	Secreted Signaling	TGF-beta	growth factor;hormone	Protein kinase superfamily, TKL Ser/Thr protein kinase	KEGG: hsa04358	CellChatDB v1
Figure 1D	ACTIVIN	INHBC_ACVR1C_ACVR2B	INHBC	ACVR1C_ACVR2B	INHBC	ACVR1C;ACVR2B	INHBC;ACVR1C;ACVR2B	Secreted Signaling	TGF-beta	growth factor;hormone	Protein kinase superfamily, TKL Ser/Thr protein kinase	KEGG: hsa04359	CellChatDB v1
Figure 1D	ACTIVIN	INHBE_ACVR1B_ACVR2A	INHBE	ACVR1B_ACVR2A	INHBE	ACVR1B;ACVR2A	INHBE;ACVR1B;ACVR2A	Secreted Signaling	TGF-beta	growth factor;hormone	Protein kinase superfamily, TKL Ser/Thr protein kinase	KEGG: hsa04360	CellChatDB v1
Figure 1D	ACTIVIN	INHBE_ACVR1B_ACVR2B	INHBE	ACVR1B_ACVR2B	INHBE	ACVR1B;ACVR2B	INHBE;ACVR1B;ACVR2B	Secreted Signaling	TGF-beta	growth factor;hormone	Protein kinase superfamily, TKL Ser/Thr protein kinase	KEGG: hsa04361	CellChatDB v1
Figure 1D	ACTIVIN	INHBE_ACVR1C_ACVR2A	INHBE	ACVR1C_ACVR2A	INHBE	ACVR1C;ACVR2A	INHBE;ACVR1C;ACVR2A	Secreted Signaling	TGF-beta	growth factor;hormone	Protein kinase superfamily, TKL Ser/Thr protein kinase	KEGG: hsa04362	CellChatDB v1
Figure 1D	ACTIVIN	INHBE_ACVR1C_ACVR2B	INHBE	ACVR1C_ACVR2B	INHBE	ACVR1C;ACVR2B	INHBE;ACVR1C;ACVR2B	Secreted Signaling	TGF-beta	growth factor;hormone	Protein kinase superfamily, TKL Ser/Thr protein kinase	KEGG: hsa04363	CellChatDB v1
Figure 1D	ACTIVIN	INHBABB_ACVR1B_ACVR2A	Activin AB	ACVR1B_ACVR2A	INHBA;INHBB	ACVR1B;ACVR2A	INHBA;INHBB;ACVR1B;ACVR2A	Secreted Signaling	TGF-beta	growth factor;hormone	Protein kinase superfamily, TKL Ser/Thr protein kinase	PMID: 2457849; PMID: 22991378	CellChatDB v1
Figure 1D	ACTIVIN	INHBABB_ACVR1B_ACVR2B	Activin AB	ACVR1B_ACVR2B	INHBA;INHBB	ACVR1B;ACVR2B	INHBA;INHBB;ACVR1B;ACVR2B	Secreted Signaling	TGF-beta	growth factor;hormone	Protein kinase superfamily, TKL Ser/Thr protein kinase	PMID: 2457849; PMID: 22991378	CellChatDB v1
Figure 1D	ACTIVIN	INHBABB_ACVR1C_ACVR2A	Activin AB	ACVR1C_ACVR2A	INHBA;INHBB	ACVR1C;ACVR2A	INHBA;INHBB;ACVR1C;ACVR2A	Secreted Signaling	TGF-beta	growth factor;hormone	Protein kinase superfamily, TKL Ser/Thr protein kinase	PMID: 2457849; PMID: 22991378	CellChatDB v1
Figure 1D	ACTIVIN	INHB_ACVR1C_ACVR2B	Activin AB	ACVR1C_ACVR2B	INHBA;INHBB	ACVR1C;ACVR2B	INHBA;INHBB;ACVR1C;ACVR2B	Secreted Signaling	TGF-beta	growth factor;hormone	Protein kinase superfamily, TKL Ser/Thr protein kinase	PMID: 2457849; PMID: 22991378	CellChatDB v1
Figure 1D	ACTIVIN	INHABA_ACVR2A	Inhibin A	ACVR2A	INHBA;INHA	ACVR2A	INHBA;INHA;ACVR2A	Secreted Signaling	TGF-beta	growth factor;hormone	Protein kinase superfamily, TKL Ser/Thr protein kinase	PMID: 15027884	CellChatDB v1
Figure 1D	ACTIVIN	INHABB_ACVR2B	Inhibin B	ACVR2B	INHA;INHBB	ACVR2B	INHA;INHBB;ACVR2B	Secreted Signaling	TGF-beta	growth factor;hormone	Protein kinase superfamily, TKL Ser/Thr protein kinase	PMID: 15027884	CellChatDB v1
Figure 1D	WNT	WNT1_FZD1_LRP5	WNT1	FZD1_LRP5	WNT1	FZD1;LRP5	WNT1;FZD1;LRP5	Secreted Signaling	Wnt	cellsignal_wnt	G-protein coupled receptor Fz/Smo, LDLR	KEGG: hsa04310; PMID: 23209147	CellChatDB v1
Figure 1D	WNT	WNT1_FZD10_LRP5	WNT1	FZD10_LRP5	WNT1	FZD10;LRP5	WNT1;FZD10;LRP5	Secreted Signaling	Wnt	cellsignal_wnt	G-protein coupled receptor Fz/Smo, LDLR	KEGG: hsa04310; PMID: 23209147	CellChatDB v1
Figure 1D	WNT	WNT1_FZD2_LRP5	WNT1	FZD2_LRP5	WNT1	FZD2;LRP5	WNT1;FZD2;LRP5	Secreted Signaling	Wnt	cellsignal_wnt	G-protein coupled receptor Fz/Smo, LDLR	KEGG: hsa04310; PMID: 23209147	CellChatDB v1
Figure 1D	WNT	WNT1_FZD3_LRP5	WNT1	FZD3_LRP5	WNT1	LRP5;FZD3	WNT1;LRP5;FZD3	Secreted Signaling	Wnt	cellsignal_wnt	LDLR, G-protein coupled receptor Fz/Smo	KEGG: hsa04310; PMID: 23209147	CellChatDB v1
Figure 1D	WNT	WNT1_FZD4_LRP5	WNT1	FZD4_LRP5	WNT1	FZD4;LRP5	WNT1;FZD4;LRP5	Secreted Signaling	Wnt	cellsignal_wnt	G-protein coupled receptor Fz/Smo, LDLR	KEGG: hsa04310; PMID: 23209147	CellChatDB v1
Figure 1D	WNT	WNT1_FZD5_LRP5	WNT1	FZD5_LRP5	WNT1	FZD5;LRP5	WNT1;FZD5;LRP5	Secreted Signaling	Wnt	cellsignal_wnt	G-protein coupled receptor Fz/Smo, LDLR	KEGG: hsa04310; PMID: 23209147	CellChatDB v1
Figure 1D	WNT	WNT1_FZD6_LRP5	WNT1	FZD6_LRP5	WNT1	FZD6;LRP5	WNT1;FZD6;LRP5	Secreted Signaling	Wnt	cellsignal_wnt	G-protein coupled receptor Fz/Smo, LDLR	KEGG: hsa04310; PMID: 23209147	CellChatDB v1
Figure 1D	WNT	WNT1_FZD7_LRP5	WNT1	FZD7_LRP5	WNT1	LRP5;FZD7	WNT1;LRP5;FZD7	Secreted Signaling	Wnt	cellsignal_wnt	LDLR, G-protein coupled receptor Fz/Smo	KEGG: hsa04310; PMID: 23209147	CellChatDB v1
Figure 1D	WNT	WNT1_FZD8_LRP5	WNT1	FZD8_LRP5	WNT1	FZD8;LRP5	WNT1;FZD8;LRP5	Secreted Signaling	Wnt	cellsignal_wnt	G-protein coupled receptor Fz/Smo, LDLR	KEGG: hsa04310; PMID: 23209147	CellChatDB v1
Figure 1D	WNT	WNT1_FZD9_LRP5	WNT1	FZD9_LRP5	WNT1	FZD9;LRP5	WNT1;FZD9;LRP5	Secreted Signaling	Wnt	cellsignal_wnt	G-protein coupled receptor Fz/Smo, LDLR	KEGG: hsa04310; PMID: 23209147	CellChatDB v1
Figure 1D	WNT	WNT10A_FZD1_LRP5	WNT10A	FZD1_LRP5	WNT10A	FZD1;LRP5	WNT10A;FZD1;LRP5	Secreted Signaling	Wnt	secreted	G-protein coupled receptor Fz/Smo, LDLR	KEGG: hsa04310; PMID: 23209147	CellChatDB v1
Figure 1D	WNT	WNT10A_FZD10_LRP5	WNT10A	FZD10_LRP5	WNT10A	FZD10;LRP5	WNT10A;FZD10;LRP5	Secreted Signaling	Wnt	secreted	G-protein coupled receptor Fz/Smo, LDLR	KEGG: hsa04310; PMID: 23209147	CellChatDB v1
Figure 1D	WNT	WNT10A_FZD2_LRP5	WNT10A	FZD2_LRP5	WNT10A	FZD2;LRP5	WNT10A;FZD2;LRP5	Secreted Signaling	Wnt	secreted	G-protein coupled receptor Fz/Smo, LDLR	KEGG: hsa04310; PMID: 23209147	CellChatDB v1
Figure 1D	WNT	WNT10A_FZD3_LRP5	WNT10A	FZD3_LRP5	WNT10A	LRP5;FZD3	WNT10A;LRP5;FZD3	Secreted Signaling	Wnt	secreted	LDLR, G-protein coupled receptor Fz/Smo	KEGG: hsa04310; PMID: 23209147	CellChatDB v1
Figure 1D	WNT	WNT10A_FZD4_LRP5	WNT10A	FZD4_LRP5	WNT10A	FZD4;LRP5	WNT10A;FZD4;LRP5	Secreted Signaling	Wnt	secreted	G-protein coupled receptor Fz/Smo, LDLR	KEGG: hsa04310; PMID: 23209147	CellChatDB v1
Figure 1D	WNT	WNT10A_FZD5_LRP5	WNT10A	FZD5_LRP5	WNT10A	FZD5;LRP5	WNT10A;FZD5;LRP5	Secreted Signaling	Wnt	secreted	G-protein coupled receptor Fz/Smo, LDLR	KEGG: hsa04310; PMID: 23209147	CellChatDB v1
Figure 1D	WNT	WNT10A_FZD6_LRP5	WNT10A	FZD6_LRP5	WNT10A	FZD6;LRP5	WNT10A;FZD6;LRP5	Secreted Signaling	Wnt	secreted	G-protein coupled receptor Fz/Smo, LDLR	KEGG: hsa04310; PMID: 23209147	CellChatDB v1
Figure 1D	WNT	WNT10A_FZD7_LRP5	WNT10A	FZD7_LRP5	WNT10A	LRP5;FZD7	WNT10A;LRP5;FZD7	Secreted Signaling	Wnt	secreted	LDLR, G-protein coupled receptor Fz/Smo	KEGG: hsa04310; PMID: 23209147	CellChatDB v1
Figure 1D	WNT	WNT10A_FZD8_LRP5	WNT10A	FZD8_LRP5	WNT10A	FZD8;LRP5	WNT10A;FZD8;LRP5	Secreted Signaling	Wnt	secreted	G-protein coupled receptor Fz/Smo, LDLR	KEGG: hsa04310; PMID: 23209147	CellChatDB v1
Figure 1D	WNT	WNT10A_FZD9_LRP5	WNT10A	FZD9_LRP5	WNT10A	FZD9;LRP5	WNT10A;FZD9;LRP5	Secreted Signaling	Wnt	secreted	G-protein coupled receptor Fz/Smo, LDLR	KEGG: hsa04310; PMID: 23209147	CellChatDB v1
Figure 1D	WNT	WNT10B_FZD1_LRP5	WNT10B	FZD1_LRP5	WNT10B	FZD1;LRP5	WNT10B;FZD1;LRP5	Secreted Signaling	Wnt		G-protein coupled receptor Fz/Smo, LDLR	KEGG: hsa04310; PMID: 23209147	CellChatDB v1
Figure 1D	WNT	WNT10B_FZD10_LRP5	WNT10B	FZD10_LRP5	WNT10B	FZD10;LRP5	WNT10B;FZD10;LRP5	Secreted Signaling	Wnt		G-protein coupled receptor Fz/Smo, LDLR	KEGG: hsa04310; PMID: 23209147	CellChatDB v1
Figure 1D	WNT	WNT10B_FZD2_LRP5	WNT10B	FZD2_LRP5	WNT10B	FZD2;LRP5	WNT10B;FZD2;LRP5	Secreted Signaling	Wnt		G-protein coupled receptor Fz/Smo, LDLR	KEGG: hsa04310; PMID: 23209147	CellChatDB v1
Figure 1D	WNT	WNT10B_FZD3_LRP5	WNT10B	FZD3_LRP5	WNT10B	LRP5;FZD3	WNT10B;LRP5;FZD3	Secreted Signaling	Wnt		LDLR, G-protein coupled receptor Fz/Smo	KEGG: hsa04310; PMID: 23209147	CellChatDB v1
Figure 1D	WNT	WNT10B_FZD4_LRP5	WNT10B	FZD4_LRP5	WNT10B	FZD4;LRP5	WNT10B;FZD4;LRP5	Secreted Signaling	Wnt		G-protein coupled receptor Fz/Smo, LDLR	KEGG: hsa04310; PMID: 23209147	CellChatDB v1
Figure 1D	WNT	WNT10B_FZD5_LRP5	WNT10B	FZD5_LRP5	WNT10B	FZD5;LRP5	WNT10B;FZD5;LRP5	Secreted Signaling	Wnt		G-protein coupled receptor Fz/Smo, LDLR	KEGG: hsa04310; PMID: 23209147	CellChatDB v1
Figure 1D	WNT	WNT10B_FZD6_LRP5	WNT10B	FZD6_LRP5	WNT10B	FZD6;LRP5	WNT10B;FZD6;LRP5	Secreted Signaling	Wnt		G-protein coupled receptor Fz/Smo, LDLR	KEGG: hsa04310; PMID: 23209147	CellChatDB v1
Figure 1D	WNT	WNT10B_FZD7_LRP5	WNT10B	FZD7_LRP5	WNT10B	LRP5;FZD7	WNT10B;LRP5;FZD7	Secreted Signaling	Wnt		LDLR, G-protein coupled receptor Fz/Smo	KEGG: hsa04310; PMID: 23209147	CellChatDB v1
Figure 1D	WNT	WNT10B_FZD8_LRP5	WNT10B	FZD8_LRP5	WNT10B	FZD8;LRP5	WNT10B;FZD8;LRP5	Secreted Signaling	Wnt		G-protein coupled receptor Fz/Smo, LDLR	KEGG: hsa04310; PMID: 23209147	CellChatDB v1
Figure 1D	WNT	WNT10B_FZD9_LRP5	WNT10B	FZD9_LRP5	WNT10B	FZD9;LRP5	WNT10B;FZD9;LRP5	Secreted Signaling	Wnt		G-protein coupled receptor Fz/Smo, LDLR	KEGG: hsa04310; PMID: 23209147	CellChatDB v1
Figure 1D	WNT	WNT16_FZD1_LRP5	WNT16	FZD1_LRP5	WNT16	FZD1;LRP5	WNT16;FZD1;LRP5	Secreted Signaling	Wnt	cellsignal_wnt	G-protein coupled receptor Fz/Smo, LDLR	KEGG: hsa04310; PMID: 23209147	CellChatDB v1
Figure 1D	WNT	WNT16_FZD10_LRP5	WNT16	FZD10_LRP5	WNT16	FZD10;LRP5	WNT16;FZD10;LRP5	Secreted Signaling	Wnt	cellsignal_wnt	G-protein coupled receptor Fz/Smo, LDLR	KEGG: hsa04310; PMID: 23209147	CellChatDB v1
Figure 1D	WNT	WNT16_FZD2_LRP5	WNT16	FZD2_LRP5	WNT16	FZD2;LRP5	WNT16;FZD2;LRP5	Secreted Signaling	Wnt	cellsignal_wnt	G-protein coupled receptor Fz/Smo, LDLR	KEGG: hsa04310; PMID: 23209147	CellChatDB v1
Figure 1D	WNT	WNT16_FZD3_LRP5	WNT16	FZD3_LRP5	WNT16	LRP5;FZD3	WNT16;LRP5;FZD3	Secreted Signaling	Wnt	cellsignal_wnt	LDLR, G-protein coupled receptor Fz/Smo	KEGG: hsa04310; PMID: 23209147	CellChatDB v1
Figure 1D	WNT	WNT16_FZD4_LRP5	WNT16	FZD4_LRP5	WNT16	FZD4;LRP5	WNT16;FZD4;LRP5	Secreted Signaling	Wnt	cellsignal_wnt	G-protein coupled receptor Fz/Smo, LDLR	KEGG: hsa04310; PMID: 23209147	CellChatDB v1
Figure 1D	WNT	WNT16_FZD5_LRP5	WNT16	FZD5_LRP5	WNT16	FZD5;LRP5	WNT16;FZD5;LRP5	Secreted Signaling	Wnt	cellsignal_wnt	G-protein coupled receptor Fz/Smo, LDLR	KEGG: hsa04310; PMID: 23209147	CellChatDB v1
Figure 1D	WNT	WNT16_FZD6_LRP5	WNT16	FZD6_LRP5	WNT16	FZD6;LRP5	WNT16;FZD6;LRP5	Secreted Signaling	Wnt	cellsignal_wnt	G-protein coupled receptor Fz/Smo, LDLR	KEGG: hsa04310; PMID: 23209147	CellChatDB v1
Figure 1D	WNT	WNT16_FZD7_LRP5	WNT16	FZD7_LRP5	WNT16	LRP5;FZD7	WNT16;LRP5;FZD7	Secreted Signaling	Wnt	cellsignal_wnt	LDLR, G-protein coupled receptor Fz/Smo	KEGG: hsa04310; PMID: 23209147	CellChatDB v1
Figure 1D	WNT	WNT16_FZD8_LRP5	WNT16	FZD8_LRP5	WNT16	FZD8;LRP5	WNT16;FZD8;LRP5	Secreted Signaling	Wnt	cellsignal_wnt	G-protein coupled receptor Fz/Smo, LDLR	KEGG: hsa04310; PMID: 23209147	CellChatDB v1
Figure 1D	WNT	WNT16_FZD9_LRP5	WNT16	FZD9_LRP5	WNT16	FZD9;LRP5	WNT16;FZD9;LRP5	Secreted Signaling	Wnt	cellsignal_wnt	G-protein coupled receptor Fz/Smo, LDLR	KEGG: hsa04310; PMID: 23209147	CellChatDB v1
Figure 1D	WNT	WNT2_FZD1_LRP5	WNT2	FZD1_LRP5	WNT2	FZD1;LRP5	WNT2;FZD1;LRP5	Secreted Signaling	Wnt	cellsignal_wnt	G-protein coupled receptor Fz/Smo, LDLR	KEGG: hsa04310; PMID: 23209147	CellChatDB v1
Figure 1D	WNT	WNT2_FZD10_LRP5	WNT2	FZD10_LRP5	WNT2	FZD10;LRP5	WNT2;FZD10;LRP5	Secreted Signaling	Wnt	cellsignal_wnt	G-protein coupled receptor Fz/Smo, LDLR	KEGG: hsa04310; PMID: 23209147	CellChatDB v1
Figure 1D	WNT	WNT2_FZD2_LRP5	WNT2	FZD2_LRP5	WNT2	FZD2;LRP5	WNT2;FZD2;LRP5	Secreted Signaling	Wnt	cellsignal_wnt	G-protein coupled receptor Fz/Smo, LDLR	KEGG: hsa04310; PMID: 23209147	CellChatDB v1
Figure 1D	WNT	WNT2_FZD3_LRP5	WNT2	FZD3_LRP5	WNT2	LRP5;FZD3	WNT2;LRP5;FZD3	Secreted Signaling	Wnt	cellsignal_wnt	LDLR, G-protein coupled receptor Fz/Smo	KEGG: hsa04310; PMID: 23209147	CellChatDB v1
Figure 1D	WNT	WNT2_FZD4_LRP5	WNT2	FZD4_LRP5	WNT2	FZD4;LRP5	WNT2;FZD4;LRP5	Secreted Signaling	Wnt	cellsignal_wnt	G-protein coupled receptor Fz/Smo, LDLR	KEGG: hsa04310; PMID: 23209147	CellChatDB v1
Figure 1D	WNT	WNT2_FZD5_LRP5	WNT2	FZD5_LRP5	WNT2	FZD5;LRP5	WNT2;FZD5;LRP5	Secreted Signaling	Wnt	cellsignal_wnt	G-protein coupled receptor Fz/Smo, LDLR	KEGG: hsa04310; PMID: 23209147	CellChatDB v1
Figure 1D	WNT	WNT2_FZD6_LRP5	WNT2	FZD6_LRP5	WNT2	FZD6;LRP5	WNT2;FZD6;LRP5	Secreted Signaling	Wnt	cellsignal_wnt	G-protein coupled receptor Fz/Smo, LDLR	KEGG: hsa04310; PMID: 23209147	CellChatDB v1
Figure 1D	WNT	WNT2_FZD7_LRP5	WNT2	FZD7_LRP5	WNT2	LRP5;FZD7	WNT2;LRP5;FZD7	Secreted Signaling	Wnt	cellsignal_wnt	LDLR, G-protein coupled receptor Fz/Smo	KEGG: hsa04310; PMID: 23209147	CellChatDB v1
Figure 1D	WNT	WNT2_FZD8_LRP5	WNT2	FZD8_LRP5	WNT2	FZD8;LRP5	WNT2;FZD8;LRP5	Secreted Signaling	Wnt	cellsignal_wnt	G-protein coupled receptor Fz/Smo, LDLR	KEGG: hsa04310; PMID: 23209147	CellChatDB v1
Figure 1D	WNT	WNT2_FZD9_LRP5	WNT2	FZD9_LRP5	WNT2	FZD9;LRP5	WNT2;FZD9;LRP5	Secreted Signaling	Wnt	cellsignal_wnt	G-protein coupled receptor Fz/Smo, LDLR	KEGG: hsa04310; PMID: 23209147	CellChatDB v1
Figure 1D	WNT	WNT2B_FZD1_LRP5	WNT2B	FZD1_LRP5	WNT2B	FZD1;LRP5	WNT2B;FZD1;LRP5	Secreted Signaling	Wnt	cellsignal_wnt	G-protein coupled receptor Fz/Smo, LDLR	KEGG: hsa04310; PMID: 23209147	CellChatDB v1
Figure 1D	WNT	WNT2B_FZD10_LRP5	WNT2B	FZD10_LRP5	WNT2B	FZD10;LRP5	WNT2B;FZD10;LRP5	Secreted Signaling	Wnt	cellsignal_wnt	G-protein coupled receptor Fz/Smo, LDLR	KEGG: hsa04310; PMID: 23209147	CellChatDB v1
Figure 1D	WNT	WNT2B_FZD2_LRP5	WNT2B	FZD2_LRP5	WNT2B	FZD2;LRP5	WNT2B;FZD2;LRP5	Secreted Signaling	Wnt	cellsignal_wnt	G-protein coupled receptor Fz/Smo, LDLR	KEGG: hsa04310; PMID: 23209147	CellChatDB v1
Figure 1D	WNT	WNT2B_FZD3_LRP5	WNT2B	FZD3_LRP5	WNT2B	LRP5;FZD3	WNT2B;LRP5;FZD3	Secreted Signaling	Wnt	cellsignal_wnt	LDLR, G-protein coupled receptor Fz/Smo	KEGG: hsa04310; PMID: 23209147	CellChatDB v1
Figure 1D	WNT	WNT2B_FZD4_LRP5	WNT2B	FZD4_LRP5	WNT2B	FZD4;LRP5	WNT2B;FZD4;LRP5	Secreted Signaling	Wnt	cellsignal_wnt	G-protein coupled receptor Fz/Smo, LDLR	KEGG: hsa04310; PMID: 23209147	CellChatDB v1
Figure 1D	WNT	WNT2B_FZD5_LRP5	WNT2B	FZD5_LRP5	WNT2B	FZD5;LRP5	WNT2B;FZD5;LRP5	Secreted Signaling	Wnt	cellsignal_wnt	G-protein coupled receptor Fz/Smo, LDLR	KEGG: hsa04310; PMID: 23209147	CellChatDB v1
Figure 1D	WNT	WNT2B_FZD6_LRP5	WNT2B	FZD6_LRP5	WNT2B	FZD6;LRP5	WNT2B;FZD6;LRP5	Secreted Signaling	Wnt	cellsignal_wnt	G-protein coupled receptor Fz/Smo, LDLR	KEGG: hsa04310; PMID: 23209147	CellChatDB v1
Figure 1D	WNT	WNT2B_FZD7_LRP5	WNT2B	FZD7_LRP5	WNT2B	LRP5;FZD7	WNT2B;LRP5;FZD7	Secreted Signaling	Wnt	cellsignal_wnt	LDLR, G-protein coupled receptor Fz/Smo	KEGG: hsa04310; PMID: 23209147	CellChatDB v1
Figure 1D	WNT	WNT2B_FZD8_LRP5	WNT2B	FZD8_LRP5	WNT2B	FZD8;LRP5	WNT2B;FZD8;LRP5	Secreted Signaling	Wnt	cellsignal_wnt	G-protein coupled receptor Fz/Smo, LDLR	KEGG: hsa04310; PMID: 23209147	CellChatDB v1
Figure 1D	WNT	WNT2B_FZD9_LRP5	WNT2B	FZD9_LRP5	WNT2B	FZD9;LRP5	WNT2B;FZD9;LRP5	Secreted Signaling	Wnt	cellsignal_wnt	G-protein coupled receptor Fz/Smo, LDLR	KEGG: hsa04310; PMID: 23209147	CellChatDB v1
Figure 1D	WNT	WNT3_FZD1_LRP5	WNT3	FZD1_LRP5	WNT3	FZD1;LRP5	WNT3;FZD1;LRP5	Secreted Signaling	Wnt	cellsignal_wnt	G-protein coupled receptor Fz/Smo, LDLR	KEGG: hsa04310; PMID: 23209147	CellChatDB v1
Figure 1D	WNT	WNT3_FZD10_LRP5	WNT3	FZD10_LRP5	WNT3	FZD10;LRP5	WNT3;FZD10;LRP5	Secreted Signaling	Wnt	cellsignal_wnt	G-protein coupled receptor Fz/Smo, LDLR	KEGG: hsa04310; PMID: 23209147	CellChatDB v1
Figure 1D	WNT	WNT3_FZD2_LRP5	WNT3	FZD2_LRP5	WNT3	FZD2;LRP5	WNT3;FZD2;LRP5	Secreted Signaling	Wnt	cellsignal_wnt	G-protein coupled receptor Fz/Smo, LDLR	KEGG: hsa04310; PMID: 23209147	CellChatDB v1
Figure 1D	WNT	WNT3_FZD3_LRP5	WNT3	FZD3_LRP5	WNT3	LRP5;FZD3	WNT3;LRP5;FZD3	Secreted Signaling	Wnt	cellsignal_wnt	LDLR, G-protein coupled receptor Fz/Smo	KEGG: hsa04310; PMID: 23209147	CellChatDB v1
Figure 1D	WNT	WNT3_FZD4_LRP5	WNT3	FZD4_LRP5	WNT3	FZD4;LRP5	WNT3;FZD4;LRP5	Secreted Signaling	Wnt	cellsignal_wnt	G-protein coupled receptor Fz/Smo, LDLR	KEGG: hsa04310; PMID: 23209147	CellChatDB v1
Figure 1D	WNT	WNT3_FZD5_LRP5	WNT3	FZD5_LRP5	WNT3	FZD5;LRP5	WNT3;FZD5;LRP5	Secreted Signaling	Wnt	cellsignal_wnt	G-protein coupled receptor Fz/Smo, LDLR	KEGG: hsa04310; PMID: 23209147	CellChatDB v1
Figure 1D	WNT	WNT3_FZD6_LRP5	WNT3	FZD6_LRP5	WNT3	FZD6;LRP5	WNT3;FZD6;LRP5	Secreted Signaling	Wnt	cellsignal_wnt	G-protein coupled receptor Fz/Smo, LDLR	KEGG: hsa04310; PMID: 23209147	CellChatDB v1
Figure 1D	WNT	WNT3_FZD7_LRP5	WNT3	FZD7_LRP5	WNT3	LRP5;FZD7	WNT3;LRP5;FZD7	Secreted Signaling	Wnt	cellsignal_wnt	LDLR, G-protein coupled receptor Fz/Smo	KEGG: hsa04310; PMID: 23209147	CellChatDB v1
Figure 1D	WNT	WNT3_FZD8_LRP5	WNT3	FZD8_LRP5	WNT3	FZD8;LRP5	WNT3;FZD8;LRP5	Secreted Signaling	Wnt	cellsignal_wnt	G-protein coupled receptor Fz/Smo, LDLR	KEGG: hsa04310; PMID: 23209147	CellChatDB v1
Figure 1D	WNT	WNT3_FZD9_LRP5	WNT3	FZD9_LRP5	WNT3	FZD9;LRP5	WNT3;FZD9;LRP5	Secreted Signaling	Wnt	cellsignal_wnt	G-protein coupled receptor Fz/Smo, LDLR	KEGG: hsa04310; PMID: 23209147	CellChatDB v1
Figure 1D	WNT	WNT3A_FZD1_LRP5	WNT3A	FZD1_LRP5	WNT3A	FZD1;LRP5	WNT3A;FZD1;LRP5	Secreted Signaling	Wnt	cellsignal_wnt	G-protein coupled receptor Fz/Smo, LDLR	KEGG: hsa04310; PMID: 23209147	CellChatDB v1
Figure 1D	WNT	WNT3A_FZD10_LRP5	WNT3A	FZD10_LRP5	WNT3A	FZD10;LRP5	WNT3A;FZD10;LRP5	Secreted Signaling	Wnt	cellsignal_wnt	G-protein coupled receptor Fz/Smo, LDLR	KEGG: hsa04310; PMID: 23209147	CellChatDB v1
Figure 1D	WNT	WNT3A_FZD2_LRP5	WNT3A	FZD2_LRP5	WNT3A	FZD2;LRP5	WNT3A;FZD2;LRP5	Secreted Signaling	Wnt	cellsignal_wnt	G-protein coupled receptor Fz/Smo, LDLR	KEGG: hsa04310; PMID: 23209147	CellChatDB v1
Figure 1D	WNT	WNT3A_FZD3_LRP5	WNT3A	FZD3_LRP5	WNT3A	LRP5;FZD3	WNT3A;LRP5;FZD3	Secreted Signaling	Wnt	cellsignal_wnt	LDLR, G-protein coupled receptor Fz/Smo	KEGG: hsa04310; PMID: 23209147	CellChatDB v1
Figure 1D	WNT	WNT3A_FZD4_LRP5	WNT3A	FZD4_LRP5	WNT3A	FZD4;LRP5	WNT3A;FZD4;LRP5	Secreted Signaling	Wnt	cellsignal_wnt	G-protein coupled receptor Fz/Smo, LDLR	KEGG: hsa04310; PMID: 23209147	CellChatDB v1
Figure 1D	WNT	WNT3A_FZD5_LRP5	WNT3A	FZD5_LRP5	WNT3A	FZD5;LRP5	WNT3A;FZD5;LRP5	Secreted Signaling	Wnt	cellsignal_wnt	G-protein coupled receptor Fz/Smo, LDLR	KEGG: hsa04310; PMID: 23209147	CellChatDB v1
Figure 1D	WNT	WNT3A_FZD6_LRP5	WNT3A	FZD6_LRP5	WNT3A	FZD6;LRP5	WNT3A;FZD6;LRP5	Secreted Signaling	Wnt	cellsignal_wnt	G-protein coupled receptor Fz/Smo, LDLR	KEGG: hsa04310; PMID: 23209147	CellChatDB v1
Figure 1D	WNT	WNT3A_FZD7_LRP5	WNT3A	FZD7_LRP5	WNT3A	LRP5;FZD7	WNT3A;LRP5;FZD7	Secreted Signaling	Wnt	cellsignal_wnt	LDLR, G-protein coupled receptor Fz/Smo	KEGG: hsa04310; PMID: 23209147	CellChatDB v1
Figure 1D	WNT	WNT3A_FZD8_LRP5	WNT3A	FZD8_LRP5	WNT3A	FZD8;LRP5	WNT3A;FZD8;LRP5	Secreted Signaling	Wnt	cellsignal_wnt	G-protein coupled receptor Fz/Smo, LDLR	KEGG: hsa04310; PMID: 23209147	CellChatDB v1
Figure 1D	WNT	WNT3A_FZD9_LRP5	WNT3A	FZD9_LRP5	WNT3A	FZD9;LRP5	WNT3A;FZD9;LRP5	Secreted Signaling	Wnt	cellsignal_wnt	G-protein coupled receptor Fz/Smo, LDLR	KEGG: hsa04310; PMID: 23209147	CellChatDB v1
Figure 1D	WNT	WNT4_FZD1_LRP5	WNT4	FZD1_LRP5	WNT4	FZD1;LRP5	WNT4;FZD1;LRP5	Secreted Signaling	Wnt	cellsignal_wnt	G-protein coupled receptor Fz/Smo, LDLR	KEGG: hsa04310; PMID: 23209147	CellChatDB v1
Figure 1D	WNT	WNT4_FZD10_LRP5	WNT4	FZD10_LRP5	WNT4	FZD10;LRP5	WNT4;FZD10;LRP5	Secreted Signaling	Wnt	cellsignal_wnt	G-protein coupled receptor Fz/Smo, LDLR	KEGG: hsa04310; PMID: 23209147	CellChatDB v1
Figure 1D	WNT	WNT4_FZD2_LRP5	WNT4	FZD2_LRP5	WNT4	FZD2;LRP5	WNT4;FZD2;LRP5	Secreted Signaling	Wnt	cellsignal_wnt	G-protein coupled receptor Fz/Smo, LDLR	KEGG: hsa04310; PMID: 23209147	CellChatDB v1
Figure 1D	WNT	WNT4_FZD3_LRP5	WNT4	FZD3_LRP5	WNT4	LRP5;FZD3	WNT4;LRP5;FZD3	Secreted Signaling	Wnt	cellsignal_wnt	LDLR, G-protein coupled receptor Fz/Smo	KEGG: hsa04310; PMID: 23209147	CellChatDB v1
Figure 1D	WNT	WNT4_FZD4_LRP5	WNT4	FZD4_LRP5	WNT4	FZD4;LRP5	WNT4;FZD4;LRP5	Secreted Signaling	Wnt	cellsignal_wnt	G-protein coupled receptor Fz/Smo, LDLR	KEGG: hsa04310; PMID: 23209147	CellChatDB v1
Figure 1D	WNT	WNT4_FZD5_LRP5	WNT4	FZD5_LRP5	WNT4	FZD5;LRP5	WNT4;FZD5;LRP5	Secreted Signaling	Wnt	cellsignal_wnt	G-protein coupled receptor Fz/Smo, LDLR	KEGG: hsa04310; PMID: 23209147	CellChatDB v1
Figure 1D	WNT	WNT4_FZD6_LRP5	WNT4	FZD6_LRP5	WNT4	FZD6;LRP5	WNT4;FZD6;LRP5	Secreted Signaling	Wnt	cellsignal_wnt	G-protein coupled receptor Fz/Smo, LDLR	KEGG: hsa04310; PMID: 23209147	CellChatDB v1
Figure 1D	WNT	WNT4_FZD7_LRP5	WNT4	FZD7_LRP5	WNT4	LRP5;FZD7	WNT4;LRP5;FZD7	Secreted Signaling	Wnt	cellsignal_wnt	LDLR, G-protein coupled receptor Fz/Smo	KEGG: hsa04310; PMID: 23209147	CellChatDB v1
Figure 1D	WNT	WNT4_FZD8_LRP5	WNT4	FZD8_LRP5	WNT4	FZD8;LRP5	WNT4;FZD8;LRP5	Secreted Signaling	Wnt	cellsignal_wnt	G-protein coupled receptor Fz/Smo, LDLR	KEGG: hsa04310; PMID: 23209147	CellChatDB v1
Figure 1D	WNT	WNT4_FZD9_LRP5	WNT4	FZD9_LRP5	WNT4	FZD9;LRP5	WNT4;FZD9;LRP5	Secreted Signaling	Wnt	cellsignal_wnt	G-protein coupled receptor Fz/Smo, LDLR	KEGG: hsa04310; PMID: 23209147	CellChatDB v1
Figure 1D	WNT	WNT6_FZD1_LRP5	WNT6	FZD1_LRP5	WNT6	FZD1;LRP5	WNT6;FZD1;LRP5	Secreted Signaling	Wnt	cellsignal_wnt	G-protein coupled receptor Fz/Smo, LDLR	KEGG: hsa04310; PMID: 23209147	CellChatDB v1
Figure 1D	WNT	WNT6_FZD10_LRP5	WNT6	FZD10_LRP5	WNT6	FZD10;LRP5	WNT6;FZD10;LRP5	Secreted Signaling	Wnt	cellsignal_wnt	G-protein coupled receptor Fz/Smo, LDLR	KEGG: hsa04310; PMID: 23209147	CellChatDB v1
Figure 1D	WNT	WNT6_FZD2_LRP5	WNT6	FZD2_LRP5	WNT6	FZD2;LRP5	WNT6;FZD2;LRP5	Secreted Signaling	Wnt	cellsignal_wnt	G-protein coupled receptor Fz/Smo, LDLR	KEGG: hsa04310; PMID: 23209147	CellChatDB v1
Figure 1D	WNT	WNT6_FZD3_LRP5	WNT6	FZD3_LRP5	WNT6	LRP5;FZD3	WNT6;LRP5;FZD3	Secreted Signaling	Wnt	cellsignal_wnt	LDLR, G-protein coupled receptor Fz/Smo	KEGG: hsa04310; PMID: 23209147	CellChatDB v1
Figure 1D	WNT	WNT6_FZD4_LRP5	WNT6	FZD4_LRP5	WNT6	FZD4;LRP5	WNT6;FZD4;LRP5	Secreted Signaling	Wnt	cellsignal_wnt	G-protein coupled receptor Fz/Smo, LDLR	KEGG: hsa04310; PMID: 23209147	CellChatDB v1
Figure 1D	WNT	WNT6_FZD5_LRP5	WNT6	FZD5_LRP5	WNT6	FZD5;LRP5	WNT6;FZD5;LRP5	Secreted Signaling	Wnt	cellsignal_wnt	G-protein coupled receptor Fz/Smo, LDLR	KEGG: hsa04310; PMID: 23209147	CellChatDB v1
Figure 1D	WNT	WNT6_FZD6_LRP5	WNT6	FZD6_LRP5	WNT6	FZD6;LRP5	WNT6;FZD6;LRP5	Secreted Signaling	Wnt	cellsignal_wnt	G-protein coupled receptor Fz/Smo, LDLR	KEGG: hsa04310; PMID: 23209147	CellChatDB v1
Figure 1D	WNT	WNT6_FZD7_LRP5	WNT6	FZD7_LRP5	WNT6	LRP5;FZD7	WNT6;LRP5;FZD7	Secreted Signaling	Wnt	cellsignal_wnt	LDLR, G-protein coupled receptor Fz/Smo	KEGG: hsa04310; PMID: 23209147	CellChatDB v1
Figure 1D	WNT	WNT6_FZD8_LRP5	WNT6	FZD8_LRP5	WNT6	FZD8;LRP5	WNT6;FZD8;LRP5	Secreted Signaling	Wnt	cellsignal_wnt	G-protein coupled receptor Fz/Smo, LDLR	KEGG: hsa04310; PMID: 23209147	CellChatDB v1
Figure 1D	WNT	WNT6_FZD9_LRP5	WNT6	FZD9_LRP5	WNT6	FZD9;LRP5	WNT6;FZD9;LRP5	Secreted Signaling	Wnt	cellsignal_wnt	G-protein coupled receptor Fz/Smo, LDLR	KEGG: hsa04310; PMID: 23209147	CellChatDB v1
Figure 1D	WNT	WNT7A_FZD1_LRP5	WNT7A	FZD1_LRP5	WNT7A	FZD1;LRP5	WNT7A;FZD1;LRP5	Secreted Signaling	Wnt	cellsignal_wnt	G-protein coupled receptor Fz/Smo, LDLR	KEGG: hsa04310; PMID: 23209147	CellChatDB v1
Figure 1D	WNT	WNT7A_FZD10_LRP5	WNT7A	FZD10_LRP5	WNT7A	FZD10;LRP5	WNT7A;FZD10;LRP5	Secreted Signaling	Wnt	cellsignal_wnt	G-protein coupled receptor Fz/Smo, LDLR	KEGG: hsa04310; PMID: 23209147	CellChatDB v1
Figure 1D	WNT	WNT7A_FZD2_LRP5	WNT7A	FZD2_LRP5	WNT7A	FZD2;LRP5	WNT7A;FZD2;LRP5	Secreted Signaling	Wnt	cellsignal_wnt	G-protein coupled receptor Fz/Smo, LDLR	KEGG: hsa04310; PMID: 23209147	CellChatDB v1
Figure 1D	WNT	WNT7A_FZD3_LRP5	WNT7A	FZD3_LRP5	WNT7A	LRP5;FZD3	WNT7A;LRP5;FZD3	Secreted Signaling	Wnt	cellsignal_wnt	LDLR, G-protein coupled receptor Fz/Smo	KEGG: hsa04310; PMID: 23209147	CellChatDB v1
Figure 1D	WNT	WNT7A_FZD4_LRP5	WNT7A	FZD4_LRP5	WNT7A	FZD4;LRP5	WNT7A;FZD4;LRP5	Secreted Signaling	Wnt	cellsignal_wnt	G-protein coupled receptor Fz/Smo, LDLR	KEGG: hsa04310; PMID: 23209147	CellChatDB v1
Figure 1D	WNT	WNT7A_FZD5_LRP5	WNT7A	FZD5_LRP5	WNT7A	FZD5;LRP5	WNT7A;FZD5;LRP5	Secreted Signaling	Wnt	cellsignal_wnt	G-protein coupled receptor Fz/Smo, LDLR	KEGG: hsa04310; PMID: 23209147	CellChatDB v1
Figure 1D	WNT	WNT7A_FZD6_LRP5	WNT7A	FZD6_LRP5	WNT7A	FZD6;LRP5	WNT7A;FZD6;LRP5	Secreted Signaling	Wnt	cellsignal_wnt	G-protein coupled receptor Fz/Smo, LDLR	KEGG: hsa04310; PMID: 23209147	CellChatDB v1
Figure 1D	WNT	WNT7A_FZD7_LRP5	WNT7A	FZD7_LRP5	WNT7A	LRP5;FZD7	WNT7A;LRP5;FZD7	Secreted Signaling	Wnt	cellsignal_wnt	LDLR, G-protein coupled receptor Fz/Smo	KEGG: hsa04310; PMID: 23209147	CellChatDB v1
Figure 1D	WNT	WNT7A_FZD8_LRP5	WNT7A	FZD8_LRP5	WNT7A	FZD8;LRP5	WNT7A;FZD8;LRP5	Secreted Signaling	Wnt	cellsignal_wnt	G-protein coupled receptor Fz/Smo, LDLR	KEGG: hsa04310; PMID: 23209147	CellChatDB v1
Figure 1D	WNT	WNT7A_FZD9_LRP5	WNT7A	FZD9_LRP5	WNT7A	FZD9;LRP5	WNT7A;FZD9;LRP5	Secreted Signaling	Wnt	cellsignal_wnt	G-protein coupled receptor Fz/Smo, LDLR	KEGG: hsa04310; PMID: 23209147	CellChatDB v1
Figure 1D	WNT	WNT7B_FZD1_LRP5	WNT7B	FZD1_LRP5	WNT7B	FZD1;LRP5	WNT7B;FZD1;LRP5	Secreted Signaling	Wnt	cellsignal_wnt	G-protein coupled receptor Fz/Smo, LDLR	KEGG: hsa04310; PMID: 23209147	CellChatDB v1
Figure 1D	WNT	WNT7B_FZD10_LRP5	WNT7B	FZD10_LRP5	WNT7B	FZD10;LRP5	WNT7B;FZD10;LRP5	Secreted Signaling	Wnt	cellsignal_wnt	G-protein coupled receptor Fz/Smo, LDLR	KEGG: hsa04310; PMID: 23209147	CellChatDB v1
Figure 1D	WNT	WNT7B_FZD2_LRP5	WNT7B	FZD2_LRP5	WNT7B	FZD2;LRP5	WNT7B;FZD2;LRP5	Secreted Signaling	Wnt	cellsignal_wnt	G-protein coupled receptor Fz/Smo, LDLR	KEGG: hsa04310; PMID: 23209147	CellChatDB v1
Figure 1D	WNT	WNT7B_FZD3_LRP5	WNT7B	FZD3_LRP5	WNT7B	LRP5;FZD3	WNT7B;LRP5;FZD3	Secreted Signaling	Wnt	cellsignal_wnt	LDLR, G-protein coupled receptor Fz/Smo	KEGG: hsa04310; PMID: 23209147	CellChatDB v1
Figure 1D	WNT	WNT7B_FZD4_LRP5	WNT7B	FZD4_LRP5	WNT7B	FZD4;LRP5	WNT7B;FZD4;LRP5	Secreted Signaling	Wnt	cellsignal_wnt	G-protein coupled receptor Fz/Smo, LDLR	KEGG: hsa04310; PMID: 23209147	CellChatDB v1
Figure 1D	WNT	WNT7B_FZD5_LRP5	WNT7B	FZD5_LRP5	WNT7B	FZD5;LRP5	WNT7B;FZD5;LRP5	Secreted Signaling	Wnt	cellsignal_wnt	G-protein coupled receptor Fz/Smo, LDLR	KEGG: hsa04310; PMID: 23209147	CellChatDB v1
Figure 1D	WNT	WNT7B_FZD6_LRP5	WNT7B	FZD6_LRP5	WNT7B	FZD6;LRP5	WNT7B;FZD6;LRP5	Secreted Signaling	Wnt	cellsignal_wnt	G-protein coupled receptor Fz/Smo, LDLR	KEGG: hsa04310; PMID: 23209147	CellChatDB v1
Figure 1D	WNT	WNT7B_FZD7_LRP5	WNT7B	FZD7_LRP5	WNT7B	LRP5;FZD7	WNT7B;LRP5;FZD7	Secreted Signaling	Wnt	cellsignal_wnt	LDLR, G-protein coupled receptor Fz/Smo	KEGG: hsa04310; PMID: 23209147	CellChatDB v1
Figure 1D	WNT	WNT7B_FZD8_LRP5	WNT7B	FZD8_LRP5	WNT7B	FZD8;LRP5	WNT7B;FZD8;LRP5	Secreted Signaling	Wnt	cellsignal_wnt	G-protein coupled receptor Fz/Smo, LDLR	KEGG: hsa04310; PMID: 23209147	CellChatDB v1
Figure 1D	WNT	WNT7B_FZD9_LRP5	WNT7B	FZD9_LRP5	WNT7B	FZD9;LRP5	WNT7B;FZD9;LRP5	Secreted Signaling	Wnt	cellsignal_wnt	G-protein coupled receptor Fz/Smo, LDLR	KEGG: hsa04310; PMID: 23209147	CellChatDB v1
Figure 1D	WNT	WNT8A_FZD1_LRP5	WNT8A	FZD1_LRP5	WNT8A	FZD1;LRP5	WNT8A;FZD1;LRP5	Secreted Signaling	Wnt	cellsignal_wnt	G-protein coupled receptor Fz/Smo, LDLR	KEGG: hsa04310; PMID: 23209147	CellChatDB v1
Figure 1D	WNT	WNT8A_FZD10_LRP5	WNT8A	FZD10_LRP5	WNT8A	FZD10;LRP5	WNT8A;FZD10;LRP5	Secreted Signaling	Wnt	cellsignal_wnt	G-protein coupled receptor Fz/Smo, LDLR	KEGG: hsa04310; PMID: 23209147	CellChatDB v1
Figure 1D	WNT	WNT8A_FZD2_LRP5	WNT8A	FZD2_LRP5	WNT8A	FZD2;LRP5	WNT8A;FZD2;LRP5	Secreted Signaling	Wnt	cellsignal_wnt	G-protein coupled receptor Fz/Smo, LDLR	KEGG: hsa04310; PMID: 23209147	CellChatDB v1
Figure 1D	WNT	WNT8A_FZD3_LRP5	WNT8A	FZD3_LRP5	WNT8A	LRP5;FZD3	WNT8A;LRP5;FZD3	Secreted Signaling	Wnt	cellsignal_wnt	LDLR, G-protein coupled receptor Fz/Smo	KEGG: hsa04310; PMID: 23209147	CellChatDB v1
Figure 1D	WNT	WNT8A_FZD4_LRP5	WNT8A	FZD4_LRP5	WNT8A	FZD4;LRP5	WNT8A;FZD4;LRP5	Secreted Signaling	Wnt	cellsignal_wnt	G-protein coupled receptor Fz/Smo, LDLR	KEGG: hsa04310; PMID: 23209147	CellChatDB v1
Figure 1D	WNT	WNT8A_FZD5_LRP5	WNT8A	FZD5_LRP5	WNT8A	FZD5;LRP5	WNT8A;FZD5;LRP5	Secreted Signaling	Wnt	cellsignal_wnt	G-protein coupled receptor Fz/Smo, LDLR	KEGG: hsa04310; PMID: 23209147	CellChatDB v1
Figure 1D	WNT	WNT8A_FZD6_LRP5	WNT8A	FZD6_LRP5	WNT8A	FZD6;LRP5	WNT8A;FZD6;LRP5	Secreted Signaling	Wnt	cellsignal_wnt	G-protein coupled receptor Fz/Smo, LDLR	KEGG: hsa04310; PMID: 23209147	CellChatDB v1
Figure 1D	WNT	WNT8A_FZD7_LRP5	WNT8A	FZD7_LRP5	WNT8A	LRP5;FZD7	WNT8A;LRP5;FZD7	Secreted Signaling	Wnt	cellsignal_wnt	LDLR, G-protein coupled receptor Fz/Smo	KEGG: hsa04310; PMID: 23209147	CellChatDB v1
Figure 1D	WNT	WNT8A_FZD8_LRP5	WNT8A	FZD8_LRP5	WNT8A	FZD8;LRP5	WNT8A;FZD8;LRP5	Secreted Signaling	Wnt	cellsignal_wnt	G-protein coupled receptor Fz/Smo, LDLR	KEGG: hsa04310; PMID: 23209147	CellChatDB v1
Figure 1D	WNT	WNT8A_FZD9_LRP5	WNT8A	FZD9_LRP5	WNT8A	FZD9;LRP5	WNT8A;FZD9;LRP5	Secreted Signaling	Wnt	cellsignal_wnt	G-protein coupled receptor Fz/Smo, LDLR	KEGG: hsa04310; PMID: 23209147	CellChatDB v1
Figure 1D	WNT	WNT8B_FZD1_LRP5	WNT8B	FZD1_LRP5	WNT8B	FZD1;LRP5	WNT8B;FZD1;LRP5	Secreted Signaling	Wnt	secreted	G-protein coupled receptor Fz/Smo, LDLR	KEGG: hsa04310; PMID: 23209147	CellChatDB v1
Figure 1D	WNT	WNT8B_FZD10_LRP5	WNT8B	FZD10_LRP5	WNT8B	FZD10;LRP5	WNT8B;FZD10;LRP5	Secreted Signaling	Wnt	secreted	G-protein coupled receptor Fz/Smo, LDLR	KEGG: hsa04310; PMID: 23209147	CellChatDB v1
Figure 1D	WNT	WNT8B_FZD2_LRP5	WNT8B	FZD2_LRP5	WNT8B	FZD2;LRP5	WNT8B;FZD2;LRP5	Secreted Signaling	Wnt	secreted	G-protein coupled receptor Fz/Smo, LDLR	KEGG: hsa04310; PMID: 23209147	CellChatDB v1
Figure 1D	WNT	WNT8B_FZD3_LRP5	WNT8B	FZD3_LRP5	WNT8B	LRP5;FZD3	WNT8B;LRP5;FZD3	Secreted Signaling	Wnt	secreted	LDLR, G-protein coupled receptor Fz/Smo	KEGG: hsa04310; PMID: 23209147	CellChatDB v1
Figure 1D	WNT	WNT8B_FZD4_LRP5	WNT8B	FZD4_LRP5	WNT8B	FZD4;LRP5	WNT8B;FZD4;LRP5	Secreted Signaling	Wnt	secreted	G-protein coupled receptor Fz/Smo, LDLR	KEGG: hsa04310; PMID: 23209147	CellChatDB v1
Figure 1D	WNT	WNT8B_FZD5_LRP5	WNT8B	FZD5_LRP5	WNT8B	FZD5;LRP5	WNT8B;FZD5;LRP5	Secreted Signaling	Wnt	secreted	G-protein coupled receptor Fz/Smo, LDLR	KEGG: hsa04310; PMID: 23209147	CellChatDB v1
Figure 1D	WNT	WNT8B_FZD6_LRP5	WNT8B	FZD6_LRP5	WNT8B	FZD6;LRP5	WNT8B;FZD6;LRP5	Secreted Signaling	Wnt	secreted	G-protein coupled receptor Fz/Smo, LDLR	KEGG: hsa04310; PMID: 23209147	CellChatDB v1
Figure 1D	WNT	WNT8B_FZD7_LRP5	WNT8B	FZD7_LRP5	WNT8B	LRP5;FZD7	WNT8B;LRP5;FZD7	Secreted Signaling	Wnt	secreted	LDLR, G-protein coupled receptor Fz/Smo	KEGG: hsa04310; PMID: 23209147	CellChatDB v1
Figure 1D	WNT	WNT8B_FZD8_LRP5	WNT8B	FZD8_LRP5	WNT8B	FZD8;LRP5	WNT8B;FZD8;LRP5	Secreted Signaling	Wnt	secreted	G-protein coupled receptor Fz/Smo, LDLR	KEGG: hsa04310; PMID: 23209147	CellChatDB v1
Figure 1D	WNT	WNT8B_FZD9_LRP5	WNT8B	FZD9_LRP5	WNT8B	FZD9;LRP5	WNT8B;FZD9;LRP5	Secreted Signaling	Wnt	secreted	G-protein coupled receptor Fz/Smo, LDLR	KEGG: hsa04310; PMID: 23209147	CellChatDB v1
Figure 1D	WNT	WNT9A_FZD1_LRP5	WNT9A	FZD1_LRP5	WNT9A	FZD1;LRP5	WNT9A;FZD1;LRP5	Secreted Signaling	Wnt	secreted	G-protein coupled receptor Fz/Smo, LDLR	KEGG: hsa04310; PMID: 23209147	CellChatDB v1
Figure 1D	WNT	WNT9A_FZD10_LRP5	WNT9A	FZD10_LRP5	WNT9A	FZD10;LRP5	WNT9A;FZD10;LRP5	Secreted Signaling	Wnt	secreted	G-protein coupled receptor Fz/Smo, LDLR	KEGG: hsa04310; PMID: 23209147	CellChatDB v1
Figure 1D	WNT	WNT9A_FZD2_LRP5	WNT9A	FZD2_LRP5	WNT9A	FZD2;LRP5	WNT9A;FZD2;LRP5	Secreted Signaling	Wnt	secreted	G-protein coupled receptor Fz/Smo, LDLR	KEGG: hsa04310; PMID: 23209147	CellChatDB v1
Figure 1D	WNT	WNT9A_FZD3_LRP5	WNT9A	FZD3_LRP5	WNT9A	LRP5;FZD3	WNT9A;LRP5;FZD3	Secreted Signaling	Wnt	secreted	LDLR, G-protein coupled receptor Fz/Smo	KEGG: hsa04310; PMID: 23209147	CellChatDB v1
Figure 1D	WNT	WNT9A_FZD4_LRP5	WNT9A	FZD4_LRP5	WNT9A	FZD4;LRP5	WNT9A;FZD4;LRP5	Secreted Signaling	Wnt	secreted	G-protein coupled receptor Fz/Smo, LDLR	KEGG: hsa04310; PMID: 23209147	CellChatDB v1
Figure 1D	WNT	WNT9A_FZD5_LRP5	WNT9A	FZD5_LRP5	WNT9A	FZD5;LRP5	WNT9A;FZD5;LRP5	Secreted Signaling	Wnt	secreted	G-protein coupled receptor Fz/Smo, LDLR	KEGG: hsa04310; PMID: 23209147	CellChatDB v1
Figure 1D	WNT	WNT9A_FZD6_LRP5	WNT9A	FZD6_LRP5	WNT9A	FZD6;LRP5	WNT9A;FZD6;LRP5	Secreted Signaling	Wnt	secreted	G-protein coupled receptor Fz/Smo, LDLR	KEGG: hsa04310; PMID: 23209147	CellChatDB v1
Figure 1D	WNT	WNT9A_FZD7_LRP5	WNT9A	FZD7_LRP5	WNT9A	LRP5;FZD7	WNT9A;LRP5;FZD7	Secreted Signaling	Wnt	secreted	LDLR, G-protein coupled receptor Fz/Smo	KEGG: hsa04310; PMID: 23209147	CellChatDB v1
Figure 1D	WNT	WNT9A_FZD8_LRP5	WNT9A	FZD8_LRP5	WNT9A	FZD8;LRP5	WNT9A;FZD8;LRP5	Secreted Signaling	Wnt	secreted	G-protein coupled receptor Fz/Smo, LDLR	KEGG: hsa04310; PMID: 23209147	CellChatDB v1
Figure 1D	WNT	WNT9A_FZD9_LRP5	WNT9A	FZD9_LRP5	WNT9A	FZD9;LRP5	WNT9A;FZD9;LRP5	Secreted Signaling	Wnt	secreted	G-protein coupled receptor Fz/Smo, LDLR	KEGG: hsa04310; PMID: 23209147	CellChatDB v1
Figure 1D	WNT	WNT9B_FZD1_LRP5	WNT9B	FZD1_LRP5	WNT9B	FZD1;LRP5	WNT9B;FZD1;LRP5	Secreted Signaling	Wnt	secreted	G-protein coupled receptor Fz/Smo, LDLR	KEGG: hsa04310; PMID: 23209147	CellChatDB v1
Figure 1D	WNT	WNT9B_FZD10_LRP5	WNT9B	FZD10_LRP5	WNT9B	FZD10;LRP5	WNT9B;FZD10;LRP5	Secreted Signaling	Wnt	secreted	G-protein coupled receptor Fz/Smo, LDLR	KEGG: hsa04310; PMID: 23209147	CellChatDB v1
Figure 1D	WNT	WNT9B_FZD2_LRP5	WNT9B	FZD2_LRP5	WNT9B	FZD2;LRP5	WNT9B;FZD2;LRP5	Secreted Signaling	Wnt	secreted	G-protein coupled receptor Fz/Smo, LDLR	KEGG: hsa04310; PMID: 23209147	CellChatDB v1
Figure 1D	WNT	WNT9B_FZD3_LRP5	WNT9B	FZD3_LRP5	WNT9B	LRP5;FZD3	WNT9B;LRP5;FZD3	Secreted Signaling	Wnt	secreted	LDLR, G-protein coupled receptor Fz/Smo	KEGG: hsa04310; PMID: 23209147	CellChatDB v1
Figure 1D	WNT	WNT9B_FZD4_LRP5	WNT9B	FZD4_LRP5	WNT9B	FZD4;LRP5	WNT9B;FZD4;LRP5	Secreted Signaling	Wnt	secreted	G-protein coupled receptor Fz/Smo, LDLR	KEGG: hsa04310; PMID: 23209147	CellChatDB v1
Figure 1D	WNT	WNT9B_FZD5_LRP5	WNT9B	FZD5_LRP5	WNT9B	FZD5;LRP5	WNT9B;FZD5;LRP5	Secreted Signaling	Wnt	secreted	G-protein coupled receptor Fz/Smo, LDLR	KEGG: hsa04310; PMID: 23209147	CellChatDB v1
Figure 1D	WNT	WNT9B_FZD6_LRP5	WNT9B	FZD6_LRP5	WNT9B	FZD6;LRP5	WNT9B;FZD6;LRP5	Secreted Signaling	Wnt	secreted	G-protein coupled receptor Fz/Smo, LDLR	KEGG: hsa04310; PMID: 23209147	CellChatDB v1
Figure 1D	WNT	WNT9B_FZD7_LRP5	WNT9B	FZD7_LRP5	WNT9B	LRP5;FZD7	WNT9B;LRP5;FZD7	Secreted Signaling	Wnt	secreted	LDLR, G-protein coupled receptor Fz/Smo	KEGG: hsa04310; PMID: 23209147	CellChatDB v1
Figure 1D	WNT	WNT9B_FZD8_LRP5	WNT9B	FZD8_LRP5	WNT9B	FZD8;LRP5	WNT9B;FZD8;LRP5	Secreted Signaling	Wnt	secreted	G-protein coupled receptor Fz/Smo, LDLR	KEGG: hsa04310; PMID: 23209147	CellChatDB v1
Figure 1D	WNT	WNT9B_FZD9_LRP5	WNT9B	FZD9_LRP5	WNT9B	FZD9;LRP5	WNT9B;FZD9;LRP5	Secreted Signaling	Wnt	secreted	G-protein coupled receptor Fz/Smo, LDLR	KEGG: hsa04310; PMID: 23209147	CellChatDB v1
Figure 1D	WNT	WNT1_FZD1_LRP6	WNT1	FZD1_LRP6	WNT1	FZD1;LRP6	WNT1;FZD1;LRP6	Secreted Signaling	Wnt	cellsignal_wnt	G-protein coupled receptor Fz/Smo, LDLR	KEGG: hsa04310; PMID: 23209147	CellChatDB v1
Figure 1D	WNT	WNT1_FZD10_LRP6	WNT1	FZD10_LRP6	WNT1	FZD10;LRP6	WNT1;FZD10;LRP6	Secreted Signaling	Wnt	cellsignal_wnt	G-protein coupled receptor Fz/Smo, LDLR	KEGG: hsa04310; PMID: 23209147	CellChatDB v1
Figure 1D	WNT	WNT1_FZD2_LRP6	WNT1	FZD2_LRP6	WNT1	FZD2;LRP6	WNT1;FZD2;LRP6	Secreted Signaling	Wnt	cellsignal_wnt	G-protein coupled receptor Fz/Smo, LDLR	KEGG: hsa04310; PMID: 23209147	CellChatDB v1
Figure 1D	WNT	WNT1_FZD3_LRP6	WNT1	FZD3_LRP6	WNT1	FZD3;LRP6	WNT1;FZD3;LRP6	Secreted Signaling	Wnt	cellsignal_wnt	G-protein coupled receptor Fz/Smo, LDLR	KEGG: hsa04310; PMID: 23209147	CellChatDB v1
Figure 1D	WNT	WNT1_FZD4_LRP6	WNT1	FZD4_LRP6	WNT1	FZD4;LRP6	WNT1;FZD4;LRP6	Secreted Signaling	Wnt	cellsignal_wnt	G-protein coupled receptor Fz/Smo, LDLR	KEGG: hsa04310; PMID: 23209147	CellChatDB v1
Figure 1D	WNT	WNT1_FZD5_LRP6	WNT1	FZD5_LRP6	WNT1	FZD5;LRP6	WNT1;FZD5;LRP6	Secreted Signaling	Wnt	cellsignal_wnt	G-protein coupled receptor Fz/Smo, LDLR	KEGG: hsa04310; PMID: 23209147	CellChatDB v1
Figure 1D	WNT	WNT1_FZD6_LRP6	WNT1	FZD6_LRP6	WNT1	FZD6;LRP6	WNT1;FZD6;LRP6	Secreted Signaling	Wnt	cellsignal_wnt	G-protein coupled receptor Fz/Smo, LDLR	KEGG: hsa04310; PMID: 23209147	CellChatDB v1
Figure 1D	WNT	WNT1_FZD7_LRP6	WNT1	FZD7_LRP6	WNT1	FZD7;LRP6	WNT1;FZD7;LRP6	Secreted Signaling	Wnt	cellsignal_wnt	G-protein coupled receptor Fz/Smo, LDLR	KEGG: hsa04310; PMID: 23209147	CellChatDB v1
Figure 1D	WNT	WNT1_FZD8_LRP6	WNT1	FZD8_LRP6	WNT1	FZD8;LRP6	WNT1;FZD8;LRP6	Secreted Signaling	Wnt	cellsignal_wnt	G-protein coupled receptor Fz/Smo, LDLR	KEGG: hsa04310; PMID: 23209147	CellChatDB v1
Figure 1D	WNT	WNT1_FZD9_LRP6	WNT1	FZD9_LRP6	WNT1	FZD9;LRP6	WNT1;FZD9;LRP6	Secreted Signaling	Wnt	cellsignal_wnt	G-protein coupled receptor Fz/Smo, LDLR	KEGG: hsa04310; PMID: 23209147	CellChatDB v1
Figure 1D	WNT	WNT10A_FZD1_LRP6	WNT10A	FZD1_LRP6	WNT10A	FZD1;LRP6	WNT10A;FZD1;LRP6	Secreted Signaling	Wnt	secreted	G-protein coupled receptor Fz/Smo, LDLR	KEGG: hsa04310; PMID: 23209147	CellChatDB v1
Figure 1D	WNT	WNT10A_FZD10_LRP6	WNT10A	FZD10_LRP6	WNT10A	FZD10;LRP6	WNT10A;FZD10;LRP6	Secreted Signaling	Wnt	secreted	G-protein coupled receptor Fz/Smo, LDLR	KEGG: hsa04310; PMID: 23209147	CellChatDB v1
Figure 1D	WNT	WNT10A_FZD2_LRP6	WNT10A	FZD2_LRP6	WNT10A	FZD2;LRP6	WNT10A;FZD2;LRP6	Secreted Signaling	Wnt	secreted	G-protein coupled receptor Fz/Smo, LDLR	KEGG: hsa04310; PMID: 23209147	CellChatDB v1
Figure 1D	WNT	WNT10A_FZD3_LRP6	WNT10A	FZD3_LRP6	WNT10A	FZD3;LRP6	WNT10A;FZD3;LRP6	Secreted Signaling	Wnt	secreted	G-protein coupled receptor Fz/Smo, LDLR	KEGG: hsa04310; PMID: 23209147	CellChatDB v1
Figure 1D	WNT	WNT10A_FZD4_LRP6	WNT10A	FZD4_LRP6	WNT10A	FZD4;LRP6	WNT10A;FZD4;LRP6	Secreted Signaling	Wnt	secreted	G-protein coupled receptor Fz/Smo, LDLR	KEGG: hsa04310; PMID: 23209147	CellChatDB v1
Figure 1D	WNT	WNT10A_FZD5_LRP6	WNT10A	FZD5_LRP6	WNT10A	FZD5;LRP6	WNT10A;FZD5;LRP6	Secreted Signaling	Wnt	secreted	G-protein coupled receptor Fz/Smo, LDLR	KEGG: hsa04310; PMID: 23209147	CellChatDB v1
Figure 1D	WNT	WNT10A_FZD6_LRP6	WNT10A	FZD6_LRP6	WNT10A	FZD6;LRP6	WNT10A;FZD6;LRP6	Secreted Signaling	Wnt	secreted	G-protein coupled receptor Fz/Smo, LDLR	KEGG: hsa04310; PMID: 23209147	CellChatDB v1
Figure 1D	WNT	WNT10A_FZD7_LRP6	WNT10A	FZD7_LRP6	WNT10A	FZD7;LRP6	WNT10A;FZD7;LRP6	Secreted Signaling	Wnt	secreted	G-protein coupled receptor Fz/Smo, LDLR	KEGG: hsa04310; PMID: 23209147	CellChatDB v1
Figure 1D	WNT	WNT10A_FZD8_LRP6	WNT10A	FZD8_LRP6	WNT10A	FZD8;LRP6	WNT10A;FZD8;LRP6	Secreted Signaling	Wnt	secreted	G-protein coupled receptor Fz/Smo, LDLR	KEGG: hsa04310; PMID: 23209147	CellChatDB v1
Figure 1D	WNT	WNT10A_FZD9_LRP6	WNT10A	FZD9_LRP6	WNT10A	FZD9;LRP6	WNT10A;FZD9;LRP6	Secreted Signaling	Wnt	secreted	G-protein coupled receptor Fz/Smo, LDLR	KEGG: hsa04310; PMID: 23209147	CellChatDB v1
Figure 1D	WNT	WNT10B_FZD1_LRP6	WNT10B	FZD1_LRP6	WNT10B	FZD1;LRP6	WNT10B;FZD1;LRP6	Secreted Signaling	Wnt		G-protein coupled receptor Fz/Smo, LDLR	KEGG: hsa04310; PMID: 23209147	CellChatDB v1
Figure 1D	WNT	WNT10B_FZD10_LRP6	WNT10B	FZD10_LRP6	WNT10B	FZD10;LRP6	WNT10B;FZD10;LRP6	Secreted Signaling	Wnt		G-protein coupled receptor Fz/Smo, LDLR	KEGG: hsa04310; PMID: 23209147	CellChatDB v1
Figure 1D	WNT	WNT10B_FZD2_LRP6	WNT10B	FZD2_LRP6	WNT10B	FZD2;LRP6	WNT10B;FZD2;LRP6	Secreted Signaling	Wnt		G-protein coupled receptor Fz/Smo, LDLR	KEGG: hsa04310; PMID: 23209147	CellChatDB v1
Figure 1D	WNT	WNT10B_FZD3_LRP6	WNT10B	FZD3_LRP6	WNT10B	FZD3;LRP6	WNT10B;FZD3;LRP6	Secreted Signaling	Wnt		G-protein coupled receptor Fz/Smo, LDLR	KEGG: hsa04310; PMID: 23209147	CellChatDB v1
Figure 1D	WNT	WNT10B_FZD4_LRP6	WNT10B	FZD4_LRP6	WNT10B	FZD4;LRP6	WNT10B;FZD4;LRP6	Secreted Signaling	Wnt		G-protein coupled receptor Fz/Smo, LDLR	KEGG: hsa04310; PMID: 23209147	CellChatDB v1
Figure 1D	WNT	WNT10B_FZD5_LRP6	WNT10B	FZD5_LRP6	WNT10B	FZD5;LRP6	WNT10B;FZD5;LRP6	Secreted Signaling	Wnt		G-protein coupled receptor Fz/Smo, LDLR	KEGG: hsa04310; PMID: 23209147	CellChatDB v1
Figure 1D	WNT	WNT10B_FZD6_LRP6	WNT10B	FZD6_LRP6	WNT10B	FZD6;LRP6	WNT10B;FZD6;LRP6	Secreted Signaling	Wnt		G-protein coupled receptor Fz/Smo, LDLR	KEGG: hsa04310; PMID: 23209147	CellChatDB v1
Figure 1D	WNT	WNT10B_FZD7_LRP6	WNT10B	FZD7_LRP6	WNT10B	FZD7;LRP6	WNT10B;FZD7;LRP6	Secreted Signaling	Wnt		G-protein coupled receptor Fz/Smo, LDLR	KEGG: hsa04310; PMID: 23209147	CellChatDB v1
Figure 1D	WNT	WNT10B_FZD8_LRP6	WNT10B	FZD8_LRP6	WNT10B	FZD8;LRP6	WNT10B;FZD8;LRP6	Secreted Signaling	Wnt		G-protein coupled receptor Fz/Smo, LDLR	KEGG: hsa04310; PMID: 23209147	CellChatDB v1
Figure 1D	WNT	WNT10B_FZD9_LRP6	WNT10B	FZD9_LRP6	WNT10B	FZD9;LRP6	WNT10B;FZD9;LRP6	Secreted Signaling	Wnt		G-protein coupled receptor Fz/Smo, LDLR	KEGG: hsa04310; PMID: 23209147	CellChatDB v1
Figure 1D	WNT	WNT16_FZD1_LRP6	WNT16	FZD1_LRP6	WNT16	FZD1;LRP6	WNT16;FZD1;LRP6	Secreted Signaling	Wnt	cellsignal_wnt	G-protein coupled receptor Fz/Smo, LDLR	KEGG: hsa04310; PMID: 23209147	CellChatDB v1
Figure 1D	WNT	WNT16_FZD10_LRP6	WNT16	FZD10_LRP6	WNT16	FZD10;LRP6	WNT16;FZD10;LRP6	Secreted Signaling	Wnt	cellsignal_wnt	G-protein coupled receptor Fz/Smo, LDLR	KEGG: hsa04310; PMID: 23209147	CellChatDB v1
Figure 1D	WNT	WNT16_FZD2_LRP6	WNT16	FZD2_LRP6	WNT16	FZD2;LRP6	WNT16;FZD2;LRP6	Secreted Signaling	Wnt	cellsignal_wnt	G-protein coupled receptor Fz/Smo, LDLR	KEGG: hsa04310; PMID: 23209147	CellChatDB v1
Figure 1D	WNT	WNT16_FZD3_LRP6	WNT16	FZD3_LRP6	WNT16	FZD3;LRP6	WNT16;FZD3;LRP6	Secreted Signaling	Wnt	cellsignal_wnt	G-protein coupled receptor Fz/Smo, LDLR	KEGG: hsa04310; PMID: 23209147	CellChatDB v1
Figure 1D	WNT	WNT16_FZD4_LRP6	WNT16	FZD4_LRP6	WNT16	FZD4;LRP6	WNT16;FZD4;LRP6	Secreted Signaling	Wnt	cellsignal_wnt	G-protein coupled receptor Fz/Smo, LDLR	KEGG: hsa04310; PMID: 23209147	CellChatDB v1
Figure 1D	WNT	WNT16_FZD5_LRP6	WNT16	FZD5_LRP6	WNT16	FZD5;LRP6	WNT16;FZD5;LRP6	Secreted Signaling	Wnt	cellsignal_wnt	G-protein coupled receptor Fz/Smo, LDLR	KEGG: hsa04310; PMID: 23209147	CellChatDB v1
Figure 1D	WNT	WNT16_FZD6_LRP6	WNT16	FZD6_LRP6	WNT16	FZD6;LRP6	WNT16;FZD6;LRP6	Secreted Signaling	Wnt	cellsignal_wnt	G-protein coupled receptor Fz/Smo, LDLR	KEGG: hsa04310; PMID: 23209147	CellChatDB v1
Figure 1D	WNT	WNT16_FZD7_LRP6	WNT16	FZD7_LRP6	WNT16	FZD7;LRP6	WNT16;FZD7;LRP6	Secreted Signaling	Wnt	cellsignal_wnt	G-protein coupled receptor Fz/Smo, LDLR	KEGG: hsa04310; PMID: 23209147	CellChatDB v1
Figure 1D	WNT	WNT16_FZD8_LRP6	WNT16	FZD8_LRP6	WNT16	FZD8;LRP6	WNT16;FZD8;LRP6	Secreted Signaling	Wnt	cellsignal_wnt	G-protein coupled receptor Fz/Smo, LDLR	KEGG: hsa04310; PMID: 23209147	CellChatDB v1
Figure 1D	WNT	WNT16_FZD9_LRP6	WNT16	FZD9_LRP6	WNT16	FZD9;LRP6	WNT16;FZD9;LRP6	Secreted Signaling	Wnt	cellsignal_wnt	G-protein coupled receptor Fz/Smo, LDLR	KEGG: hsa04310; PMID: 23209147	CellChatDB v1
Figure 1D	WNT	WNT2_FZD1_LRP6	WNT2	FZD1_LRP6	WNT2	FZD1;LRP6	WNT2;FZD1;LRP6	Secreted Signaling	Wnt	cellsignal_wnt	G-protein coupled receptor Fz/Smo, LDLR	KEGG: hsa04310; PMID: 23209147	CellChatDB v1
Figure 1D	WNT	WNT2_FZD10_LRP6	WNT2	FZD10_LRP6	WNT2	FZD10;LRP6	WNT2;FZD10;LRP6	Secreted Signaling	Wnt	cellsignal_wnt	G-protein coupled receptor Fz/Smo, LDLR	KEGG: hsa04310; PMID: 23209147	CellChatDB v1
Figure 1D	WNT	WNT2_FZD2_LRP6	WNT2	FZD2_LRP6	WNT2	FZD2;LRP6	WNT2;FZD2;LRP6	Secreted Signaling	Wnt	cellsignal_wnt	G-protein coupled receptor Fz/Smo, LDLR	KEGG: hsa04310; PMID: 23209147	CellChatDB v1
Figure 1D	WNT	WNT2_FZD3_LRP6	WNT2	FZD3_LRP6	WNT2	FZD3;LRP6	WNT2;FZD3;LRP6	Secreted Signaling	Wnt	cellsignal_wnt	G-protein coupled receptor Fz/Smo, LDLR	KEGG: hsa04310; PMID: 23209147	CellChatDB v1
Figure 1D	WNT	WNT2_FZD4_LRP6	WNT2	FZD4_LRP6	WNT2	FZD4;LRP6	WNT2;FZD4;LRP6	Secreted Signaling	Wnt	cellsignal_wnt	G-protein coupled receptor Fz/Smo, LDLR	KEGG: hsa04310; PMID: 23209147	CellChatDB v1
Figure 1D	WNT	WNT2_FZD5_LRP6	WNT2	FZD5_LRP6	WNT2	FZD5;LRP6	WNT2;FZD5;LRP6	Secreted Signaling	Wnt	cellsignal_wnt	G-protein coupled receptor Fz/Smo, LDLR	KEGG: hsa04310; PMID: 23209147	CellChatDB v1
Figure 1D	WNT	WNT2_FZD6_LRP6	WNT2	FZD6_LRP6	WNT2	FZD6;LRP6	WNT2;FZD6;LRP6	Secreted Signaling	Wnt	cellsignal_wnt	G-protein coupled receptor Fz/Smo, LDLR	KEGG: hsa04310; PMID: 23209147	CellChatDB v1
Figure 1D	WNT	WNT2_FZD7_LRP6	WNT2	FZD7_LRP6	WNT2	FZD7;LRP6	WNT2;FZD7;LRP6	Secreted Signaling	Wnt	cellsignal_wnt	G-protein coupled receptor Fz/Smo, LDLR	KEGG: hsa04310; PMID: 23209147	CellChatDB v1
Figure 1D	WNT	WNT2_FZD8_LRP6	WNT2	FZD8_LRP6	WNT2	FZD8;LRP6	WNT2;FZD8;LRP6	Secreted Signaling	Wnt	cellsignal_wnt	G-protein coupled receptor Fz/Smo, LDLR	KEGG: hsa04310; PMID: 23209147	CellChatDB v1
Figure 1D	WNT	WNT2_FZD9_LRP6	WNT2	FZD9_LRP6	WNT2	FZD9;LRP6	WNT2;FZD9;LRP6	Secreted Signaling	Wnt	cellsignal_wnt	G-protein coupled receptor Fz/Smo, LDLR	KEGG: hsa04310; PMID: 23209147	CellChatDB v1
Figure 1D	WNT	WNT2B_FZD1_LRP6	WNT2B	FZD1_LRP6	WNT2B	FZD1;LRP6	WNT2B;FZD1;LRP6	Secreted Signaling	Wnt	cellsignal_wnt	G-protein coupled receptor Fz/Smo, LDLR	KEGG: hsa04310; PMID: 23209147	CellChatDB v1
Figure 1D	WNT	WNT2B_FZD10_LRP6	WNT2B	FZD10_LRP6	WNT2B	FZD10;LRP6	WNT2B;FZD10;LRP6	Secreted Signaling	Wnt	cellsignal_wnt	G-protein coupled receptor Fz/Smo, LDLR	KEGG: hsa04310; PMID: 23209147	CellChatDB v1
Figure 1D	WNT	WNT2B_FZD2_LRP6	WNT2B	FZD2_LRP6	WNT2B	FZD2;LRP6	WNT2B;FZD2;LRP6	Secreted Signaling	Wnt	cellsignal_wnt	G-protein coupled receptor Fz/Smo, LDLR	KEGG: hsa04310; PMID: 23209147	CellChatDB v1
Figure 1D	WNT	WNT2B_FZD3_LRP6	WNT2B	FZD3_LRP6	WNT2B	FZD3;LRP6	WNT2B;FZD3;LRP6	Secreted Signaling	Wnt	cellsignal_wnt	G-protein coupled receptor Fz/Smo, LDLR	KEGG: hsa04310; PMID: 23209147	CellChatDB v1
Figure 1D	WNT	WNT2B_FZD4_LRP6	WNT2B	FZD4_LRP6	WNT2B	FZD4;LRP6	WNT2B;FZD4;LRP6	Secreted Signaling	Wnt	cellsignal_wnt	G-protein coupled receptor Fz/Smo, LDLR	KEGG: hsa04310; PMID: 23209147	CellChatDB v1
Figure 1D	WNT	WNT2B_FZD5_LRP6	WNT2B	FZD5_LRP6	WNT2B	FZD5;LRP6	WNT2B;FZD5;LRP6	Secreted Signaling	Wnt	cellsignal_wnt	G-protein coupled receptor Fz/Smo, LDLR	KEGG: hsa04310; PMID: 23209147	CellChatDB v1
Figure 1D	WNT	WNT2B_FZD6_LRP6	WNT2B	FZD6_LRP6	WNT2B	FZD6;LRP6	WNT2B;FZD6;LRP6	Secreted Signaling	Wnt	cellsignal_wnt	G-protein coupled receptor Fz/Smo, LDLR	KEGG: hsa04310; PMID: 23209147	CellChatDB v1
Figure 1D	WNT	WNT2B_FZD7_LRP6	WNT2B	FZD7_LRP6	WNT2B	FZD7;LRP6	WNT2B;FZD7;LRP6	Secreted Signaling	Wnt	cellsignal_wnt	G-protein coupled receptor Fz/Smo, LDLR	KEGG: hsa04310; PMID: 23209147	CellChatDB v1
Figure 1D	WNT	WNT2B_FZD8_LRP6	WNT2B	FZD8_LRP6	WNT2B	FZD8;LRP6	WNT2B;FZD8;LRP6	Secreted Signaling	Wnt	cellsignal_wnt	G-protein coupled receptor Fz/Smo, LDLR	KEGG: hsa04310; PMID: 23209147	CellChatDB v1
Figure 1D	WNT	WNT2B_FZD9_LRP6	WNT2B	FZD9_LRP6	WNT2B	FZD9;LRP6	WNT2B;FZD9;LRP6	Secreted Signaling	Wnt	cellsignal_wnt	G-protein coupled receptor Fz/Smo, LDLR	KEGG: hsa04310; PMID: 23209147	CellChatDB v1
Figure 1D	WNT	WNT3_FZD1_LRP6	WNT3	FZD1_LRP6	WNT3	FZD1;LRP6	WNT3;FZD1;LRP6	Secreted Signaling	Wnt	cellsignal_wnt	G-protein coupled receptor Fz/Smo, LDLR	KEGG: hsa04310; PMID: 23209147	CellChatDB v1
Figure 1D	WNT	WNT3_FZD10_LRP6	WNT3	FZD10_LRP6	WNT3	FZD10;LRP6	WNT3;FZD10;LRP6	Secreted Signaling	Wnt	cellsignal_wnt	G-protein coupled receptor Fz/Smo, LDLR	KEGG: hsa04310; PMID: 23209147	CellChatDB v1
Figure 1D	WNT	WNT3_FZD2_LRP6	WNT3	FZD2_LRP6	WNT3	FZD2;LRP6	WNT3;FZD2;LRP6	Secreted Signaling	Wnt	cellsignal_wnt	G-protein coupled receptor Fz/Smo, LDLR	KEGG: hsa04310; PMID: 23209147	CellChatDB v1
Figure 1D	WNT	WNT3_FZD3_LRP6	WNT3	FZD3_LRP6	WNT3	FZD3;LRP6	WNT3;FZD3;LRP6	Secreted Signaling	Wnt	cellsignal_wnt	G-protein coupled receptor Fz/Smo, LDLR	KEGG: hsa04310; PMID: 23209147	CellChatDB v1
Figure 1D	WNT	WNT3_FZD4_LRP6	WNT3	FZD4_LRP6	WNT3	FZD4;LRP6	WNT3;FZD4;LRP6	Secreted Signaling	Wnt	cellsignal_wnt	G-protein coupled receptor Fz/Smo, LDLR	KEGG: hsa04310; PMID: 23209147	CellChatDB v1
Figure 1D	WNT	WNT3_FZD5_LRP6	WNT3	FZD5_LRP6	WNT3	FZD5;LRP6	WNT3;FZD5;LRP6	Secreted Signaling	Wnt	cellsignal_wnt	G-protein coupled receptor Fz/Smo, LDLR	KEGG: hsa04310; PMID: 23209147	CellChatDB v1
Figure 1D	WNT	WNT3_FZD6_LRP6	WNT3	FZD6_LRP6	WNT3	FZD6;LRP6	WNT3;FZD6;LRP6	Secreted Signaling	Wnt	cellsignal_wnt	G-protein coupled receptor Fz/Smo, LDLR	KEGG: hsa04310; PMID: 23209147	CellChatDB v1
Figure 1D	WNT	WNT3_FZD7_LRP6	WNT3	FZD7_LRP6	WNT3	FZD7;LRP6	WNT3;FZD7;LRP6	Secreted Signaling	Wnt	cellsignal_wnt	G-protein coupled receptor Fz/Smo, LDLR	KEGG: hsa04310; PMID: 23209147	CellChatDB v1
Figure 1D	WNT	WNT3_FZD8_LRP6	WNT3	FZD8_LRP6	WNT3	FZD8;LRP6	WNT3;FZD8;LRP6	Secreted Signaling	Wnt	cellsignal_wnt	G-protein coupled receptor Fz/Smo, LDLR	KEGG: hsa04310; PMID: 23209147	CellChatDB v1
Figure 1D	WNT	WNT3_FZD9_LRP6	WNT3	FZD9_LRP6	WNT3	FZD9;LRP6	WNT3;FZD9;LRP6	Secreted Signaling	Wnt	cellsignal_wnt	G-protein coupled receptor Fz/Smo, LDLR	KEGG: hsa04310; PMID: 23209147	CellChatDB v1
Figure 1D	WNT	WNT3A_FZD1_LRP6	WNT3A	FZD1_LRP6	WNT3A	FZD1;LRP6	WNT3A;FZD1;LRP6	Secreted Signaling	Wnt	cellsignal_wnt	G-protein coupled receptor Fz/Smo, LDLR	KEGG: hsa04310; PMID: 23209147	CellChatDB v1
Figure 1D	WNT	WNT3A_FZD10_LRP6	WNT3A	FZD10_LRP6	WNT3A	FZD10;LRP6	WNT3A;FZD10;LRP6	Secreted Signaling	Wnt	cellsignal_wnt	G-protein coupled receptor Fz/Smo, LDLR	KEGG: hsa04310; PMID: 23209147	CellChatDB v1
Figure 1D	WNT	WNT3A_FZD2_LRP6	WNT3A	FZD2_LRP6	WNT3A	FZD2;LRP6	WNT3A;FZD2;LRP6	Secreted Signaling	Wnt	cellsignal_wnt	G-protein coupled receptor Fz/Smo, LDLR	KEGG: hsa04310; PMID: 23209147	CellChatDB v1
Figure 1D	WNT	WNT3A_FZD3_LRP6	WNT3A	FZD3_LRP6	WNT3A	FZD3;LRP6	WNT3A;FZD3;LRP6	Secreted Signaling	Wnt	cellsignal_wnt	G-protein coupled receptor Fz/Smo, LDLR	KEGG: hsa04310; PMID: 23209147	CellChatDB v1
Figure 1D	WNT	WNT3A_FZD4_LRP6	WNT3A	FZD4_LRP6	WNT3A	FZD4;LRP6	WNT3A;FZD4;LRP6	Secreted Signaling	Wnt	cellsignal_wnt	G-protein coupled receptor Fz/Smo, LDLR	KEGG: hsa04310; PMID: 23209147	CellChatDB v1
Figure 1D	WNT	WNT3A_FZD5_LRP6	WNT3A	FZD5_LRP6	WNT3A	FZD5;LRP6	WNT3A;FZD5;LRP6	Secreted Signaling	Wnt	cellsignal_wnt	G-protein coupled receptor Fz/Smo, LDLR	KEGG: hsa04310; PMID: 23209147	CellChatDB v1
Figure 1D	WNT	WNT3A_FZD6_LRP6	WNT3A	FZD6_LRP6	WNT3A	FZD6;LRP6	WNT3A;FZD6;LRP6	Secreted Signaling	Wnt	cellsignal_wnt	G-protein coupled receptor Fz/Smo, LDLR	KEGG: hsa04310; PMID: 23209147	CellChatDB v1
Figure 1D	WNT	WNT3A_FZD7_LRP6	WNT3A	FZD7_LRP6	WNT3A	FZD7;LRP6	WNT3A;FZD7;LRP6	Secreted Signaling	Wnt	cellsignal_wnt	G-protein coupled receptor Fz/Smo, LDLR	KEGG: hsa04310; PMID: 23209147	CellChatDB v1
Figure 1D	WNT	WNT3A_FZD8_LRP6	WNT3A	FZD8_LRP6	WNT3A	FZD8;LRP6	WNT3A;FZD8;LRP6	Secreted Signaling	Wnt	cellsignal_wnt	G-protein coupled receptor Fz/Smo, LDLR	KEGG: hsa04310; PMID: 23209147	CellChatDB v1
Figure 1D	WNT	WNT3A_FZD9_LRP6	WNT3A	FZD9_LRP6	WNT3A	FZD9;LRP6	WNT3A;FZD9;LRP6	Secreted Signaling	Wnt	cellsignal_wnt	G-protein coupled receptor Fz/Smo, LDLR	KEGG: hsa04310; PMID: 23209147	CellChatDB v1
Figure 1D	WNT	WNT4_FZD1_LRP6	WNT4	FZD1_LRP6	WNT4	FZD1;LRP6	WNT4;FZD1;LRP6	Secreted Signaling	Wnt	cellsignal_wnt	G-protein coupled receptor Fz/Smo, LDLR	KEGG: hsa04310; PMID: 23209147	CellChatDB v1
Figure 1D	WNT	WNT4_FZD10_LRP6	WNT4	FZD10_LRP6	WNT4	FZD10;LRP6	WNT4;FZD10;LRP6	Secreted Signaling	Wnt	cellsignal_wnt	G-protein coupled receptor Fz/Smo, LDLR	KEGG: hsa04310; PMID: 23209147	CellChatDB v1
Figure 1D	WNT	WNT4_FZD2_LRP6	WNT4	FZD2_LRP6	WNT4	FZD2;LRP6	WNT4;FZD2;LRP6	Secreted Signaling	Wnt	cellsignal_wnt	G-protein coupled receptor Fz/Smo, LDLR	KEGG: hsa04310; PMID: 23209147	CellChatDB v1
Figure 1D	WNT	WNT4_FZD3_LRP6	WNT4	FZD3_LRP6	WNT4	FZD3;LRP6	WNT4;FZD3;LRP6	Secreted Signaling	Wnt	cellsignal_wnt	G-protein coupled receptor Fz/Smo, LDLR	KEGG: hsa04310; PMID: 23209147	CellChatDB v1
Figure 1D	WNT	WNT4_FZD4_LRP6	WNT4	FZD4_LRP6	WNT4	FZD4;LRP6	WNT4;FZD4;LRP6	Secreted Signaling	Wnt	cellsignal_wnt	G-protein coupled receptor Fz/Smo, LDLR	KEGG: hsa04310; PMID: 23209147	CellChatDB v1
Figure 1D	WNT	WNT4_FZD5_LRP6	WNT4	FZD5_LRP6	WNT4	FZD5;LRP6	WNT4;FZD5;LRP6	Secreted Signaling	Wnt	cellsignal_wnt	G-protein coupled receptor Fz/Smo, LDLR	KEGG: hsa04310; PMID: 23209147	CellChatDB v1
Figure 1D	WNT	WNT4_FZD6_LRP6	WNT4	FZD6_LRP6	WNT4	FZD6;LRP6	WNT4;FZD6;LRP6	Secreted Signaling	Wnt	cellsignal_wnt	G-protein coupled receptor Fz/Smo, LDLR	KEGG: hsa04310; PMID: 23209147	CellChatDB v1
Figure 1D	WNT	WNT4_FZD7_LRP6	WNT4	FZD7_LRP6	WNT4	FZD7;LRP6	WNT4;FZD7;LRP6	Secreted Signaling	Wnt	cellsignal_wnt	G-protein coupled receptor Fz/Smo, LDLR	KEGG: hsa04310; PMID: 23209147	CellChatDB v1
Figure 1D	WNT	WNT4_FZD8_LRP6	WNT4	FZD8_LRP6	WNT4	FZD8;LRP6	WNT4;FZD8;LRP6	Secreted Signaling	Wnt	cellsignal_wnt	G-protein coupled receptor Fz/Smo, LDLR	KEGG: hsa04310; PMID: 23209147	CellChatDB v1
Figure 1D	WNT	WNT4_FZD9_LRP6	WNT4	FZD9_LRP6	WNT4	FZD9;LRP6	WNT4;FZD9;LRP6	Secreted Signaling	Wnt	cellsignal_wnt	G-protein coupled receptor Fz/Smo, LDLR	KEGG: hsa04310; PMID: 23209147	CellChatDB v1
Figure 1D	WNT	WNT6_FZD1_LRP6	WNT6	FZD1_LRP6	WNT6	FZD1;LRP6	WNT6;FZD1;LRP6	Secreted Signaling	Wnt	cellsignal_wnt	G-protein coupled receptor Fz/Smo, LDLR	KEGG: hsa04310; PMID: 23209147	CellChatDB v1
Figure 1D	WNT	WNT6_FZD10_LRP6	WNT6	FZD10_LRP6	WNT6	FZD10;LRP6	WNT6;FZD10;LRP6	Secreted Signaling	Wnt	cellsignal_wnt	G-protein coupled receptor Fz/Smo, LDLR	KEGG: hsa04310; PMID: 23209147	CellChatDB v1
Figure 1D	WNT	WNT6_FZD2_LRP6	WNT6	FZD2_LRP6	WNT6	FZD2;LRP6	WNT6;FZD2;LRP6	Secreted Signaling	Wnt	cellsignal_wnt	G-protein coupled receptor Fz/Smo, LDLR	KEGG: hsa04310; PMID: 23209147	CellChatDB v1
Figure 1D	WNT	WNT6_FZD3_LRP6	WNT6	FZD3_LRP6	WNT6	FZD3;LRP6	WNT6;FZD3;LRP6	Secreted Signaling	Wnt	cellsignal_wnt	G-protein coupled receptor Fz/Smo, LDLR	KEGG: hsa04310; PMID: 23209147	CellChatDB v1
Figure 1D	WNT	WNT6_FZD4_LRP6	WNT6	FZD4_LRP6	WNT6	FZD4;LRP6	WNT6;FZD4;LRP6	Secreted Signaling	Wnt	cellsignal_wnt	G-protein coupled receptor Fz/Smo, LDLR	KEGG: hsa04310; PMID: 23209147	CellChatDB v1
Figure 1D	WNT	WNT6_FZD5_LRP6	WNT6	FZD5_LRP6	WNT6	FZD5;LRP6	WNT6;FZD5;LRP6	Secreted Signaling	Wnt	cellsignal_wnt	G-protein coupled receptor Fz/Smo, LDLR	KEGG: hsa04310; PMID: 23209147	CellChatDB v1
Figure 1D	WNT	WNT6_FZD6_LRP6	WNT6	FZD6_LRP6	WNT6	FZD6;LRP6	WNT6;FZD6;LRP6	Secreted Signaling	Wnt	cellsignal_wnt	G-protein coupled receptor Fz/Smo, LDLR	KEGG: hsa04310; PMID: 23209147	CellChatDB v1
Figure 1D	WNT	WNT6_FZD7_LRP6	WNT6	FZD7_LRP6	WNT6	FZD7;LRP6	WNT6;FZD7;LRP6	Secreted Signaling	Wnt	cellsignal_wnt	G-protein coupled receptor Fz/Smo, LDLR	KEGG: hsa04310; PMID: 23209147	CellChatDB v1
Figure 1D	WNT	WNT6_FZD8_LRP6	WNT6	FZD8_LRP6	WNT6	FZD8;LRP6	WNT6;FZD8;LRP6	Secreted Signaling	Wnt	cellsignal_wnt	G-protein coupled receptor Fz/Smo, LDLR	KEGG: hsa04310; PMID: 23209147	CellChatDB v1
Figure 1D	WNT	WNT6_FZD9_LRP6	WNT6	FZD9_LRP6	WNT6	FZD9;LRP6	WNT6;FZD9;LRP6	Secreted Signaling	Wnt	cellsignal_wnt	G-protein coupled receptor Fz/Smo, LDLR	KEGG: hsa04310; PMID: 23209147	CellChatDB v1
Figure 1D	WNT	WNT7A_FZD1_LRP6	WNT7A	FZD1_LRP6	WNT7A	FZD1;LRP6	WNT7A;FZD1;LRP6	Secreted Signaling	Wnt	cellsignal_wnt	G-protein coupled receptor Fz/Smo, LDLR	KEGG: hsa04310; PMID: 23209147	CellChatDB v1
Figure 1D	WNT	WNT7A_FZD10_LRP6	WNT7A	FZD10_LRP6	WNT7A	FZD10;LRP6	WNT7A;FZD10;LRP6	Secreted Signaling	Wnt	cellsignal_wnt	G-protein coupled receptor Fz/Smo, LDLR	KEGG: hsa04310; PMID: 23209147	CellChatDB v1
Figure 1D	WNT	WNT7A_FZD2_LRP6	WNT7A	FZD2_LRP6	WNT7A	FZD2;LRP6	WNT7A;FZD2;LRP6	Secreted Signaling	Wnt	cellsignal_wnt	G-protein coupled receptor Fz/Smo, LDLR	KEGG: hsa04310; PMID: 23209147	CellChatDB v1
Figure 1D	WNT	WNT7A_FZD3_LRP6	WNT7A	FZD3_LRP6	WNT7A	FZD3;LRP6	WNT7A;FZD3;LRP6	Secreted Signaling	Wnt	cellsignal_wnt	G-protein coupled receptor Fz/Smo, LDLR	KEGG: hsa04310; PMID: 23209147	CellChatDB v1
Figure 1D	WNT	WNT7A_FZD4_LRP6	WNT7A	FZD4_LRP6	WNT7A	FZD4;LRP6	WNT7A;FZD4;LRP6	Secreted Signaling	Wnt	cellsignal_wnt	G-protein coupled receptor Fz/Smo, LDLR	KEGG: hsa04310; PMID: 23209147	CellChatDB v1
Figure 1D	WNT	WNT7A_FZD5_LRP6	WNT7A	FZD5_LRP6	WNT7A	FZD5;LRP6	WNT7A;FZD5;LRP6	Secreted Signaling	Wnt	cellsignal_wnt	G-protein coupled receptor Fz/Smo, LDLR	KEGG: hsa04310; PMID: 23209147	CellChatDB v1
Figure 1D	WNT	WNT7A_FZD6_LRP6	WNT7A	FZD6_LRP6	WNT7A	FZD6;LRP6	WNT7A;FZD6;LRP6	Secreted Signaling	Wnt	cellsignal_wnt	G-protein coupled receptor Fz/Smo, LDLR	KEGG: hsa04310; PMID: 23209147	CellChatDB v1
Figure 1D	WNT	WNT7A_FZD7_LRP6	WNT7A	FZD7_LRP6	WNT7A	FZD7;LRP6	WNT7A;FZD7;LRP6	Secreted Signaling	Wnt	cellsignal_wnt	G-protein coupled receptor Fz/Smo, LDLR	KEGG: hsa04310; PMID: 23209147	CellChatDB v1
Figure 1D	WNT	WNT7A_FZD8_LRP6	WNT7A	FZD8_LRP6	WNT7A	FZD8;LRP6	WNT7A;FZD8;LRP6	Secreted Signaling	Wnt	cellsignal_wnt	G-protein coupled receptor Fz/Smo, LDLR	KEGG: hsa04310; PMID: 23209147	CellChatDB v1
Figure 1D	WNT	WNT7A_FZD9_LRP6	WNT7A	FZD9_LRP6	WNT7A	FZD9;LRP6	WNT7A;FZD9;LRP6	Secreted Signaling	Wnt	cellsignal_wnt	G-protein coupled receptor Fz/Smo, LDLR	KEGG: hsa04310; PMID: 23209147	CellChatDB v1
Figure 1D	WNT	WNT7B_FZD1_LRP6	WNT7B	FZD1_LRP6	WNT7B	FZD1;LRP6	WNT7B;FZD1;LRP6	Secreted Signaling	Wnt	cellsignal_wnt	G-protein coupled receptor Fz/Smo, LDLR	KEGG: hsa04310; PMID: 23209147	CellChatDB v1
Figure 1D	WNT	WNT7B_FZD10_LRP6	WNT7B	FZD10_LRP6	WNT7B	FZD10;LRP6	WNT7B;FZD10;LRP6	Secreted Signaling	Wnt	cellsignal_wnt	G-protein coupled receptor Fz/Smo, LDLR	KEGG: hsa04310; PMID: 23209147	CellChatDB v1
Figure 1D	WNT	WNT7B_FZD2_LRP6	WNT7B	FZD2_LRP6	WNT7B	FZD2;LRP6	WNT7B;FZD2;LRP6	Secreted Signaling	Wnt	cellsignal_wnt	G-protein coupled receptor Fz/Smo, LDLR	KEGG: hsa04310; PMID: 23209147	CellChatDB v1
Figure 1D	WNT	WNT7B_FZD3_LRP6	WNT7B	FZD3_LRP6	WNT7B	FZD3;LRP6	WNT7B;FZD3;LRP6	Secreted Signaling	Wnt	cellsignal_wnt	G-protein coupled receptor Fz/Smo, LDLR	KEGG: hsa04310; PMID: 23209147	CellChatDB v1
Figure 1D	WNT	WNT7B_FZD4_LRP6	WNT7B	FZD4_LRP6	WNT7B	FZD4;LRP6	WNT7B;FZD4;LRP6	Secreted Signaling	Wnt	cellsignal_wnt	G-protein coupled receptor Fz/Smo, LDLR	KEGG: hsa04310; PMID: 23209147	CellChatDB v1
Figure 1D	WNT	WNT7B_FZD5_LRP6	WNT7B	FZD5_LRP6	WNT7B	FZD5;LRP6	WNT7B;FZD5;LRP6	Secreted Signaling	Wnt	cellsignal_wnt	G-protein coupled receptor Fz/Smo, LDLR	KEGG: hsa04310; PMID: 23209147	CellChatDB v1
Figure 1D	WNT	WNT7B_FZD6_LRP6	WNT7B	FZD6_LRP6	WNT7B	FZD6;LRP6	WNT7B;FZD6;LRP6	Secreted Signaling	Wnt	cellsignal_wnt	G-protein coupled receptor Fz/Smo, LDLR	KEGG: hsa04310; PMID: 23209147	CellChatDB v1
Figure 1D	WNT	WNT7B_FZD7_LRP6	WNT7B	FZD7_LRP6	WNT7B	FZD7;LRP6	WNT7B;FZD7;LRP6	Secreted Signaling	Wnt	cellsignal_wnt	G-protein coupled receptor Fz/Smo, LDLR	KEGG: hsa04310; PMID: 23209147	CellChatDB v1
Figure 1D	WNT	WNT7B_FZD8_LRP6	WNT7B	FZD8_LRP6	WNT7B	FZD8;LRP6	WNT7B;FZD8;LRP6	Secreted Signaling	Wnt	cellsignal_wnt	G-protein coupled receptor Fz/Smo, LDLR	KEGG: hsa04310; PMID: 23209147	CellChatDB v1
Figure 1D	WNT	WNT7B_FZD9_LRP6	WNT7B	FZD9_LRP6	WNT7B	FZD9;LRP6	WNT7B;FZD9;LRP6	Secreted Signaling	Wnt	cellsignal_wnt	G-protein coupled receptor Fz/Smo, LDLR	KEGG: hsa04310; PMID: 23209147	CellChatDB v1
Figure 1D	WNT	WNT8A_FZD1_LRP6	WNT8A	FZD1_LRP6	WNT8A	FZD1;LRP6	WNT8A;FZD1;LRP6	Secreted Signaling	Wnt	cellsignal_wnt	G-protein coupled receptor Fz/Smo, LDLR	KEGG: hsa04310; PMID: 23209147	CellChatDB v1
Figure 1D	WNT	WNT8A_FZD10_LRP6	WNT8A	FZD10_LRP6	WNT8A	FZD10;LRP6	WNT8A;FZD10;LRP6	Secreted Signaling	Wnt	cellsignal_wnt	G-protein coupled receptor Fz/Smo, LDLR	KEGG: hsa04310; PMID: 23209147	CellChatDB v1
Figure 1D	WNT	WNT8A_FZD2_LRP6	WNT8A	FZD2_LRP6	WNT8A	FZD2;LRP6	WNT8A;FZD2;LRP6	Secreted Signaling	Wnt	cellsignal_wnt	G-protein coupled receptor Fz/Smo, LDLR	KEGG: hsa04310; PMID: 23209147	CellChatDB v1
Figure 1D	WNT	WNT8A_FZD3_LRP6	WNT8A	FZD3_LRP6	WNT8A	FZD3;LRP6	WNT8A;FZD3;LRP6	Secreted Signaling	Wnt	cellsignal_wnt	G-protein coupled receptor Fz/Smo, LDLR	KEGG: hsa04310; PMID: 23209147	CellChatDB v1
Figure 1D	WNT	WNT8A_FZD4_LRP6	WNT8A	FZD4_LRP6	WNT8A	FZD4;LRP6	WNT8A;FZD4;LRP6	Secreted Signaling	Wnt	cellsignal_wnt	G-protein coupled receptor Fz/Smo, LDLR	KEGG: hsa04310; PMID: 23209147	CellChatDB v1
Figure 1D	WNT	WNT8A_FZD5_LRP6	WNT8A	FZD5_LRP6	WNT8A	FZD5;LRP6	WNT8A;FZD5;LRP6	Secreted Signaling	Wnt	cellsignal_wnt	G-protein coupled receptor Fz/Smo, LDLR	KEGG: hsa04310; PMID: 23209147	CellChatDB v1
Figure 1D	WNT	WNT8A_FZD6_LRP6	WNT8A	FZD6_LRP6	WNT8A	FZD6;LRP6	WNT8A;FZD6;LRP6	Secreted Signaling	Wnt	cellsignal_wnt	G-protein coupled receptor Fz/Smo, LDLR	KEGG: hsa04310; PMID: 23209147	CellChatDB v1
Figure 1D	WNT	WNT8A_FZD7_LRP6	WNT8A	FZD7_LRP6	WNT8A	FZD7;LRP6	WNT8A;FZD7;LRP6	Secreted Signaling	Wnt	cellsignal_wnt	G-protein coupled receptor Fz/Smo, LDLR	KEGG: hsa04310; PMID: 23209147	CellChatDB v1
Figure 1D	WNT	WNT8A_FZD8_LRP6	WNT8A	FZD8_LRP6	WNT8A	FZD8;LRP6	WNT8A;FZD8;LRP6	Secreted Signaling	Wnt	cellsignal_wnt	G-protein coupled receptor Fz/Smo, LDLR	KEGG: hsa04310; PMID: 23209147	CellChatDB v1
Figure 1D	WNT	WNT8A_FZD9_LRP6	WNT8A	FZD9_LRP6	WNT8A	FZD9;LRP6	WNT8A;FZD9;LRP6	Secreted Signaling	Wnt	cellsignal_wnt	G-protein coupled receptor Fz/Smo, LDLR	KEGG: hsa04310; PMID: 23209147	CellChatDB v1
Figure 1D	WNT	WNT8B_FZD1_LRP6	WNT8B	FZD1_LRP6	WNT8B	FZD1;LRP6	WNT8B;FZD1;LRP6	Secreted Signaling	Wnt	secreted	G-protein coupled receptor Fz/Smo, LDLR	KEGG: hsa04310; PMID: 23209147	CellChatDB v1
Figure 1D	WNT	WNT8B_FZD10_LRP6	WNT8B	FZD10_LRP6	WNT8B	FZD10;LRP6	WNT8B;FZD10;LRP6	Secreted Signaling	Wnt	secreted	G-protein coupled receptor Fz/Smo, LDLR	KEGG: hsa04310; PMID: 23209147	CellChatDB v1
Figure 1D	WNT	WNT8B_FZD2_LRP6	WNT8B	FZD2_LRP6	WNT8B	FZD2;LRP6	WNT8B;FZD2;LRP6	Secreted Signaling	Wnt	secreted	G-protein coupled receptor Fz/Smo, LDLR	KEGG: hsa04310; PMID: 23209147	CellChatDB v1
Figure 1D	WNT	WNT8B_FZD3_LRP6	WNT8B	FZD3_LRP6	WNT8B	FZD3;LRP6	WNT8B;FZD3;LRP6	Secreted Signaling	Wnt	secreted	G-protein coupled receptor Fz/Smo, LDLR	KEGG: hsa04310; PMID: 23209147	CellChatDB v1
Figure 1D	WNT	WNT8B_FZD4_LRP6	WNT8B	FZD4_LRP6	WNT8B	FZD4;LRP6	WNT8B;FZD4;LRP6	Secreted Signaling	Wnt	secreted	G-protein coupled receptor Fz/Smo, LDLR	KEGG: hsa04310; PMID: 23209147	CellChatDB v1
Figure 1D	WNT	WNT8B_FZD5_LRP6	WNT8B	FZD5_LRP6	WNT8B	FZD5;LRP6	WNT8B;FZD5;LRP6	Secreted Signaling	Wnt	secreted	G-protein coupled receptor Fz/Smo, LDLR	KEGG: hsa04310; PMID: 23209147	CellChatDB v1
Figure 1D	WNT	WNT8B_FZD6_LRP6	WNT8B	FZD6_LRP6	WNT8B	FZD6;LRP6	WNT8B;FZD6;LRP6	Secreted Signaling	Wnt	secreted	G-protein coupled receptor Fz/Smo, LDLR	KEGG: hsa04310; PMID: 23209147	CellChatDB v1
Figure 1D	WNT	WNT8B_FZD7_LRP6	WNT8B	FZD7_LRP6	WNT8B	FZD7;LRP6	WNT8B;FZD7;LRP6	Secreted Signaling	Wnt	secreted	G-protein coupled receptor Fz/Smo, LDLR	KEGG: hsa04310; PMID: 23209147	CellChatDB v1
Figure 1D	WNT	WNT8B_FZD8_LRP6	WNT8B	FZD8_LRP6	WNT8B	FZD8;LRP6	WNT8B;FZD8;LRP6	Secreted Signaling	Wnt	secreted	G-protein coupled receptor Fz/Smo, LDLR	KEGG: hsa04310; PMID: 23209147	CellChatDB v1
Figure 1D	WNT	WNT8B_FZD9_LRP6	WNT8B	FZD9_LRP6	WNT8B	FZD9;LRP6	WNT8B;FZD9;LRP6	Secreted Signaling	Wnt	secreted	G-protein coupled receptor Fz/Smo, LDLR	KEGG: hsa04310; PMID: 23209147	CellChatDB v1
Figure 1D	WNT	WNT9A_FZD1_LRP6	WNT9A	FZD1_LRP6	WNT9A	FZD1;LRP6	WNT9A;FZD1;LRP6	Secreted Signaling	Wnt	secreted	G-protein coupled receptor Fz/Smo, LDLR	KEGG: hsa04310; PMID: 23209147	CellChatDB v1
Figure 1D	WNT	WNT9A_FZD10_LRP6	WNT9A	FZD10_LRP6	WNT9A	FZD10;LRP6	WNT9A;FZD10;LRP6	Secreted Signaling	Wnt	secreted	G-protein coupled receptor Fz/Smo, LDLR	KEGG: hsa04310; PMID: 23209147	CellChatDB v1
Figure 1D	WNT	WNT9A_FZD2_LRP6	WNT9A	FZD2_LRP6	WNT9A	FZD2;LRP6	WNT9A;FZD2;LRP6	Secreted Signaling	Wnt	secreted	G-protein coupled receptor Fz/Smo, LDLR	KEGG: hsa04310; PMID: 23209147	CellChatDB v1
Figure 1D	WNT	WNT9A_FZD3_LRP6	WNT9A	FZD3_LRP6	WNT9A	FZD3;LRP6	WNT9A;FZD3;LRP6	Secreted Signaling	Wnt	secreted	G-protein coupled receptor Fz/Smo, LDLR	KEGG: hsa04310; PMID: 23209147	CellChatDB v1
Figure 1D	WNT	WNT9A_FZD4_LRP6	WNT9A	FZD4_LRP6	WNT9A	FZD4;LRP6	WNT9A;FZD4;LRP6	Secreted Signaling	Wnt	secreted	G-protein coupled receptor Fz/Smo, LDLR	KEGG: hsa04310; PMID: 23209147	CellChatDB v1
Figure 1D	WNT	WNT9A_FZD5_LRP6	WNT9A	FZD5_LRP6	WNT9A	FZD5;LRP6	WNT9A;FZD5;LRP6	Secreted Signaling	Wnt	secreted	G-protein coupled receptor Fz/Smo, LDLR	KEGG: hsa04310; PMID: 23209147	CellChatDB v1
Figure 1D	WNT	WNT9A_FZD6_LRP6	WNT9A	FZD6_LRP6	WNT9A	FZD6;LRP6	WNT9A;FZD6;LRP6	Secreted Signaling	Wnt	secreted	G-protein coupled receptor Fz/Smo, LDLR	KEGG: hsa04310; PMID: 23209147	CellChatDB v1
Figure 1D	WNT	WNT9A_FZD7_LRP6	WNT9A	FZD7_LRP6	WNT9A	FZD7;LRP6	WNT9A;FZD7;LRP6	Secreted Signaling	Wnt	secreted	G-protein coupled receptor Fz/Smo, LDLR	KEGG: hsa04310; PMID: 23209147	CellChatDB v1
Figure 1D	WNT	WNT9A_FZD8_LRP6	WNT9A	FZD8_LRP6	WNT9A	FZD8;LRP6	WNT9A;FZD8;LRP6	Secreted Signaling	Wnt	secreted	G-protein coupled receptor Fz/Smo, LDLR	KEGG: hsa04310; PMID: 23209147	CellChatDB v1
Figure 1D	WNT	WNT9A_FZD9_LRP6	WNT9A	FZD9_LRP6	WNT9A	FZD9;LRP6	WNT9A;FZD9;LRP6	Secreted Signaling	Wnt	secreted	G-protein coupled receptor Fz/Smo, LDLR	KEGG: hsa04310; PMID: 23209147	CellChatDB v1
Figure 1D	WNT	WNT9B_FZD1_LRP6	WNT9B	FZD1_LRP6	WNT9B	FZD1;LRP6	WNT9B;FZD1;LRP6	Secreted Signaling	Wnt	secreted	G-protein coupled receptor Fz/Smo, LDLR	KEGG: hsa04310; PMID: 23209147	CellChatDB v1
Figure 1D	WNT	WNT9B_FZD10_LRP6	WNT9B	FZD10_LRP6	WNT9B	FZD10;LRP6	WNT9B;FZD10;LRP6	Secreted Signaling	Wnt	secreted	G-protein coupled receptor Fz/Smo, LDLR	KEGG: hsa04310; PMID: 23209147	CellChatDB v1
Figure 1D	WNT	WNT9B_FZD2_LRP6	WNT9B	FZD2_LRP6	WNT9B	FZD2;LRP6	WNT9B;FZD2;LRP6	Secreted Signaling	Wnt	secreted	G-protein coupled receptor Fz/Smo, LDLR	KEGG: hsa04310; PMID: 23209147	CellChatDB v1
Figure 1D	WNT	WNT9B_FZD3_LRP6	WNT9B	FZD3_LRP6	WNT9B	FZD3;LRP6	WNT9B;FZD3;LRP6	Secreted Signaling	Wnt	secreted	G-protein coupled receptor Fz/Smo, LDLR	KEGG: hsa04310; PMID: 23209147	CellChatDB v1
Figure 1D	WNT	WNT9B_FZD4_LRP6	WNT9B	FZD4_LRP6	WNT9B	FZD4;LRP6	WNT9B;FZD4;LRP6	Secreted Signaling	Wnt	secreted	G-protein coupled receptor Fz/Smo, LDLR	KEGG: hsa04310; PMID: 23209147	CellChatDB v1
Figure 1D	WNT	WNT9B_FZD5_LRP6	WNT9B	FZD5_LRP6	WNT9B	FZD5;LRP6	WNT9B;FZD5;LRP6	Secreted Signaling	Wnt	secreted	G-protein coupled receptor Fz/Smo, LDLR	KEGG: hsa04310; PMID: 23209147	CellChatDB v1
Figure 1D	WNT	WNT9B_FZD6_LRP6	WNT9B	FZD6_LRP6	WNT9B	FZD6;LRP6	WNT9B;FZD6;LRP6	Secreted Signaling	Wnt	secreted	G-protein coupled receptor Fz/Smo, LDLR	KEGG: hsa04310; PMID: 23209147	CellChatDB v1
Figure 1D	WNT	WNT9B_FZD7_LRP6	WNT9B	FZD7_LRP6	WNT9B	FZD7;LRP6	WNT9B;FZD7;LRP6	Secreted Signaling	Wnt	secreted	G-protein coupled receptor Fz/Smo, LDLR	KEGG: hsa04310; PMID: 23209147	CellChatDB v1
Figure 1D	WNT	WNT9B_FZD8_LRP6	WNT9B	FZD8_LRP6	WNT9B	FZD8;LRP6	WNT9B;FZD8;LRP6	Secreted Signaling	Wnt	secreted	G-protein coupled receptor Fz/Smo, LDLR	KEGG: hsa04310; PMID: 23209147	CellChatDB v1
Figure 1D	WNT	WNT9B_FZD9_LRP6	WNT9B	FZD9_LRP6	WNT9B	FZD9;LRP6	WNT9B;FZD9;LRP6	Secreted Signaling	Wnt	secreted	G-protein coupled receptor Fz/Smo, LDLR	KEGG: hsa04310; PMID: 23209147	CellChatDB v1
Figure 1D	ncWNT	WNT5A_FZD1	WNT5A	FZD1	WNT5A	FZD1	WNT5A;FZD1	Secreted Signaling	Wnt	cellsignal_wnt	G-protein coupled receptor Fz/Smo	KEGG: hsa04310	CellChatDB v1
Figure 1D	ncWNT	WNT5A_FZD10	WNT5A	FZD10	WNT5A	FZD10	WNT5A;FZD10	Secreted Signaling	Wnt	cellsignal_wnt	G-protein coupled receptor Fz/Smo	KEGG: hsa04310	CellChatDB v1
Figure 1D	ncWNT	WNT5A_FZD2	WNT5A	FZD2	WNT5A	FZD2	WNT5A;FZD2	Secreted Signaling	Wnt	cellsignal_wnt	G-protein coupled receptor Fz/Smo	KEGG: hsa04310	CellChatDB v1
Figure 1D	ncWNT	WNT5A_FZD3	WNT5A	FZD3	WNT5A	FZD3	WNT5A;FZD3	Secreted Signaling	Wnt	cellsignal_wnt	G-protein coupled receptor Fz/Smo	KEGG: hsa04310	CellChatDB v1
Figure 1D	ncWNT	WNT5A_FZD4	WNT5A	FZD4	WNT5A	FZD4	WNT5A;FZD4	Secreted Signaling	Wnt	cellsignal_wnt	G-protein coupled receptor Fz/Smo	KEGG: hsa04310	CellChatDB v1
Figure 1D	ncWNT	WNT5A_FZD5	WNT5A	FZD5	WNT5A	FZD5	WNT5A;FZD5	Secreted Signaling	Wnt	cellsignal_wnt	G-protein coupled receptor Fz/Smo	KEGG: hsa04310	CellChatDB v1
Figure 1D	ncWNT	WNT5A_FZD6	WNT5A	FZD6	WNT5A	FZD6	WNT5A;FZD6	Secreted Signaling	Wnt	cellsignal_wnt	G-protein coupled receptor Fz/Smo	KEGG: hsa04310	CellChatDB v1
Figure 1D	ncWNT	WNT5A_FZD7	WNT5A	FZD7	WNT5A	FZD7	WNT5A;FZD7	Secreted Signaling	Wnt	cellsignal_wnt	G-protein coupled receptor Fz/Smo	KEGG: hsa04310	CellChatDB v1
Figure 1D	ncWNT	WNT5A_FZD8	WNT5A	FZD8	WNT5A	FZD8	WNT5A;FZD8	Secreted Signaling	Wnt	cellsignal_wnt	G-protein coupled receptor Fz/Smo	KEGG: hsa04310	CellChatDB v1
Figure 1D	ncWNT	WNT5A_FZD9	WNT5A	FZD9	WNT5A	FZD9	WNT5A;FZD9	Secreted Signaling	Wnt	cellsignal_wnt	G-protein coupled receptor Fz/Smo	KEGG: hsa04310	CellChatDB v1
Figure 1D	ncWNT	WNT5A_MCAM	WNT5A	MCAM	WNT5A	MCAM	WNT5A;MCAM	Secreted Signaling	Wnt	cellsignal_wnt		PMID: 24335906	CellChatDB v1
Figure 1D	ncWNT	WNT5B_FZD1	WNT5B	FZD1	WNT5B	FZD1	WNT5B;FZD1	Secreted Signaling	Wnt	cellsignal_wnt	G-protein coupled receptor Fz/Smo	KEGG: hsa04310	CellChatDB v1
Figure 1D	ncWNT	WNT5B_FZD10	WNT5B	FZD10	WNT5B	FZD10	WNT5B;FZD10	Secreted Signaling	Wnt	cellsignal_wnt	G-protein coupled receptor Fz/Smo	KEGG: hsa04310	CellChatDB v1
Figure 1D	ncWNT	WNT5B_FZD2	WNT5B	FZD2	WNT5B	FZD2	WNT5B;FZD2	Secreted Signaling	Wnt	cellsignal_wnt	G-protein coupled receptor Fz/Smo	KEGG: hsa04310	CellChatDB v1
Figure 1D	ncWNT	WNT5B_FZD3	WNT5B	FZD3	WNT5B	FZD3	WNT5B;FZD3	Secreted Signaling	Wnt	cellsignal_wnt	G-protein coupled receptor Fz/Smo	KEGG: hsa04310	CellChatDB v1
Figure 1D	ncWNT	WNT5B_FZD4	WNT5B	FZD4	WNT5B	FZD4	WNT5B;FZD4	Secreted Signaling	Wnt	cellsignal_wnt	G-protein coupled receptor Fz/Smo	KEGG: hsa04310	CellChatDB v1
Figure 1D	ncWNT	WNT5B_FZD5	WNT5B	FZD5	WNT5B	FZD5	WNT5B;FZD5	Secreted Signaling	Wnt	cellsignal_wnt	G-protein coupled receptor Fz/Smo	KEGG: hsa04310	CellChatDB v1
Figure 1D	ncWNT	WNT5B_FZD6	WNT5B	FZD6	WNT5B	FZD6	WNT5B;FZD6	Secreted Signaling	Wnt	cellsignal_wnt	G-protein coupled receptor Fz/Smo	KEGG: hsa04310	CellChatDB v1
Figure 1D	ncWNT	WNT5B_FZD7	WNT5B	FZD7	WNT5B	FZD7	WNT5B;FZD7	Secreted Signaling	Wnt	cellsignal_wnt	G-protein coupled receptor Fz/Smo	KEGG: hsa04310	CellChatDB v1
Figure 1D	ncWNT	WNT5B_FZD8	WNT5B	FZD8	WNT5B	FZD8	WNT5B;FZD8	Secreted Signaling	Wnt	cellsignal_wnt	G-protein coupled receptor Fz/Smo	KEGG: hsa04310	CellChatDB v1
Figure 1D	ncWNT	WNT5B_FZD9	WNT5B	FZD9	WNT5B	FZD9	WNT5B;FZD9	Secreted Signaling	Wnt	cellsignal_wnt	G-protein coupled receptor Fz/Smo	KEGG: hsa04310	CellChatDB v1
Figure 1D	ncWNT	WNT11_FZD1	WNT11	FZD1	WNT11	FZD1	WNT11;FZD1	Secreted Signaling	Wnt	cellsignal_wnt	G-protein coupled receptor Fz/Smo	KEGG: hsa04310	CellChatDB v1
Figure 1D	ncWNT	WNT11_FZD10	WNT11	FZD10	WNT11	FZD10	WNT11;FZD10	Secreted Signaling	Wnt	cellsignal_wnt	G-protein coupled receptor Fz/Smo	KEGG: hsa04310	CellChatDB v1
Figure 1D	ncWNT	WNT11_FZD2	WNT11	FZD2	WNT11	FZD2	WNT11;FZD2	Secreted Signaling	Wnt	cellsignal_wnt	G-protein coupled receptor Fz/Smo	KEGG: hsa04310	CellChatDB v1
Figure 1D	ncWNT	WNT11_FZD3	WNT11	FZD3	WNT11	FZD3	WNT11;FZD3	Secreted Signaling	Wnt	cellsignal_wnt	G-protein coupled receptor Fz/Smo	KEGG: hsa04310	CellChatDB v1
Figure 1D	ncWNT	WNT11_FZD4	WNT11	FZD4	WNT11	FZD4	WNT11;FZD4	Secreted Signaling	Wnt	cellsignal_wnt	G-protein coupled receptor Fz/Smo	KEGG: hsa04310	CellChatDB v1
Figure 1D	ncWNT	WNT11_FZD5	WNT11	FZD5	WNT11	FZD5	WNT11;FZD5	Secreted Signaling	Wnt	cellsignal_wnt	G-protein coupled receptor Fz/Smo	KEGG: hsa04310	CellChatDB v1
Figure 1D	ncWNT	WNT11_FZD6	WNT11	FZD6	WNT11	FZD6	WNT11;FZD6	Secreted Signaling	Wnt	cellsignal_wnt	G-protein coupled receptor Fz/Smo	KEGG: hsa04310	CellChatDB v1
Figure 1D	ncWNT	WNT11_FZD7	WNT11	FZD7	WNT11	FZD7	WNT11;FZD7	Secreted Signaling	Wnt	cellsignal_wnt	G-protein coupled receptor Fz/Smo	KEGG: hsa04310	CellChatDB v1
Figure 1D	ncWNT	WNT11_FZD8	WNT11	FZD8	WNT11	FZD8	WNT11;FZD8	Secreted Signaling	Wnt	cellsignal_wnt	G-protein coupled receptor Fz/Smo	KEGG: hsa04310	CellChatDB v1
Figure 1D	ncWNT	WNT11_FZD9	WNT11	FZD9	WNT11	FZD9	WNT11;FZD9	Secreted Signaling	Wnt	cellsignal_wnt	G-protein coupled receptor Fz/Smo	KEGG: hsa04310	CellChatDB v1
Figure 1D	EGF	EGF_EGFR	EGF	EGFR	EGF	EGFR	EGF;EGFR	Secreted Signaling	EGF	growth factor	Protein kinase superfamily, Tyr protein kinase	KEGG: hsa04012	CellChatDB v1
Figure 1D	EGF	EGF_EGFR_ERBB2	EGF	EGFR_ERBB2	EGF	ERBB2;EGFR	EGF;ERBB2;EGFR	Secreted Signaling	EGF	growth factor	Protein kinase superfamily, Tyr protein kinase	KEGG: hsa04012	CellChatDB v1
Figure 1D	EGF	TGFA_EGFR	TGFA	EGFR	TGFA	EGFR	TGFA;EGFR	Secreted Signaling	EGF	growth factor	Protein kinase superfamily, Tyr protein kinase	KEGG: hsa04012	CellChatDB v1
Figure 1D	EGF	TGFA_EGFR_ERBB2	TGFA	EGFR_ERBB2	TGFA	ERBB2;EGFR	TGFA;ERBB2;EGFR	Secreted Signaling	EGF	growth factor	Protein kinase superfamily, Tyr protein kinase	KEGG: hsa04012	CellChatDB v1
Figure 1D	EGF	AREG_EGFR	AREG	EGFR	AREG	EGFR	AREG;EGFR	Secreted Signaling	EGF	growth factor	Protein kinase superfamily, Tyr protein kinase	KEGG: hsa04012	CellChatDB v1
Figure 1D	EGF	AREG_EGFR_ERBB2	AREG	EGFR_ERBB2	AREG	ERBB2;EGFR	AREG;ERBB2;EGFR	Secreted Signaling	EGF	growth factor	Protein kinase superfamily, Tyr protein kinase	KEGG: hsa04012	CellChatDB v1
Figure 1D	EGF	BTC_EGFR	BTC	EGFR	BTC	EGFR	BTC;EGFR	Secreted Signaling	EGF	growth factor	Protein kinase superfamily, Tyr protein kinase	KEGG: hsa04012	CellChatDB v1
Figure 1D	EGF	BTC_EGFR_ERBB2	BTC	EGFR_ERBB2	BTC	ERBB2;EGFR	BTC;ERBB2;EGFR	Secreted Signaling	EGF	growth factor	Protein kinase superfamily, Tyr protein kinase	KEGG: hsa04012	CellChatDB v1
Figure 1D	EGF	BTC_ERBB4	BTC	ERBB4	BTC	ERBB4	BTC;ERBB4	Secreted Signaling	EGF	growth factor	Protein kinase superfamily, Tyr protein kinase	KEGG: hsa04012	CellChatDB v1
Figure 1D	EGF	BTC_ERBB2_ERBB4	BTC	ERBB2_ERBB4	BTC	ERBB2;ERBB4	BTC;ERBB2;ERBB4	Secreted Signaling	EGF	growth factor	Protein kinase superfamily, Tyr protein kinase	KEGG: hsa04012	CellChatDB v1
Figure 1D	EGF	HBEGF_EGFR	HBEGF	EGFR	HBEGF	EGFR	HBEGF;EGFR	Secreted Signaling	EGF	growth factor	Protein kinase superfamily, Tyr protein kinase	KEGG: hsa04012	CellChatDB v1
Figure 1D	EGF	HBEGF_EGFR_ERBB2	HBEGF	EGFR_ERBB2	HBEGF	ERBB2;EGFR	HBEGF;ERBB2;EGFR	Secreted Signaling	EGF	growth factor	Protein kinase superfamily, Tyr protein kinase	KEGG: hsa04012	CellChatDB v1
Figure 1D	EGF	HBEGF_ERBB4	HBEGF	ERBB4	HBEGF	ERBB4	HBEGF;ERBB4	Secreted Signaling	EGF	growth factor	Protein kinase superfamily, Tyr protein kinase	KEGG: hsa04012	CellChatDB v1
Figure 1D	EGF	HBEGF_ERBB2_ERBB4	HBEGF	ERBB2_ERBB4	HBEGF	ERBB2;ERBB4	HBEGF;ERBB2;ERBB4	Secreted Signaling	EGF	growth factor	Protein kinase superfamily, Tyr protein kinase	KEGG: hsa04012	CellChatDB v1
Figure 1D	EGF	EREG_EGFR	EREG	EGFR	EREG	EGFR	EREG;EGFR	Secreted Signaling	EGF	growth factor	Protein kinase superfamily, Tyr protein kinase	KEGG: hsa04012	CellChatDB v1
Figure 1D	EGF	EREG_EGFR_ERBB2	EREG	EGFR_ERBB2	EREG	ERBB2;EGFR	EREG;ERBB2;EGFR	Secreted Signaling	EGF	growth factor	Protein kinase superfamily, Tyr protein kinase	KEGG: hsa04012	CellChatDB v1
Figure 1D	EGF	EREG_ERBB4	EREG	ERBB4	EREG	ERBB4	EREG;ERBB4	Secreted Signaling	EGF	growth factor	Protein kinase superfamily, Tyr protein kinase	KEGG: hsa04012	CellChatDB v1
Figure 1D	EGF	EREG_ERBB2_ERBB4	EREG	ERBB2_ERBB4	EREG	ERBB2;ERBB4	EREG;ERBB2;ERBB4	Secreted Signaling	EGF	growth factor	Protein kinase superfamily, Tyr protein kinase	KEGG: hsa04012	CellChatDB v1
Figure 1D	NRG	NRG1_ERBB3	NRG1	ERBB3	NRG1	ERBB3	NRG1;ERBB3	Secreted Signaling	EGF	growth factor	Protein kinase superfamily, Tyr protein kinase	KEGG: hsa04012	CellChatDB v1
Figure 1D	NRG	NRG1_ERBB2_ERBB3	NRG1	ERBB2_ERBB3	NRG1	ERBB3;ERBB2	NRG1;ERBB3;ERBB2	Secreted Signaling	EGF	growth factor	Protein kinase superfamily, Tyr protein kinase	KEGG: hsa04012	CellChatDB v1
Figure 1D	NRG	NRG1_ERBB4	NRG1	ERBB4	NRG1	ERBB4	NRG1;ERBB4	Secreted Signaling	EGF	growth factor	Protein kinase superfamily, Tyr protein kinase	KEGG: hsa04012	CellChatDB v1
Figure 1D	NRG	NRG1_ERBB2_ERBB4	NRG1	ERBB2_ERBB4	NRG1	ERBB2;ERBB4	NRG1;ERBB2;ERBB4	Secreted Signaling	EGF	growth factor	Protein kinase superfamily, Tyr protein kinase	KEGG: hsa04012	CellChatDB v1
Figure 1D	NRG	NRG2_ERBB3	NRG2	ERBB3	NRG2	ERBB3	NRG2;ERBB3	Secreted Signaling	EGF	growth factor	Protein kinase superfamily, Tyr protein kinase	KEGG: hsa04012	CellChatDB v1
Figure 1D	NRG	NRG2_ERBB2_ERBB3	NRG2	ERBB2_ERBB3	NRG2	ERBB3;ERBB2	NRG2;ERBB3;ERBB2	Secreted Signaling	EGF	growth factor	Protein kinase superfamily, Tyr protein kinase	KEGG: hsa04012	CellChatDB v1
Figure 1D	NRG	NRG2_ERBB4	NRG2	ERBB4	NRG2	ERBB4	NRG2;ERBB4	Secreted Signaling	EGF	growth factor	Protein kinase superfamily, Tyr protein kinase	KEGG: hsa04012	CellChatDB v1
Figure 1D	NRG	NRG2_ERBB2_ERBB4	NRG2	ERBB2_ERBB4	NRG2	ERBB2;ERBB4	NRG2;ERBB2;ERBB4	Secreted Signaling	EGF	growth factor	Protein kinase superfamily, Tyr protein kinase	KEGG: hsa04012	CellChatDB v1
Figure 1D	NRG	NRG3_ERBB4	NRG3	ERBB4	NRG3	ERBB4	NRG3;ERBB4	Secreted Signaling	EGF	growth factor	Protein kinase superfamily, Tyr protein kinase	KEGG: hsa04012	CellChatDB v1
Figure 1D	NRG	NRG3_ERBB2_ERBB4	NRG3	ERBB2_ERBB4	NRG3	ERBB2;ERBB4	NRG3;ERBB2;ERBB4	Secreted Signaling	EGF	growth factor	Protein kinase superfamily, Tyr protein kinase	KEGG: hsa04012	CellChatDB v1
Figure 1D	NRG	NRG4_ERBB4	NRG4	ERBB4	NRG4	ERBB4	NRG4;ERBB4	Secreted Signaling	EGF	growth factor	Protein kinase superfamily, Tyr protein kinase	KEGG: hsa04012	CellChatDB v1
Figure 1D	NRG	NRG4_ERBB2_ERBB4	NRG4	ERBB2_ERBB4	NRG4	ERBB2;ERBB4	NRG4;ERBB2;ERBB4	Secreted Signaling	EGF	growth factor	Protein kinase superfamily, Tyr protein kinase	KEGG: hsa04012	CellChatDB v1
Figure 1D	NRG	NRG1_ITGAV_ITGB3	NRG1	ITGAV_ITGB3	NRG1	ITGAV;ITGB3	NRG1;ITGAV;ITGB3	Secreted Signaling	EGF	growth factor	Integrin alpha chain, Integrin beta chain	PMID: 20682778	CellChatDB v1
Figure 1D	FGF	FGF1_FGFR1	FGF1	FGFR1	FGF1	FGFR1	FGF1;FGFR1	Secreted Signaling	FGF	growth factor	Protein kinase superfamily, Tyr protein kinase	PMC: 4393358	CellChatDB v1
Figure 1D	FGF	FGF1_FGFR2	FGF1	FGFR2	FGF1	FGFR2	FGF1;FGFR2	Secreted Signaling	FGF	growth factor	Protein kinase superfamily, Tyr protein kinase	PMC: 4393358	CellChatDB v1
Figure 1D	FGF	FGF1_FGFR3	FGF1	FGFR3	FGF1	FGFR3	FGF1;FGFR3	Secreted Signaling	FGF	growth factor	Protein kinase superfamily, Tyr protein kinase	PMC: 4393358	CellChatDB v1
Figure 1D	FGF	FGF1_FGFR4	FGF1	FGFR4	FGF1	FGFR4	FGF1;FGFR4	Secreted Signaling	FGF	growth factor	Protein kinase superfamily, Tyr protein kinase	PMC: 4393358	CellChatDB v1
Figure 1D	FGF	FGF2_FGFR1	FGF2	FGFR1	FGF2	FGFR1	FGF2;FGFR1	Secreted Signaling	FGF	growth factor	Protein kinase superfamily, Tyr protein kinase	PMC: 4393358	CellChatDB v1
Figure 1D	FGF	FGF2_FGFR2	FGF2	FGFR2	FGF2	FGFR2	FGF2;FGFR2	Secreted Signaling	FGF	growth factor	Protein kinase superfamily, Tyr protein kinase	PMC: 4393358	CellChatDB v1
Figure 1D	FGF	FGF2_FGFR3	FGF2	FGFR3	FGF2	FGFR3	FGF2;FGFR3	Secreted Signaling	FGF	growth factor	Protein kinase superfamily, Tyr protein kinase	PMC: 4393358	CellChatDB v1
Figure 1D	FGF	FGF2_FGFR4	FGF2	FGFR4	FGF2	FGFR4	FGF2;FGFR4	Secreted Signaling	FGF	growth factor	Protein kinase superfamily, Tyr protein kinase	PMC: 4393358	CellChatDB v1
Figure 1D	FGF	FGF4_FGFR1	FGF4	FGFR1	FGF4	FGFR1	FGF4;FGFR1	Secreted Signaling	FGF	growth factor	Protein kinase superfamily, Tyr protein kinase	PMC: 4393358	CellChatDB v1
Figure 1D	FGF	FGF4_FGFR2	FGF4	FGFR2	FGF4	FGFR2	FGF4;FGFR2	Secreted Signaling	FGF	growth factor	Protein kinase superfamily, Tyr protein kinase	PMC: 4393358	CellChatDB v1
Figure 1D	FGF	FGF4_FGFR3	FGF4	FGFR3	FGF4	FGFR3	FGF4;FGFR3	Secreted Signaling	FGF	growth factor	Protein kinase superfamily, Tyr protein kinase	PMC: 4393358	CellChatDB v1
Figure 1D	FGF	FGF4_FGFR4	FGF4	FGFR4	FGF4	FGFR4	FGF4;FGFR4	Secreted Signaling	FGF	growth factor	Protein kinase superfamily, Tyr protein kinase	PMC: 4393358	CellChatDB v1
Figure 1D	FGF	FGF5_FGFR1	FGF5	FGFR1	FGF5	FGFR1	FGF5;FGFR1	Secreted Signaling	FGF	growth factor	Protein kinase superfamily, Tyr protein kinase	PMC: 4393358	CellChatDB v1
Figure 1D	FGF	FGF5_FGFR2	FGF5	FGFR2	FGF5	FGFR2	FGF5;FGFR2	Secreted Signaling	FGF	growth factor	Protein kinase superfamily, Tyr protein kinase	PMC: 4393358	CellChatDB v1
Figure 1D	FGF	FGF5_FGFR3	FGF5	FGFR3	FGF5	FGFR3	FGF5;FGFR3	Secreted Signaling	FGF	growth factor	Protein kinase superfamily, Tyr protein kinase	PMC: 4393358	CellChatDB v1
Figure 1D	FGF	FGF5_FGFR4	FGF5	FGFR4	FGF5	FGFR4	FGF5;FGFR4	Secreted Signaling	FGF	growth factor	Protein kinase superfamily, Tyr protein kinase	PMC: 4393358	CellChatDB v1
Figure 1D	FGF	FGF6_FGFR1	FGF6	FGFR1	FGF6	FGFR1	FGF6;FGFR1	Secreted Signaling	FGF	growth factor	Protein kinase superfamily, Tyr protein kinase	PMC: 4393358	CellChatDB v1
Figure 1D	FGF	FGF6_FGFR2	FGF6	FGFR2	FGF6	FGFR2	FGF6;FGFR2	Secreted Signaling	FGF	growth factor	Protein kinase superfamily, Tyr protein kinase	PMC: 4393358	CellChatDB v1
Figure 1D	FGF	FGF6_FGFR3	FGF6	FGFR3	FGF6	FGFR3	FGF6;FGFR3	Secreted Signaling	FGF	growth factor	Protein kinase superfamily, Tyr protein kinase	PMC: 4393358	CellChatDB v1
Figure 1D	FGF	FGF6_FGFR4	FGF6	FGFR4	FGF6	FGFR4	FGF6;FGFR4	Secreted Signaling	FGF	growth factor	Protein kinase superfamily, Tyr protein kinase	PMC: 4393358	CellChatDB v1
Figure 1D	FGF	FGF7_FGFR1	FGF7	FGFR1	FGF7	FGFR1	FGF7;FGFR1	Secreted Signaling	FGF	growth factor	Protein kinase superfamily, Tyr protein kinase	PMC: 4393358	CellChatDB v1
Figure 1D	FGF	FGF7_FGFR2	FGF7	FGFR2	FGF7	FGFR2	FGF7;FGFR2	Secreted Signaling	FGF	growth factor	Protein kinase superfamily, Tyr protein kinase	PMC: 4393358	CellChatDB v1
Figure 1D	FGF	FGF3_FGFR1	FGF3	FGFR1	FGF3	FGFR1	FGF3;FGFR1	Secreted Signaling	FGF	growth factor	Protein kinase superfamily, Tyr protein kinase	PMC: 4393358	CellChatDB v1
Figure 1D	FGF	FGF3_FGFR2	FGF3	FGFR2	FGF3	FGFR2	FGF3;FGFR2	Secreted Signaling	FGF	growth factor	Protein kinase superfamily, Tyr protein kinase	PMC: 4393358	CellChatDB v1
Figure 1D	FGF	FGF10_FGFR1	FGF10	FGFR1	FGF10	FGFR1	FGF10;FGFR1	Secreted Signaling	FGF	growth factor	Protein kinase superfamily, Tyr protein kinase	PMC: 4393358	CellChatDB v1
Figure 1D	FGF	FGF10_FGFR2	FGF10	FGFR2	FGF10	FGFR2	FGF10;FGFR2	Secreted Signaling	FGF	growth factor	Protein kinase superfamily, Tyr protein kinase	PMC: 4393358	CellChatDB v1
Figure 1D	FGF	FGF22_FGFR2	FGF22	FGFR2	FGF22	FGFR2	FGF22;FGFR2	Secreted Signaling	FGF	growth factor	Protein kinase superfamily, Tyr protein kinase	PMC: 4393358	CellChatDB v1
Figure 1D	FGF	FGF8_FGFR1	FGF8	FGFR1	FGF8	FGFR1	FGF8;FGFR1	Secreted Signaling	FGF	growth factor	Protein kinase superfamily, Tyr protein kinase	PMC: 4393358	CellChatDB v1
Figure 1D	FGF	FGF8_FGFR2	FGF8	FGFR2	FGF8	FGFR2	FGF8;FGFR2	Secreted Signaling	FGF	growth factor	Protein kinase superfamily, Tyr protein kinase	PMC: 4393358	CellChatDB v1
Figure 1D	FGF	FGF8_FGFR3	FGF8	FGFR3	FGF8	FGFR3	FGF8;FGFR3	Secreted Signaling	FGF	growth factor	Protein kinase superfamily, Tyr protein kinase	PMC: 4393358	CellChatDB v1
Figure 1D	FGF	FGF8_FGFR4	FGF8	FGFR4	FGF8	FGFR4	FGF8;FGFR4	Secreted Signaling	FGF	growth factor	Protein kinase superfamily, Tyr protein kinase	PMC: 4393358	CellChatDB v1
Figure 1D	FGF	FGF17_FGFR1	FGF17	FGFR1	FGF17	FGFR1	FGF17;FGFR1	Secreted Signaling	FGF	growth factor	Protein kinase superfamily, Tyr protein kinase	PMC: 4393358	CellChatDB v1
Figure 1D	FGF	FGF17_FGFR2	FGF17	FGFR2	FGF17	FGFR2	FGF17;FGFR2	Secreted Signaling	FGF	growth factor	Protein kinase superfamily, Tyr protein kinase	PMC: 4393358	CellChatDB v1
Figure 1D	FGF	FGF17_FGFR3	FGF17	FGFR3	FGF17	FGFR3	FGF17;FGFR3	Secreted Signaling	FGF	growth factor	Protein kinase superfamily, Tyr protein kinase	PMC: 4393358	CellChatDB v1
Figure 1D	FGF	FGF17_FGFR4	FGF17	FGFR4	FGF17	FGFR4	FGF17;FGFR4	Secreted Signaling	FGF	growth factor	Protein kinase superfamily, Tyr protein kinase	PMC: 4393358	CellChatDB v1
Figure 1D	FGF	FGF18_FGFR1	FGF18	FGFR1	FGF18	FGFR1	FGF18;FGFR1	Secreted Signaling	FGF		Protein kinase superfamily, Tyr protein kinase	PMC: 4393358	CellChatDB v1
Figure 1D	FGF	FGF18_FGFR2	FGF18	FGFR2	FGF18	FGFR2	FGF18;FGFR2	Secreted Signaling	FGF		Protein kinase superfamily, Tyr protein kinase	PMC: 4393358	CellChatDB v1
Figure 1D	FGF	FGF18_FGFR3	FGF18	FGFR3	FGF18	FGFR3	FGF18;FGFR3	Secreted Signaling	FGF		Protein kinase superfamily, Tyr protein kinase	PMC: 4393358	CellChatDB v1
Figure 1D	FGF	FGF18_FGFR4	FGF18	FGFR4	FGF18	FGFR4	FGF18;FGFR4	Secreted Signaling	FGF		Protein kinase superfamily, Tyr protein kinase	PMC: 4393358	CellChatDB v1
Figure 1D	FGF	FGF9_FGFR1	FGF9	FGFR1	FGF9	FGFR1	FGF9;FGFR1	Secreted Signaling	FGF	growth factor	Protein kinase superfamily, Tyr protein kinase	PMC: 4393358	CellChatDB v1
Figure 1D	FGF	FGF9_FGFR2	FGF9	FGFR2	FGF9	FGFR2	FGF9;FGFR2	Secreted Signaling	FGF	growth factor	Protein kinase superfamily, Tyr protein kinase	PMC: 4393358	CellChatDB v1
Figure 1D	FGF	FGF9_FGFR3	FGF9	FGFR3	FGF9	FGFR3	FGF9;FGFR3	Secreted Signaling	FGF	growth factor	Protein kinase superfamily, Tyr protein kinase	PMC: 4393358	CellChatDB v1
Figure 1D	FGF	FGF9_FGFR4	FGF9	FGFR4	FGF9	FGFR4	FGF9;FGFR4	Secreted Signaling	FGF	growth factor	Protein kinase superfamily, Tyr protein kinase	PMC: 4393358	CellChatDB v1
Figure 1D	FGF	FGF20_FGFR1	FGF20	FGFR1	FGF20	FGFR1	FGF20;FGFR1	Secreted Signaling	FGF	growth factor	Protein kinase superfamily, Tyr protein kinase	PMC: 4393358	CellChatDB v1
Figure 1D	FGF	FGF20_FGFR2	FGF20	FGFR2	FGF20	FGFR2	FGF20;FGFR2	Secreted Signaling	FGF	growth factor	Protein kinase superfamily, Tyr protein kinase	PMC: 4393358	CellChatDB v1
Figure 1D	FGF	FGF20_FGFR3	FGF20	FGFR3	FGF20	FGFR3	FGF20;FGFR3	Secreted Signaling	FGF	growth factor	Protein kinase superfamily, Tyr protein kinase	PMC: 4393358	CellChatDB v1
Figure 1D	FGF	FGF20_FGFR4	FGF20	FGFR4	FGF20	FGFR4	FGF20;FGFR4	Secreted Signaling	FGF	growth factor	Protein kinase superfamily, Tyr protein kinase	PMC: 4393358	CellChatDB v1
Figure 1D	FGF	FGF16_FGFR1	FGF16	FGFR1	FGF16	FGFR1	FGF16;FGFR1	Secreted Signaling	FGF		Protein kinase superfamily, Tyr protein kinase	PMC: 4393358	CellChatDB v1
Figure 1D	FGF	FGF16_FGFR2	FGF16	FGFR2	FGF16	FGFR2	FGF16;FGFR2	Secreted Signaling	FGF		Protein kinase superfamily, Tyr protein kinase	PMC: 4393358	CellChatDB v1
Figure 1D	FGF	FGF16_FGFR3	FGF16	FGFR3	FGF16	FGFR3	FGF16;FGFR3	Secreted Signaling	FGF		Protein kinase superfamily, Tyr protein kinase	PMC: 4393358	CellChatDB v1
Figure 1D	FGF	FGF16_FGFR4	FGF16	FGFR4	FGF16	FGFR4	FGF16;FGFR4	Secreted Signaling	FGF		Protein kinase superfamily, Tyr protein kinase	PMC: 4393358	CellChatDB v1
Figure 1D	FGF	FGF15_FGFR1	FGF19	FGFR1	FGF19	FGFR1	FGF19;FGFR1	Secreted Signaling	FGF	growth factor	Protein kinase superfamily, Tyr protein kinase	PMC: 4393358	CellChatDB v1
Figure 1D	FGF	FGF15_FGFR2	FGF19	FGFR2	FGF19	FGFR2	FGF19;FGFR2	Secreted Signaling	FGF	growth factor	Protein kinase superfamily, Tyr protein kinase	PMC: 4393358	CellChatDB v1
Figure 1D	FGF	FGF15_FGFR3	FGF19	FGFR3	FGF19	FGFR3	FGF19;FGFR3	Secreted Signaling	FGF	growth factor	Protein kinase superfamily, Tyr protein kinase	PMC: 4393358	CellChatDB v1
Figure 1D	FGF	FGF15_FGFR4	FGF19	FGFR4	FGF19	FGFR4	FGF19;FGFR4	Secreted Signaling	FGF	growth factor	Protein kinase superfamily, Tyr protein kinase	PMC: 4393358	CellChatDB v1
Figure 1D	FGF	FGF21_FGFR1	FGF21	FGFR1	FGF21	FGFR1	FGF21;FGFR1	Secreted Signaling	FGF	growth factor	Protein kinase superfamily, Tyr protein kinase	PMC: 4393358	CellChatDB v1
Figure 1D	FGF	FGF21_FGFR3	FGF21	FGFR3	FGF21	FGFR3	FGF21;FGFR3	Secreted Signaling	FGF	growth factor	Protein kinase superfamily, Tyr protein kinase	PMC: 4393358	CellChatDB v1
Figure 1D	FGF	FGF23_FGFR1	FGF23	FGFR1	FGF23	FGFR1	FGF23;FGFR1	Secreted Signaling	FGF	growth factor	Protein kinase superfamily, Tyr protein kinase	PMC: 4393358	CellChatDB v1
Figure 1D	FGF	FGF23_FGFR3	FGF23	FGFR3	FGF23	FGFR3	FGF23;FGFR3	Secreted Signaling	FGF	growth factor	Protein kinase superfamily, Tyr protein kinase	PMC: 4393358	CellChatDB v1
Figure 1D	FGF	FGF23_FGFR4	FGF23	FGFR4	FGF23	FGFR4	FGF23;FGFR4	Secreted Signaling	FGF	growth factor	Protein kinase superfamily, Tyr protein kinase	PMC: 4393358	CellChatDB v1
Figure 1D	PDGF	PDGFA_PDGFRA	PDGFA	PDGFRA	PDGFA	PDGFRA	PDGFA;PDGFRA	Secreted Signaling	PDGF/VEGF	growth factor	Protein kinase superfamily, Tyr protein kinase	PMID: 15207812	CellChatDB v1
Figure 1D	PDGF	PDGFA_PDGFRB	PDGFA	PDGFRB	PDGFA	PDGFRB	PDGFA;PDGFRB	Secreted Signaling	PDGF/VEGF	growth factor	Protein kinase superfamily, Tyr protein kinase	PMID: 15207812	CellChatDB v1
Figure 1D	PDGF	PDGFB_PDGFRA	PDGFB	PDGFRA	PDGFB	PDGFRA	PDGFB;PDGFRA	Secreted Signaling	PDGF/VEGF	growth factor	Protein kinase superfamily, Tyr protein kinase	PMID: 15207812	CellChatDB v1
Figure 1D	PDGF	PDGFB_PDGFRB	PDGFB	PDGFRB	PDGFB	PDGFRB	PDGFB;PDGFRB	Secreted Signaling	PDGF/VEGF	growth factor	Protein kinase superfamily, Tyr protein kinase	PMID: 15207812	CellChatDB v1
Figure 1D	PDGF	PDGFC_PDGFRA	PDGFC	PDGFRA	PDGFC	PDGFRA	PDGFC;PDGFRA	Secreted Signaling	PDGF/VEGF	growth factor	Protein kinase superfamily, Tyr protein kinase	PMID: 15207812	CellChatDB v1
Figure 1D	PDGF	PDGFD_PDGFRB	PDGFD	PDGFRB	PDGFD	PDGFRB	PDGFD;PDGFRB	Secreted Signaling	PDGF/VEGF	growth factor	Protein kinase superfamily, Tyr protein kinase	PMID: 15207812	CellChatDB v1
Figure 1D	VEGF	VEGFA_VEGFR1	VEGFA	FLT1	VEGFA	FLT1	VEGFA;FLT1	Secreted Signaling	PDGF/VEGF	growth factor	Protein kinase superfamily, Tyr protein kinase	KEGG: hsa04370; PMID: 16633338	CellChatDB v1
Figure 1D	VEGF	VEGFA_VEGFR2	VEGFA	KDR	VEGFA	KDR	VEGFA;KDR	Secreted Signaling	PDGF/VEGF	growth factor	Protein kinase superfamily, Tyr protein kinase	KEGG: hsa04370; PMID: 16633338	CellChatDB v1
Figure 1D	VEGF	VEGFB_VEGFR1	VEGFB	FLT1	VEGFB	FLT1	VEGFB;FLT1	Secreted Signaling	PDGF/VEGF	growth factor	Protein kinase superfamily, Tyr protein kinase	KEGG: hsa04370; PMID: 16633338	CellChatDB v1
Figure 1D	VEGF	VEGFC_VEGFR3	VEGFC	FLT4	VEGFC	FLT4	VEGFC;FLT4	Secreted Signaling	PDGF/VEGF	growth factor	Protein kinase superfamily, Tyr protein kinase	KEGG: hsa04370; PMID: 16633338	CellChatDB v1
Figure 1D	VEGF	VEGFC_VEGFR2	VEGFC	KDR	VEGFC	KDR	VEGFC;KDR	Secreted Signaling	PDGF/VEGF	growth factor	Protein kinase superfamily, Tyr protein kinase	KEGG: hsa04370; PMID: 16633338	CellChatDB v1
Figure 1D	VEGF	VEGFD_VEGFR3	VEGFD	FLT4	VEGFD	FLT4	VEGFD;FLT4	Secreted Signaling	PDGF/VEGF	growth factor	Protein kinase superfamily, Tyr protein kinase	KEGG: hsa04370; PMID: 16633338	CellChatDB v1
Figure 1D	VEGF	VEGFD_VEGFR2	VEGFD	KDR	VEGFD	KDR	VEGFD;KDR	Secreted Signaling	PDGF/VEGF	growth factor	Protein kinase superfamily, Tyr protein kinase	KEGG: hsa04370; PMID: 16633338	CellChatDB v1
Figure 1D	VEGF	PGF_VEGFR1	PGF	FLT1	PGF	FLT1	PGF;FLT1	Secreted Signaling	PDGF/VEGF	growth factor	Protein kinase superfamily, Tyr protein kinase	KEGG: hsa04370; PMID: 16633338	CellChatDB v1
Figure 1D	VEGF	VEGFA_VEGFR1R2	VEGFA	FLT1_KDR	VEGFA	FLT1;KDR	VEGFA;FLT1;KDR	Secreted Signaling	PDGF/VEGF	growth factor	Protein kinase superfamily, Tyr protein kinase	PMID: 16633338	CellChatDB v1
Figure 1D	VEGF	VEGFC_VEGFR2R3	VEGFC	FLT4_KDR	VEGFC	FLT4;KDR	VEGFC;FLT4;KDR	Secreted Signaling	PDGF/VEGF	growth factor	Protein kinase superfamily, Tyr protein kinase	PMID: 16633338	CellChatDB v1
Figure 1D	VEGF	VEGFD_VEGFR2R3	VEGFD	FLT4_KDR	VEGFD	FLT4;KDR	VEGFD;FLT4;KDR	Secreted Signaling	PDGF/VEGF	growth factor	Protein kinase superfamily, Tyr protein kinase	PMID: 16633338	CellChatDB v1
Figure 1D	IGF	IGF1_IGF1R	IGF1	IGF1R	IGF1	IGF1R	IGF1;IGF1R	Secreted Signaling	Insulin	growth factor	Protein kinase superfamily, Tyr protein kinase	PMID: 14604834	CellChatDB v1
Figure 1D	IGF	IGF2_IGF1R	IGF2	IGF1R	IGF2	IGF1R	IGF2;IGF1R	Secreted Signaling	Insulin	growth factor;hormone	Protein kinase superfamily, Tyr protein kinase	PMID: 14604834	CellChatDB v1
Figure 1D	IGF	IGF2_IGF2R	IGF2	IGF2R	IGF2	IGF2R	IGF2;IGF2R	Secreted Signaling	Insulin	growth factor;hormone	MRL1/IGF2R	PMID: 14604834	CellChatDB v1
Figure 1D	IGF	IGF1_ITGAV_ITGB3	IGF1	ITGAV_ITGB3	IGF1	ITGAV;ITGB3	IGF1;ITGAV;ITGB3	Secreted Signaling	Insulin	growth factor	Integrin alpha chain, Integrin beta chain	PMID: 28190785; PMID: 28873464	CellChatDB v1
Figure 1D	IGF	IGF1_ITGA6_ITGB4	IGF1	ITGA6_ITGB4	IGF1	ITGA6;ITGB4	IGF1;ITGA6;ITGB4	Secreted Signaling	Insulin	growth factor	Integrin alpha chain, Integrin beta chain	PMID: 28190785; PMID: 28873464	CellChatDB v1
Figure 1D	IGF	IGF2_ITGAV_ITGB3	IGF2	ITGAV_ITGB3	IGF2	ITGAV;ITGB3	IGF2;ITGAV;ITGB3	Secreted Signaling	Insulin	growth factor;hormone	Integrin alpha chain, Integrin beta chain	PMID: 28190785; PMID: 28873464	CellChatDB v1
Figure 1D	IGF	IGF2_ITGA6_ITGB4	IGF2	ITGA6_ITGB4	IGF2	ITGA6;ITGB4	IGF2;ITGA6;ITGB4	Secreted Signaling	Insulin	growth factor;hormone	Integrin alpha chain, Integrin beta chain	PMID: 28190785; PMID: 28873464	CellChatDB v1
Figure 1D	IGF	IGFL3_IGFLR1	IGFL3	IGFLR1	IGFL3	IGFLR1	IGFL3;IGFLR1	Secreted Signaling	IGFL	growth factor		PMID: 21454693	CellChatDB v1
Figure 1D	INSULIN	INS_INSSR	INS	INSR	INS	INSR	INS;INSR	Secreted Signaling	Insulin	hormone	Protein kinase superfamily, Tyr protein kinase	KEGG: hsa04911; PMID: 24633815	CellChatDB v1
Figure 1D	APELIN	APLN_APLNR	APLN	APLNR	APLN	APLNR	APLN;APLNR	Secreted Signaling	Apelin	hormone	G-protein coupled receptor 1	KEGG: hsa04371	CellChatDB v1
Figure 1D	HH	DHH_PTCH1	DHH	PTCH1_SMO	DHH	PTCH1;SMO	DHH;PTCH1;SMO	Secreted Signaling	Hedgehog	secreted	Patched, G-protein coupled receptor Fz/Smo	KEGG: hsa04340; PMID: 25701396	CellChatDB v1
Figure 1D	HH	IHH_PTCH1	IHH	PTCH1_SMO	IHH	PTCH1;SMO	IHH;PTCH1;SMO	Secreted Signaling	Hedgehog	secreted	Patched, G-protein coupled receptor Fz/Smo	KEGG: hsa04340; PMID: 25701396	CellChatDB v1
Figure 1D	HH	SHH_PTCH1	SHH	PTCH1_SMO	SHH	PTCH1;SMO	SHH;PTCH1;SMO	Secreted Signaling	Hedgehog	secreted	Patched, G-protein coupled receptor Fz/Smo	KEGG: hsa04340; PMID: 25701396	CellChatDB v1
Figure 1D	HH	DHH_PTCH2	DHH	PTCH2_SMO	DHH	PTCH2;SMO	DHH;PTCH2;SMO	Secreted Signaling	Hedgehog	secreted	Patched, G-protein coupled receptor Fz/Smo	KEGG: hsa04340; PMID: 25701396	CellChatDB v1
Figure 1D	HH	IHH_PTCH2	IHH	PTCH2_SMO	IHH	PTCH2;SMO	IHH;PTCH2;SMO	Secreted Signaling	Hedgehog	secreted	Patched, G-protein coupled receptor Fz/Smo	KEGG: hsa04340; PMID: 25701396	CellChatDB v1
Figure 1D	HH	SHH_PTCH2	SHH	PTCH2_SMO	SHH	PTCH2;SMO	SHH;PTCH2;SMO	Secreted Signaling	Hedgehog	secreted	Patched, G-protein coupled receptor Fz/Smo	KEGG: hsa04340; PMID: 25701396	CellChatDB v1
Figure 1D	CCL	CCL5_CCR1	CCL5	CCR1	CCL5	CCR1	CCL5;CCR1	Secreted Signaling	Intercrine beta (chemokine CC)	cytokine	G-protein coupled receptor 1	KEGG: hsa04060	CellChatDB v1
Figure 1D	CCL	CCL3_CCR1	CCL3	CCR1	CCL3	CCR1	CCL3;CCR1	Secreted Signaling	Intercrine beta (chemokine CC)	cytokine	G-protein coupled receptor 1	KEGG: hsa04060	CellChatDB v1
Figure 1D	CCL	CCL3L1_CCR1	CCL3L1	CCR1	CCL3L1	CCR1	CCL3L1;CCR1	Secreted Signaling	Intercrine beta (chemokine CC)	cytokine	G-protein coupled receptor 1	KEGG: hsa04060	CellChatDB v1
Figure 1D	CCL	CCL3L3_CCR1	CCL3L3	CCR1	CCL3L3	CCR1	CCL3L3;CCR1	Secreted Signaling	Intercrine beta (chemokine CC)	cytokine	G-protein coupled receptor 1	KEGG: hsa04060	CellChatDB v1
Figure 1D	CCL	CCL8_CCR1	CCL8	CCR1	CCL8	CCR1	CCL8;CCR1	Secreted Signaling	Intercrine beta (chemokine CC)	cytokine	G-protein coupled receptor 1	KEGG: hsa04060	CellChatDB v1
Figure 1D	CCL	CCL7_CCR1	CCL7	CCR1	CCL7	CCR1	CCL7;CCR1	Secreted Signaling	Intercrine beta (chemokine CC)	cytokine	G-protein coupled receptor 1	KEGG: hsa04060	CellChatDB v1
Figure 1D	CCL	CCL13_CCR1	CCL13	CCR1	CCL13	CCR1	CCL13;CCR1	Secreted Signaling	Intercrine beta (chemokine CC)	cytokine	G-protein coupled receptor 1	KEGG: hsa04060	CellChatDB v1
Figure 1D	CCL	CCL14_CCR1	CCL14	CCR1	CCL14	CCR1	CCL14;CCR1	Secreted Signaling	Intercrine beta (chemokine CC)	cytokine	G-protein coupled receptor 1	KEGG: hsa04060	CellChatDB v1
Figure 1D	CCL	CCL15_CCR1	CCL15	CCR1	CCL15	CCR1	CCL15;CCR1	Secreted Signaling	Intercrine beta (chemokine CC)	cytokine	G-protein coupled receptor 1	KEGG: hsa04060	CellChatDB v1
Figure 1D	CCL	CCL16_CCR1	CCL16	CCR1	CCL16	CCR1	CCL16;CCR1	Secreted Signaling	Intercrine beta (chemokine CC)	cytokine	G-protein coupled receptor 1	KEGG: hsa04060	CellChatDB v1
Figure 1D	CCL	CCL23_CCR1	CCL23	CCR1	CCL23	CCR1	CCL23;CCR1	Secreted Signaling	Intercrine beta (chemokine CC)	cytokine	G-protein coupled receptor 1	KEGG: hsa04060	CellChatDB v1
Figure 1D	CCL	CCL8_CCR2	CCL8	CCR2	CCL8	CCR2	CCL8;CCR2	Secreted Signaling	Intercrine beta (chemokine CC)	cytokine	G-protein coupled receptor 1	KEGG: hsa04060	CellChatDB v1
Figure 1D	CCL	CCL7_CCR2	CCL7	CCR2	CCL7	CCR2	CCL7;CCR2	Secreted Signaling	Intercrine beta (chemokine CC)	cytokine	G-protein coupled receptor 1	KEGG: hsa04060	CellChatDB v1
Figure 1D	CCL	CCL2_CCR2	CCL2	CCR2	CCL2	CCR2	CCL2;CCR2	Secreted Signaling	Intercrine beta (chemokine CC)	cytokine	G-protein coupled receptor 1	KEGG: hsa04060	CellChatDB v1
Figure 1D	CCL	CCL27_CCR2	CCL27	CCR2	CCL27	CCR2	CCL27;CCR2	Secreted Signaling	Intercrine beta (chemokine CC)	cytokine	G-protein coupled receptor 1	KEGG: hsa04060	CellChatDB v1
Figure 1D	CCL	CCL5_CCR3	CCL5	CCR3	CCL5	CCR3	CCL5;CCR3	Secreted Signaling	Intercrine beta (chemokine CC)	cytokine	G-protein coupled receptor 1	KEGG: hsa04060	CellChatDB v1
Figure 1D	CCL	CCL7_CCR3	CCL7	CCR3	CCL7	CCR3	CCL7;CCR3	Secreted Signaling	Intercrine beta (chemokine CC)	cytokine	G-protein coupled receptor 1	KEGG: hsa04060	CellChatDB v1
Figure 1D	CCL	CCL11_CCR3	CCL11	CCR3	CCL11	CCR3	CCL11;CCR3	Secreted Signaling	Intercrine beta (chemokine CC)	cytokine	G-protein coupled receptor 1	KEGG: hsa04060	CellChatDB v1
Figure 1D	CCL	CCL24_CCR3	CCL24	CCR3	CCL24	CCR3	CCL24;CCR3	Secreted Signaling	Intercrine beta (chemokine CC)	cytokine	G-protein coupled receptor 1	KEGG: hsa04060	CellChatDB v1
Figure 1D	CCL	CCL26_CCR3	CCL26	CCR3	CCL26	CCR3	CCL26;CCR3	Secreted Signaling	Intercrine beta (chemokine CC)	cytokine	G-protein coupled receptor 1	KEGG: hsa04060	CellChatDB v1
Figure 1D	CCL	CCL28_CCR3	CCL28	CCR3	CCL28	CCR3	CCL28;CCR3	Secreted Signaling	Intercrine beta (chemokine CC)	cytokine	G-protein coupled receptor 1	KEGG: hsa04060	CellChatDB v1
Figure 1D	CCL	CCL27_CCR3	CCL27	CCR3	CCL27	CCR3	CCL27;CCR3	Secreted Signaling	Intercrine beta (chemokine CC)	cytokine	G-protein coupled receptor 1	KEGG: hsa04060	CellChatDB v1
Figure 1D	CCL	CCL17_CCR4	CCL17	CCR4	CCL17	CCR4	CCL17;CCR4	Secreted Signaling	Intercrine beta (chemokine CC)	cytokine	G-protein coupled receptor 1	KEGG: hsa04060	CellChatDB v1
Figure 1D	CCL	CCL22_CCR4	CCL22	CCR4	CCL22	CCR4	CCL22;CCR4	Secreted Signaling	Intercrine beta (chemokine CC)	cytokine	G-protein coupled receptor 1	KEGG: hsa04060	CellChatDB v1
Figure 1D	CCL	CCL5_CCR4	CCL5	CCR4	CCL5	CCR4	CCL5;CCR4	Secreted Signaling	Intercrine beta (chemokine CC)	cytokine	G-protein coupled receptor 1	KEGG: hsa04060	CellChatDB v1
Figure 1D	CCL	CCL4_CCR5	CCL4	CCR5	CCL4	CCR5	CCL4;CCR5	Secreted Signaling	Intercrine beta (chemokine CC)	cytokine	G-protein coupled receptor 1	KEGG: hsa04060	CellChatDB v1
Figure 1D	CCL	CCL5_CCR5	CCL5	CCR5	CCL5	CCR5	CCL5;CCR5	Secreted Signaling	Intercrine beta (chemokine CC)	cytokine	G-protein coupled receptor 1	KEGG: hsa04060	CellChatDB v1
Figure 1D	CCL	CCL3_CCR5	CCL3	CCR5	CCL3	CCR5	CCL3;CCR5	Secreted Signaling	Intercrine beta (chemokine CC)	cytokine	G-protein coupled receptor 1	KEGG: hsa04060	CellChatDB v1
Figure 1D	CCL	CCL20_CCR6	CCL20	CCR6	CCL20	CCR6	CCL20;CCR6	Secreted Signaling	Intercrine beta (chemokine CC)	cytokine	G-protein coupled receptor 1	KEGG: hsa04060	CellChatDB v1
Figure 1D	CCL	CCL19_CCR7	CCL19	CCR7	CCL19	CCR7	CCL19;CCR7	Secreted Signaling	Intercrine beta (chemokine CC)	cytokine	G-protein coupled receptor 1	KEGG: hsa04060	CellChatDB v1
Figure 1D	CCL	CCL21_CCR7	CCL21	CCR7	CCL21	CCR7	CCL21;CCR7	Secreted Signaling	Intercrine beta (chemokine CC)	cytokine	G-protein coupled receptor 1	KEGG: hsa04060	CellChatDB v1
Figure 1D	CCL	CCL19_ACKR4	CCL19	ACKR4	CCL19	ACKR4	CCL19;ACKR4	Secreted Signaling	Intercrine beta (chemokine CC)	cytokine	G-protein coupled receptor 1	KEGG: hsa04060	CellChatDB v1
Figure 1D	CCL	CCL21_ACKR4	CCL21	ACKR4	CCL21	ACKR4	CCL21;ACKR4	Secreted Signaling	Intercrine beta (chemokine CC)	cytokine	G-protein coupled receptor 1	KEGG: hsa04060	CellChatDB v1
Figure 1D	CCL	CCL1_CCR8	CCL1	CCR8	CCL1	CCR8	CCL1;CCR8	Secreted Signaling	Intercrine beta (chemokine CC)	cytokine	G-protein coupled receptor 1	KEGG: hsa04060	CellChatDB v1
Figure 1D	CCL	CCL25_CCR9	CCL25	CCR9	CCL25	CCR9	CCL25;CCR9	Secreted Signaling	Intercrine beta (chemokine CC)	cytokine	G-protein coupled receptor 1	KEGG: hsa04060	CellChatDB v1
Figure 1D	CCL	CCL25_ACKR4	CCL25	ACKR4	CCL25	ACKR4	CCL25;ACKR4	Secreted Signaling	Intercrine beta (chemokine CC)	cytokine	G-protein coupled receptor 1	KEGG: hsa04060	CellChatDB v1
Figure 1D	CCL	CCL28_CCR10	CCL28	CCR10	CCL28	CCR10	CCL28;CCR10	Secreted Signaling	Intercrine beta (chemokine CC)	cytokine	G-protein coupled receptor 1	KEGG: hsa04060	CellChatDB v1
Figure 1D	CCL	CCL27_CCR10	CCL27	CCR10	CCL27	CCR10	CCL27;CCR10	Secreted Signaling	Intercrine beta (chemokine CC)	cytokine	G-protein coupled receptor 1	KEGG: hsa04060	CellChatDB v1
Figure 1D	CCL	CCL1_ACKR4	CCL1	ACKR4	CCL1	ACKR4	CCL1;ACKR4	Secreted Signaling	Intercrine beta (chemokine CC)	cytokine	G-protein coupled receptor 1	KEGG: hsa04060	CellChatDB v1
Figure 1D	CCL	CCL13_ACKR4	CCL13	ACKR4	CCL13	ACKR4	CCL13;ACKR4	Secreted Signaling	Intercrine beta (chemokine CC)	cytokine	G-protein coupled receptor 1	PMID: 26740381	CellChatDB v1
Figure 1D	CCL	CCL8_ACKR4	CCL8	ACKR4	CCL8	ACKR4	CCL8;ACKR4	Secreted Signaling	Intercrine beta (chemokine CC)	cytokine	G-protein coupled receptor 1	PMID: 26740381	CellChatDB v1
Figure 1D	CCL	CCL1_ACKR1	CCL1	ACKR1	CCL1	ACKR1	CCL1;ACKR1	Secreted Signaling	Intercrine beta (chemokine CC)	cytokine	G-protein coupled receptor 1	PMID: 26740381	CellChatDB v1
Figure 1D	CCL	CCL2_ACKR1	CCL2	ACKR1	CCL2	ACKR1	CCL2;ACKR1	Secreted Signaling	Intercrine beta (chemokine CC)	cytokine	G-protein coupled receptor 1	PMID: 26740381	CellChatDB v1
Figure 1D	CCL	CCL5_ACKR1	CCL5	ACKR1	CCL5	ACKR1	CCL5;ACKR1	Secreted Signaling	Intercrine beta (chemokine CC)	cytokine	G-protein coupled receptor 1	PMID: 26740381	CellChatDB v1
Figure 1D	CCL	CCL8_ACKR1	CCL8	ACKR1	CCL8	ACKR1	CCL8;ACKR1	Secreted Signaling	Intercrine beta (chemokine CC)	cytokine	G-protein coupled receptor 1	PMID: 26740381	CellChatDB v1
Figure 1D	CCL	CCL13_ACKR1	CCL13	ACKR1	CCL13	ACKR1	CCL13;ACKR1	Secreted Signaling	Intercrine beta (chemokine CC)	cytokine	G-protein coupled receptor 1	PMID: 26740381	CellChatDB v1
Figure 1D	CCL	CCL14_ACKR1	CCL14	ACKR1	CCL14	ACKR1	CCL14;ACKR1	Secreted Signaling	Intercrine beta (chemokine CC)	cytokine	G-protein coupled receptor 1	PMID: 26740381	CellChatDB v1
Figure 1D	CCL	CCL16_ACKR1	CCL16	ACKR1	CCL16	ACKR1	CCL16;ACKR1	Secreted Signaling	Intercrine beta (chemokine CC)	cytokine	G-protein coupled receptor 1	PMID: 26740381	CellChatDB v1
Figure 1D	CCL	CCL18_ACKR1	CCL18	ACKR1	CCL18	ACKR1	CCL18;ACKR1	Secreted Signaling	Intercrine beta (chemokine CC)	cytokine	G-protein coupled receptor 1	PMID: 26740381	CellChatDB v1
Figure 1D	CXCL	CXCL1_ACKR1	CXCL1	ACKR1	CXCL1	ACKR1	CXCL1;ACKR1	Secreted Signaling	Intercrine alpha (chemokine CxC)	cytokine;growth factor	G-protein coupled receptor 1	PMID: 26740381	CellChatDB v1
Figure 1D	CXCL	CXCL2_ACKR1	CXCL2	ACKR1	CXCL2	ACKR1	CXCL2;ACKR1	Secreted Signaling	Intercrine alpha (chemokine CxC)	cytokine	G-protein coupled receptor 1	PMID: 26740381	CellChatDB v1
Figure 1D	CXCL	CXCL3_ACKR1	CXCL3	ACKR1	CXCL3	ACKR1	CXCL3;ACKR1	Secreted Signaling	Intercrine alpha (chemokine CxC)	cytokine	G-protein coupled receptor 1	PMID: 26740381	CellChatDB v1
Figure 1D	CXCL	CXCL5_ACKR1	CXCL5	ACKR1	CXCL5	ACKR1	CXCL5;ACKR1	Secreted Signaling	Intercrine alpha (chemokine CxC)	cytokine	G-protein coupled receptor 1	PMID: 26740381	CellChatDB v1
Figure 1D	CXCL	CXCL6_ACKR1	CXCL6	ACKR1	CXCL6	ACKR1	CXCL6;ACKR1	Secreted Signaling	Intercrine alpha (chemokine CxC)	cytokine	G-protein coupled receptor 1	PMID: 26740381	CellChatDB v1
Figure 1D	CXCL	CXCL8_ACKR1	CXCL8	ACKR1	CXCL8	ACKR1	CXCL8;ACKR1	Secreted Signaling	Intercrine beta (chemokine CC)	cytokine	G-protein coupled receptor 1	PMID: 26740381	CellChatDB v1
Figure 1D	CXCL	CXCL9_ACKR1	CXCL9	ACKR1	CXCL9	ACKR1	CXCL9;ACKR1	Secreted Signaling	Intercrine alpha (chemokine CxC)	cytokine	G-protein coupled receptor 1	PMID: 26740381	CellChatDB v1
Figure 1D	CXCL	CXCL10_ACKR1	CXCL10	ACKR1	CXCL10	ACKR1	CXCL10;ACKR1	Secreted Signaling	Intercrine alpha (chemokine CxC)	cytokine	G-protein coupled receptor 1	PMID: 26740381	CellChatDB v1
Figure 1D	CXCL	CXCL11_ACKR1	CXCL11	ACKR1	CXCL11	ACKR1	CXCL11;ACKR1	Secreted Signaling	Intercrine alpha (chemokine CxC)	cytokine	G-protein coupled receptor 1	PMID: 26740381	CellChatDB v1
Figure 1D	CXCL	CXCL13_ACKR1	CXCL13	ACKR1	CXCL13	ACKR1	CXCL13;ACKR1	Secreted Signaling	Intercrine alpha (chemokine CxC)	cytokine	G-protein coupled receptor 1	PMID: 26740381	CellChatDB v1
Figure 1D	CCL	CCL2_ACKR2	CCL2	ACKR2	CCL2	ACKR2	CCL2;ACKR2	Secreted Signaling	Intercrine beta (chemokine CC)	cytokine	G-protein coupled receptor 1	PMID: 26740381	CellChatDB v1
Figure 1D	CCL	CCL3_ACKR2	CCL3	ACKR2	CCL3	ACKR2	CCL3;ACKR2	Secreted Signaling	Intercrine beta (chemokine CC)	cytokine	G-protein coupled receptor 1	PMID: 26740381	CellChatDB v1
Figure 1D	CCL	CCL3L1_ACKR2	CCL3L1	ACKR2	CCL3L1	ACKR2	CCL3L1;ACKR2	Secreted Signaling	Intercrine beta (chemokine CC)	cytokine	G-protein coupled receptor 1	PMID: 26740381	CellChatDB v1
Figure 1D	CCL	CCL4_ACKR2	CCL4	ACKR2	CCL4	ACKR2	CCL4;ACKR2	Secreted Signaling	Intercrine beta (chemokine CC)	cytokine	G-protein coupled receptor 1	PMID: 26740381	CellChatDB v1
Figure 1D	CCL	CCL5_ACKR2	CCL5	ACKR2	CCL5	ACKR2	CCL5;ACKR2	Secreted Signaling	Intercrine beta (chemokine CC)	cytokine	G-protein coupled receptor 1	PMID: 26740381	CellChatDB v1
Figure 1D	CCL	CCL7_ACKR2	CCL7	ACKR2	CCL7	ACKR2	CCL7;ACKR2	Secreted Signaling	Intercrine beta (chemokine CC)	cytokine	G-protein coupled receptor 1	PMID: 26740381	CellChatDB v1
Figure 1D	CCL	CCL8_ACKR2	CCL8	ACKR2	CCL8	ACKR2	CCL8;ACKR2	Secreted Signaling	Intercrine beta (chemokine CC)	cytokine	G-protein coupled receptor 1	PMID: 26740381	CellChatDB v1
Figure 1D	CCL	CCL7_ACKR1	CCL7	ACKR1	CCL7	ACKR1	CCL7;ACKR1	Secreted Signaling	Intercrine beta (chemokine CC)	cytokine	G-protein coupled receptor 1	PMID: 26740381	CellChatDB v1
Figure 1D	CCL	CCL11_ACKR1	CCL11	ACKR1	CCL11	ACKR1	CCL11;ACKR1	Secreted Signaling	Intercrine beta (chemokine CC)	cytokine	G-protein coupled receptor 1	PMID: 26740381	CellChatDB v1
Figure 1D	CCL	CCL11_ACKR2	CCL11	ACKR2	CCL11	ACKR2	CCL11;ACKR2	Secreted Signaling	Intercrine beta (chemokine CC)	cytokine	G-protein coupled receptor 1	PMID: 26740381	CellChatDB v1
Figure 1D	CCL	CCL13_ACKR2	CCL13	ACKR2	CCL13	ACKR2	CCL13;ACKR2	Secreted Signaling	Intercrine beta (chemokine CC)	cytokine	G-protein coupled receptor 1	PMID: 26740381	CellChatDB v1
Figure 1D	CCL	CCL22_ACKR2	CCL22	ACKR2	CCL22	ACKR2	CCL22;ACKR2	Secreted Signaling	Intercrine beta (chemokine CC)	cytokine	G-protein coupled receptor 1	PMID: 26740381	CellChatDB v1
Figure 1D	CCL	CCL24_ACKR2	CCL24	ACKR2	CCL24	ACKR2	CCL24;ACKR2	Secreted Signaling	Intercrine beta (chemokine CC)	cytokine	G-protein coupled receptor 1	PMID: 26740381	CellChatDB v1
Figure 1D	CCL	CCL26_ACKR2	CCL26	ACKR2	CCL26	ACKR2	CCL26;ACKR2	Secreted Signaling	Intercrine beta (chemokine CC)	cytokine	G-protein coupled receptor 1	PMID: 26740381	CellChatDB v1
Figure 1D	CCL	CCL17_ACKR1	CCL17	ACKR1	CCL17	ACKR1	CCL17;ACKR1	Secreted Signaling	Intercrine beta (chemokine CC)	cytokine	G-protein coupled receptor 1	PMID: 26740381	CellChatDB v1
Figure 1D	CCL	CCL14_ACKR2	CCL14	ACKR2	CCL14	ACKR2	CCL14;ACKR2	Secreted Signaling	Intercrine beta (chemokine CC)	cytokine	G-protein coupled receptor 1	PMID: 26740381	CellChatDB v1
Figure 1D	CCL	CCL17_ACKR2	CCL17	ACKR2	CCL17	ACKR2	CCL17;ACKR2	Secreted Signaling	Intercrine beta (chemokine CC)	cytokine	G-protein coupled receptor 1	PMID: 26740381	CellChatDB v1
Figure 1D	CXCL	CXCL1_CXCR1	CXCL1	CXCR1	CXCL1	CXCR1	CXCL1;CXCR1	Secreted Signaling	Intercrine alpha (chemokine CxC)	cytokine;growth factor	G-protein coupled receptor 1	KEGG: hsa04060	CellChatDB v1
Figure 1D	CXCL	CXCL2_CXCR1	CXCL2	CXCR1	CXCL2	CXCR1	CXCL2;CXCR1	Secreted Signaling	Intercrine alpha (chemokine CxC)	cytokine	G-protein coupled receptor 1	KEGG: hsa04060	CellChatDB v1
Figure 1D	CXCL	CXCL3_CXCR1	CXCL3	CXCR1	CXCL3	CXCR1	CXCL3;CXCR1	Secreted Signaling	Intercrine alpha (chemokine CxC)	cytokine	G-protein coupled receptor 1	KEGG: hsa04060	CellChatDB v1
Figure 1D	CXCL	CXCL5_CXCR1	CXCL5	CXCR1	CXCL5	CXCR1	CXCL5;CXCR1	Secreted Signaling	Intercrine alpha (chemokine CxC)	cytokine	G-protein coupled receptor 1	KEGG: hsa04060	CellChatDB v1
Figure 1D	CXCL	CXCL6_CXCR1	CXCL6	CXCR1	CXCL6	CXCR1	CXCL6;CXCR1	Secreted Signaling	Intercrine alpha (chemokine CxC)	cytokine	G-protein coupled receptor 1	KEGG: hsa04060	CellChatDB v1
Figure 1D	CXCL	CXCL8_CXCR1	CXCL8	CXCR1	CXCL1	CXCR1	CXCL1;CXCR1	Secreted Signaling	Intercrine beta (chemokine CC)	cytokine	G-protein coupled receptor 1	KEGG: hsa04060	CellChatDB v1
Figure 1D	CXCL	CXCL1_CXCR2	CXCL1	CXCR2	CXCL1	CXCR2	CXCL1;CXCR2	Secreted Signaling	Intercrine alpha (chemokine CxC)	cytokine;growth factor	G-protein coupled receptor 1	KEGG: hsa04060	CellChatDB v1
Figure 1D	CXCL	CXCL2_CXCR2	CXCL2	CXCR2	CXCL2	CXCR2	CXCL2;CXCR2	Secreted Signaling	Intercrine alpha (chemokine CxC)	cytokine	G-protein coupled receptor 1	KEGG: hsa04060	CellChatDB v1
Figure 1D	CXCL	CXCL3_CXCR2	CXCL3	CXCR2	CXCL3	CXCR2	CXCL3;CXCR2	Secreted Signaling	Intercrine alpha (chemokine CxC)	cytokine	G-protein coupled receptor 1	KEGG: hsa04060	CellChatDB v1
Figure 1D	CXCL	CXCL5_CXCR2	CXCL5	CXCR2	CXCL5	CXCR2	CXCL5;CXCR2	Secreted Signaling	Intercrine alpha (chemokine CxC)	cytokine	G-protein coupled receptor 1	KEGG: hsa04060	CellChatDB v1
Figure 1D	CXCL	CXCL6_CXCR2	CXCL6	CXCR2	CXCL6	CXCR2	CXCL6;CXCR2	Secreted Signaling	Intercrine alpha (chemokine CxC)	cytokine	G-protein coupled receptor 1	KEGG: hsa04060	CellChatDB v1
Figure 1D	CXCL	CXCL8_CXCR2	CXCL8	CXCR2	CXCL8	CXCR2	CXCL8;CXCR2	Secreted Signaling	Intercrine beta (chemokine CC)	cytokine	G-protein coupled receptor 1	KEGG: hsa04060	CellChatDB v1
Figure 1D	CXCL	PPBP_CXCR2	PPBP	CXCR2	PPBP	CXCR2	PPBP;CXCR2	Secreted Signaling	Intercrine alpha (chemokine CxC)	cytokine;growth factor	G-protein coupled receptor 1	KEGG: hsa04060	CellChatDB v1
Figure 1D	CXCL	PF4V1_CXCR3	PF4V1	CXCR3	PF4V1	CXCR3	PF4V1;CXCR3	Secreted Signaling	Intercrine alpha (chemokine CxC)		G-protein coupled receptor 1	KEGG: hsa04060	CellChatDB v1
Figure 1D	CXCL	CXCL9_CXCR3	CXCL9	CXCR3	CXCL9	CXCR3	CXCL9;CXCR3	Secreted Signaling	Intercrine alpha (chemokine CxC)	cytokine	G-protein coupled receptor 1	KEGG: hsa04060	CellChatDB v1
Figure 1D	CXCL	CXCL10_CXCR3	CXCL10	CXCR3	CXCL10	CXCR3	CXCL10;CXCR3	Secreted Signaling	Intercrine alpha (chemokine CxC)	cytokine	G-protein coupled receptor 1	KEGG: hsa04060	CellChatDB v1
Figure 1D	CXCL	CXCL11_CXCR3	CXCL11	CXCR3	CXCL11	CXCR3	CXCL11;CXCR3	Secreted Signaling	Intercrine alpha (chemokine CxC)	cytokine	G-protein coupled receptor 1	KEGG: hsa04060	CellChatDB v1
Figure 1D	CXCL	CXCL13_CXCR3	CXCL13	CXCR3	CXCL13	CXCR3	CXCL13;CXCR3	Secreted Signaling	Intercrine alpha (chemokine CxC)	cytokine	G-protein coupled receptor 1	KEGG: hsa04060	CellChatDB v1
Figure 1D	CXCL	PF4_CXCR3	PF4	CXCR3	PF4	CXCR3	PF4;CXCR3	Secreted Signaling	Intercrine alpha (chemokine CxC)	cytokine	G-protein coupled receptor 1	KEGG: hsa04060	CellChatDB v1
Figure 1D	CXCL	CXCL12_CXCR4	CXCL12	CXCR4	CXCL12	CXCR4	CXCL12;CXCR4	Secreted Signaling	Intercrine alpha (chemokine CxC)	cytokine;growth factor	G-protein coupled receptor 1	KEGG: hsa04060	CellChatDB v1
Figure 1D	CXCL	CXCL11_ACKR3	CXCL11	ACKR3	CXCL11	ACKR3	CXCL11;ACKR3	Secreted Signaling	Intercrine alpha (chemokine CxC)	cytokine	G-protein coupled receptor 1	KEGG: hsa04060	CellChatDB v1
Figure 1D	CXCL	CXCL12_ACKR3	CXCL12	ACKR3	CXCL12	ACKR3	CXCL12;ACKR3	Secreted Signaling	Intercrine alpha (chemokine CxC)	cytokine;growth factor	G-protein coupled receptor 1	KEGG: hsa04060	CellChatDB v1
Figure 1D	CXCL	CXCL13_CXCR5	CXCL13	CXCR5	CXCL13	CXCR5	CXCL13;CXCR5	Secreted Signaling	Intercrine alpha (chemokine CxC)	cytokine	G-protein coupled receptor 1	KEGG: hsa04060	CellChatDB v1
Figure 1D	CXCL	CXCL16_CXCR6	CXCL16	CXCR6	CXCL16	CXCR6	CXCL16;CXCR6	Secreted Signaling	Intercrine alpha (chemokine CxC)	cytokine	G-protein coupled receptor 1	KEGG: hsa04060	CellChatDB v1
Figure 1D	MIF	MIF_CD74_CXCR4	MIF	CD74_CXCR4	MIF	CD74;CXCR4	MIF;CD74;CXCR4	Secreted Signaling	MIF		G-protein coupled receptor 1	PMID: 29637711; PMID: 24760155	CellChatDB v1
Figure 1D	MIF	MIF_CD74_CD44	MIF	CD74_CD44	MIF	CD44;CD74	MIF;CD44;CD74	Secreted Signaling	MIF			PMID: 29637711; PMID: 26175090	CellChatDB v1
Figure 1D	MIF	MIF_CD74_CXCR2	MIF	CD74_CXCR2	MIF	CXCR2;CD74	MIF;CXCR2;CD74	Secreted Signaling	MIF		G-protein coupled receptor 1	PMID: 29637711; PMID: 26175090	CellChatDB v1
Figure 1D	MIF	MIF_ACKR3	MIF	ACKR3	MIF	ACKR3	MIF;ACKR3	Secreted Signaling	MIF		G-protein coupled receptor 1	PMID: 26175090	CellChatDB v1
Figure 1D	CX3C	CX3CL1_CX3CR1	CX3CL1	CX3CR1	CX3CL1	CX3CR1	CX3CL1;CX3CR1	Secreted Signaling	Intercrine delta	cytokine	G-protein coupled receptor 1	KEGG: hsa04060	CellChatDB v1
Figure 1D	XCR	XCL1_XCR1	XCL1	XCR1	XCL1	XCR1	XCL1;XCR1	Secreted Signaling	Intercrine gamma	cytokine	G-protein coupled receptor 1	KEGG: hsa04060	CellChatDB v1
Figure 1D	XCR	XCL2_XCR1	XCL2	XCR1	XCL2	XCR1	XCL2;XCR1	Secreted Signaling	Intercrine gamma	cytokine	G-protein coupled receptor 1	KEGG: hsa04060	CellChatDB v1
Figure 1D	IL2	IL2_IL2RA_IL2RB	IL2	IL2RA_IL2RB	IL2	IL2RA;IL2RB;IL2RG	IL2;IL2RA;IL2RB;IL2RG	Secreted Signaling	IL-2	cytokine;growth factor	Type II cytokine receptor, Type I cytokine receptor	KEGG: hsa04060	CellChatDB v1
Figure 1D	IL2	IL2_IL2RB_IL2RG	IL2	IL2RB_IL2RG	IL2	IL2RB;IL2RG	IL2;IL2RB;IL2RG	Secreted Signaling	IL-2	cytokine;growth factor	Type I cytokine receptor	KEGG: hsa04060	CellChatDB v1
Figure 1D	IL2	IL4_IL4R_IL2RG	IL4	IL4R_IL2RG	IL4	IL2RG;IL4R	IL4;IL2RG;IL4R	Secreted Signaling	IL-4/IL-13	cytokine;growth factor	Type I cytokine receptor	KEGG: hsa04060	CellChatDB v1
Figure 1D	IL2	IL7_IL7R_IL2RG	IL7	IL7R_IL2RG	IL7	IL2RG;IL7R	IL7;IL2RG;IL7R	Secreted Signaling	IL-7/IL-9	cytokine;growth factor	Type I cytokine receptor	KEGG: hsa04060	CellChatDB v1
Figure 1D	IL2	IL9_IL9R_IL2RG	IL9	IL9R_IL2RG	IL9	IL2RG;IL9R	IL9;IL2RG;IL9R	Secreted Signaling	IL-7/IL-9	cytokine;growth factor	Type I cytokine receptor	KEGG: hsa04060	CellChatDB v1
Figure 1D	IL2	IL15_IL15RA_IL2RB	IL15	IL15RA_IL2RB	IL15	IL15RA;IL2RB;IL2RG	IL15;IL15RA;IL2RB;IL2RG	Secreted Signaling	IL-15/IL-21	cytokine	Type I cytokine receptor	KEGG: hsa04060	CellChatDB v1
Figure 1D	IL2	IL21_IL21R_IL2RG	IL21	IL21R_IL2RG	IL21	IL2RG;IL21R	IL21;IL2RG;IL21R	Secreted Signaling	IL-15/IL-21	cytokine	Type I cytokine receptor	KEGG: hsa04060	CellChatDB v1
Figure 1D	IL2	TSLP_IL7R_CRLF2	TSLP	IL7R_CRLF2	TSLP	CRLF2;IL7R	TSLP;CRLF2;IL7R	Secreted Signaling	IL-2	cytokine	Type I cytokine receptor	KEGG: hsa04060	CellChatDB v1
Figure 1D	IL4	IL3_IL3RA_CSF2RB	IL3	IL3RA_CSF2RB	IL3	IL3RA;CSF2RB	IL3;IL3RA;CSF2RB	Secreted Signaling	IL-3	cytokine;growth factor	Type I cytokine receptor	KEGG: hsa04060	CellChatDB v1
Figure 1D	IL4	IL5_IL5RA_CSF2RB	IL5	IL5RA_CSF2RB	IL5	CSF2RB;IL5RA	IL5;CSF2RB;IL5RA	Secreted Signaling	IL-5	cytokine;growth factor	Type I cytokine receptor	KEGG: hsa04060	CellChatDB v1
Figure 1D	IL4	CSF2_CSF2RA_CSF2RB	CSF2	CSF2RA_CSF2RB	CSF2	CSF2RB;CSF2RA	CSF2;CSF2RB;CSF2RA	Secreted Signaling	GM-CSF	cytokine;growth factor	Type I cytokine receptor	KEGG: hsa04060	CellChatDB v1
Figure 1D	IL4	IL4_IL4R	IL4	IL4R	IL4	IL4R	IL4;IL4R	Secreted Signaling	IL-4/IL-13	cytokine;growth factor	Type I cytokine receptor	KEGG: hsa04060	CellChatDB v1
Figure 1D	IL4	IL4_IL4R_IL13RA1	IL4	IL4R_IL13RA1	IL4	IL13RA1;IL4R	IL4;IL13RA1;IL4R	Secreted Signaling	IL-4/IL-13	cytokine;growth factor	Type I cytokine receptor	KEGG: hsa04060	CellChatDB v1
Figure 1D	IL4	IL4_IL4R_IL13RA2	IL4	IL4R_IL13RA2	IL4	IL13RA2;IL4R	IL4;IL13RA2;IL4R	Secreted Signaling	IL-4/IL-13	cytokine;growth factor	Type I cytokine receptor	KEGG: hsa04060	CellChatDB v1
Figure 1D	IL4	IL13_IL4R_IL13RA1	IL13	IL4R_IL13RA1	IL13	IL13RA1;IL4R	IL13;IL13RA1;IL4R	Secreted Signaling	IL-4/IL-13	cytokine	Type I cytokine receptor	KEGG: hsa04060	CellChatDB v1
Figure 1D	IL4	IL13_IL4R_IL13RA2	IL13	IL4R_IL13RA2	IL13	IL13RA2;IL4R	IL13;IL13RA2;IL4R	Secreted Signaling	IL-4/IL-13	cytokine	Type I cytokine receptor	KEGG: hsa04060	CellChatDB v1
Figure 1D	IL4	IL13_IL13RA1	IL13	IL13RA1	IL13	IL13RA1	IL13;IL13RA1	Secreted Signaling	IL-4/IL-13	cytokine	Type I cytokine receptor	KEGG: hsa04060	CellChatDB v1
Figure 1D	IL4	IL13_IL13RA2	IL13	IL13RA2	IL13	IL13RA2	IL13;IL13RA2	Secreted Signaling	IL-4/IL-13	cytokine	Type I cytokine receptor	KEGG: hsa04060	CellChatDB v1
Figure 1D	IL6	IL6_IL6R_IL6ST	IL6	IL6R_IL6ST	IL6	IL6ST;IL6R	IL6;IL6ST;IL6R	Secreted Signaling	IL-6	cytokine;growth factor	Type I cytokine receptor	KEGG: hsa04060	CellChatDB v1
Figure 1D	IL6	IL11_IL11RA_IL6ST	IL11	IL11R complex	IL11	IL11RA;IL6ST	IL11;IL11RA;IL6ST	Secreted Signaling	IL-6	cytokine;growth factor	Type I cytokine receptor	KEGG: hsa04060	CellChatDB v1
Figure 1D	IL12	IL12B_IL12RB1_IL12RB2	IL12AB	IL12RB1_IL12RB2	IL12B;IL12A	IL12RB1;IL12RB2	IL12B;IL12A;IL12RB1;IL12RB2	Secreted Signaling	IL-12B, IL-6	cytokine;growth factor	Type I cytokine receptor	PMID: 26918147	CellChatDB v1
Figure 1D	IL12	IL23A_IL23R_IL12RB1	IL23 complex	IL23R_IL12RB1	IL12B;IL23A	IL12RB1;IL23R	IL12B;IL23A;IL12RB1;IL23R	Secreted Signaling	IL-12B, IL-6	cytokine	Type I cytokine receptor	PMID: 11114383	CellChatDB v1
Figure 1D	IL12	EBI3_IL27RA_IL6ST	IL27 complex	IL27RA_IL6ST	IL27;EBI3	IL27RA;IL6ST	IL27;EBI3;IL27RA;IL6ST	Secreted Signaling	IL-6, Type I cytokine receptor	cytokine	Type I cytokine receptor	PMID: 25861977	CellChatDB v1
Figure 1D	IL6	IL31_IL31RA_OSMR	IL31	IL31RA_OSMR	IL31	IL31RA;OSMR	IL31;IL31RA;OSMR	Secreted Signaling	IL-6		Type I cytokine receptor	KEGG: hsa04060	CellChatDB v1
Figure 1D	LIFR	CNTF_CNTFR_LIFR	CNTF	CNTFR_LIFR	CNTF	IL6ST;LIFR;CNTFR	CNTF;IL6ST;LIFR;CNTFR	Secreted Signaling	CNTF	cytokine	Type I cytokine receptor	KEGG: hsa04060	CellChatDB v1
Figure 1D	LIFR	CLCF1_CNTFR_LIFR	CLCF1	CNTFR_LIFR	CLCF1	IL6ST;LIFR;CNTFR	CLCF1;IL6ST;LIFR;CNTFR	Secreted Signaling	IL-6	cytokine	Type I cytokine receptor	KEGG: hsa04060	CellChatDB v1
Figure 1D	LIFR	CTF1_LIFR_IL6ST	CTF1	LIFR_IL6ST	CTF1	IL6ST;LIFR	CTF1;IL6ST;LIFR	Secreted Signaling	IL-6		Type I cytokine receptor	KEGG: hsa04060	CellChatDB v1
Figure 1D	LIFR	LIF_LIFR_IL6ST	LIF	LIFR_IL6ST	LIF	IL6ST;LIFR	LIF;IL6ST;LIFR	Secreted Signaling	LIF/OSM	cytokine;growth factor	Type I cytokine receptor	KEGG: hsa04060	CellChatDB v1
Figure 1D	OSM	OSM_LIFR_IL6ST	OSM	LIFR_IL6ST	OSM	IL6ST;LIFR	OSM;IL6ST;LIFR	Secreted Signaling	LIF/OSM	cytokine	Type I cytokine receptor	KEGG: hsa04060	CellChatDB v1
Figure 1D	OSM	OSM_OSMR_IL6ST	OSM	OSMR_IL6ST	OSM	IL6ST;OSMR	OSM;IL6ST;OSMR	Secreted Signaling	LIF/OSM	cytokine	Type I cytokine receptor	KEGG: hsa04060	CellChatDB v1
Figure 1D	IL10	IL10_IL10RA_IL10RB	IL10	IL10RA_IL10RB	IL10	IL10RA;IL10RB	IL10;IL10RA;IL10RB	Secreted Signaling	IL-10	cytokine	Type II cytokine receptor	KEGG: hsa04060	CellChatDB v1
Figure 1D	IL10	IL19_IL20RA_IL20RB	IL19	IL20RA_IL20RB	IL19	IL20RA;IL20RB	IL19;IL20RA;IL20RB	Secreted Signaling	IL-10	cytokine	Type II cytokine receptor	KEGG: hsa04060	CellChatDB v1
Figure 1D	IL10	IL20_IL20RA_IL20RB	IL20	IL20RA_IL20RB	IL20	IL20RA;IL20RB	IL20;IL20RA;IL20RB	Secreted Signaling	IL-10	cytokine	Type II cytokine receptor	KEGG: hsa04060	CellChatDB v1
Figure 1D	IL10	IL24_IL20RA_IL20RB	IL24	IL20RA_IL20RB	IL24	IL20RA;IL20RB	IL24;IL20RA;IL20RB	Secreted Signaling	IL-10	cytokine	Type II cytokine receptor	KEGG: hsa04060	CellChatDB v1
Figure 1D	IL10	IL20_IL22RA1_IL20RB	IL20	IL22RA1_IL20RB	IL20	IL20RB;IL22RA1	IL20;IL20RB;IL22RA1	Secreted Signaling	IL-10	cytokine	Type II cytokine receptor	KEGG: hsa04060	CellChatDB v1
Figure 1D	IL10	IL24_IL22RA1_IL20RB	IL24	IL22RA1_IL20RB	IL24	IL20RB;IL22RA1	IL24;IL20RB;IL22RA1	Secreted Signaling	IL-10	cytokine	Type II cytokine receptor	KEGG: hsa04060	CellChatDB v1
Figure 1D	IL10	IL22_IL22RA1_IL10RB	IL22	IL22RA1_IL10RB	IL22	IL10RB;IL22RA1	IL22;IL10RB;IL22RA1	Secreted Signaling	IL-10	cytokine	Type II cytokine receptor	KEGG: hsa04060	CellChatDB v1
Figure 1D	IL10	IL26_IL20RA_IL10RB	IL26	IL20RA_IL10RB	IL26	IL10RB;IL20RA	IL26;IL10RB;IL20RA	Secreted Signaling	IL-10	cytokine	Type II cytokine receptor	KEGG: hsa04060	CellChatDB v1
Figure 1D	IL1	IL1A_IL1R1_IL1RAP	IL1A	IL1R1_IL1RAP	IL1A	IL1RAP;IL1R1	IL1A;IL1RAP;IL1R1	Secreted Signaling	IL-1	cytokine	Interleukin-1 receptor	KEGG: hsa04060	CellChatDB v1
Figure 1D	IL1	IL1B_IL1R1_IL1RAP	IL1B	IL1R1_IL1RAP	IL1B	IL1RAP;IL1R1	IL1B;IL1RAP;IL1R1	Secreted Signaling	IL-1	cytokine	Interleukin-1 receptor	KEGG: hsa04060	CellChatDB v1
Figure 1D	IL1	IL1A_IL1R2	IL1A	IL1R2	IL1A	IL1R2	IL1A;IL1R2	Secreted Signaling	IL-1	cytokine	Interleukin-1 receptor	KEGG: hsa04060	CellChatDB v1
Figure 1D	IL1	IL1B_IL1R2	IL1B	IL1R2	IL1B	IL1R2	IL1B;IL1R2	Secreted Signaling	IL-1	cytokine	Interleukin-1 receptor	KEGG: hsa04060	CellChatDB v1
Figure 1D	IL1	IL1F6_IL1RL2_IL1RAP	IL36A	IL1RL2_IL1RAP	IL36A	IL1RAP;IL1RL2	IL36A;IL1RAP;IL1RL2	Secreted Signaling	IL-1	cytokine	Interleukin-1 receptor	KEGG: hsa04060	CellChatDB v1
Figure 1D	IL1	IL1F8_IL1RL2_IL1RAP	IL36B	IL1RL2_IL1RAP	IL36B	IL1RAP;IL1RL2	IL36B;IL1RAP;IL1RL2	Secreted Signaling	IL-1	cytokine	Interleukin-1 receptor	KEGG: hsa04060	CellChatDB v1
Figure 1D	IL1	IL1F9_IL1RL2_IL1RAP	IL36G	IL1RL2_IL1RAP	IL36G	IL1RAP;IL1RL2	IL36G;IL1RAP;IL1RL2	Secreted Signaling	IL-1	cytokine	Interleukin-1 receptor	KEGG: hsa04060	CellChatDB v1
Figure 1D	IL1	IL1F10_IL1RL2_IL1RAP	IL1F10	IL1RL2_IL1RAP	IL1F10	IL1RAP;IL1RL2	IL1F10;IL1RAP;IL1RL2	Secreted Signaling	IL-1	cytokine	Interleukin-1 receptor	KEGG: hsa04060	CellChatDB v1
Figure 1D	IL1	IL37_IL18R1_IL18RAP	IL37	IL18R1_IL18RAP	IL37	IL18RAP;IL18R1	IL37;IL18RAP;IL18R1	Secreted Signaling	IL-1	cytokine	Interleukin-1 receptor	KEGG: hsa04060	CellChatDB v1
Figure 1D	IL1	IL18_IL18R1_IL18RAP	IL18	IL18R1_IL18RAP	IL18	IL18RAP;IL18R1	IL18;IL18RAP;IL18R1	Secreted Signaling	IL-1	cytokine	Interleukin-1 receptor	KEGG: hsa04060	CellChatDB v1
Figure 1D	IL1	IL33_IL1RL1_IL1RAP	IL33	IL1RL1_IL1RAP	IL33	IL1RAP;IL1RL1	IL33;IL1RAP;IL1RL1	Secreted Signaling	IL-1	cytokine	Interleukin-1 receptor	KEGG: hsa04060	CellChatDB v1
Figure 1D	IL17	IL17A_IL17RA_IL17RC	IL17A	IL17RA_IL17RC	IL17A	IL17RA;IL17RC	IL17A;IL17RA;IL17RC	Secreted Signaling	IL-17	cytokine		KEGG: hsa04060	CellChatDB v1
Figure 1D	IL17	IL17F_IL17RA_IL17RC	IL17F	IL17RA_IL17RC	IL17F	IL17RA;IL17RC	IL17F;IL17RA;IL17RC	Secreted Signaling	IL-17	cytokine		KEGG: hsa04060	CellChatDB v1
Figure 1D	IL17	IL17AF_IL17RA_IL17RC	IL17AF	IL17RA_IL17RC	IL17A;IL17F	IL17RA;IL17RC	IL17A;IL17F;IL17RA;IL17RC	Secreted Signaling	IL-17	cytokine		PMID: 24813051	CellChatDB v1
Figure 1D	IL17	IL17B_IL17RB	IL17B	IL17RB	IL17B	IL17RB	IL17B;IL17RB	Secreted Signaling	IL-17			KEGG: hsa04060	CellChatDB v1
Figure 1D	IL17	IL17C_IL17RA_IL17RE	IL17C	IL17RA_IL17RE	IL17C	IL17RA;IL17RE	IL17C;IL17RA;IL17RE	Secreted Signaling	IL-17	cytokine		KEGG: hsa04060	CellChatDB v1
Figure 1D	IL17	IL25_IL17RA_IL17RB	IL25	IL17RA_IL17RB	IL25	IL17RA;IL17RB	IL25;IL17RA;IL17RB	Secreted Signaling	IL-17	cytokine		KEGG: hsa04060	CellChatDB v1
Figure 1D	CSF	IL34_CSF1R	IL34	CSF1R	IL34	CSF1R	IL34;CSF1R	Secreted Signaling	IL-34	cytokine;growth factor	Protein kinase superfamily, Tyr protein kinase	KEGG: hsa04060	CellChatDB v1
Figure 1D	CSF	CSF1_CSF1R	CSF1	CSF1R	CSF1	CSF1R	CSF1;CSF1R	Secreted Signaling	CSF	cytokine;growth factor	Protein kinase superfamily, Tyr protein kinase	KEGG: hsa04060	CellChatDB v1
Figure 1D	IL16	IL16_CD4	IL16	CD4	IL16	CD4	IL16;CD4	Secreted Signaling	IL-16			KEGG: hsa04060	CellChatDB v1
Figure 1D	EPO	EPO_EPOR	EPO	EPOR	EPO	EPOR	EPO;EPOR	Secreted Signaling	EPO/TPO	hormone	Type I cytokine receptor	KEGG: hsa04060	CellChatDB v1
Figure 1D	GH	GH1_GHR	GH1	GHR	GH1	GHR	GH1;GHR	Secreted Signaling	Somatotropin/prolactin	hormone	Type I cytokine receptor	KEGG: hsa04060	CellChatDB v1
Figure 1D	PRL	PRL_PRLR	PRL	PRLR	PRL	PRLR	PRL;PRLR	Secreted Signaling	Somatotropin/prolactin	hormone	Type I cytokine receptor	KEGG: hsa04060; PMID: 23192981	CellChatDB v1
Figure 1D	THPO	THPO_MPL	THPO	MPL	THPO	MPL	THPO;MPL	Secreted Signaling	EPO/TPO	cytokine;hormone	Type I cytokine receptor	KEGG: hsa04060	CellChatDB v1
Figure 1D	CSF3	CSF3_CSF3R	CSF3	CSF3R	CSF3	CSF3R	CSF3;CSF3R	Secreted Signaling	IL-6	cytokine;growth factor	Type I cytokine receptor	KEGG: hsa04060	CellChatDB v1
Figure 1D	IFN-I	IFNB1_IFNAR1_IFNAR2	IFNB1	IFNAR1_IFNAR2	IFNB1	IFNAR1;IFNAR2	IFNB1;IFNAR1;IFNAR2	Secreted Signaling	Alpha/beta interferon	cytokine	Type II cytokine receptor	KEGG: hsa04060	CellChatDB v1
Figure 1D	IFN-I	IFNW1_IFNAR1_IFNAR2	IFNW1	IFNAR1_IFNAR2	IFNW1	IFNAR1;IFNAR2	IFNW1;IFNAR1;IFNAR2	Secreted Signaling	Alpha/beta interferon	cytokine	Type II cytokine receptor	KEGG: hsa04060	CellChatDB v1
Figure 1D	IFN-I	IFNK_IFNAR1_IFNAR2	IFNK	IFNAR1_IFNAR2	IFNK	IFNAR1;IFNAR2	IFNK;IFNAR1;IFNAR2	Secreted Signaling	Alpha/beta interferon	cytokine	Type II cytokine receptor	KEGG: hsa04060	CellChatDB v1
Figure 1D	IFN-I	IFNE_IFNAR1_IFNAR2	IFNE	IFNAR1_IFNAR2	IFNE	IFNAR1;IFNAR2	IFNE;IFNAR1;IFNAR2	Secreted Signaling	Alpha/beta interferon	cytokine	Type II cytokine receptor	KEGG: hsa04060	CellChatDB v1
Figure 1D	IFN-I	IFNA1_IFNAR1_IFNAR2	IFNA1	IFNAR1_IFNAR2	IFNA1	IFNAR1;IFNAR2	IFNA1;IFNAR1;IFNAR2	Secreted Signaling	Alpha/beta interferon	cytokine	Type II cytokine receptor	KEGG: hsa04060	CellChatDB v1
Figure 1D	IFN-I	IFNA2_IFNAR1_IFNAR2	IFNA2	IFNAR1_IFNAR2	IFNA2	IFNAR1;IFNAR2	IFNA2;IFNAR1;IFNAR2	Secreted Signaling	Alpha/beta interferon	cytokine	Type II cytokine receptor	KEGG: hsa04060	CellChatDB v1
Figure 1D	IFN-I	IFNA4_IFNAR1_IFNAR2	IFNA4	IFNAR1_IFNAR2	IFNA4	IFNAR1;IFNAR2	IFNA4;IFNAR1;IFNAR2	Secreted Signaling	Alpha/beta interferon	cytokine	Type II cytokine receptor	KEGG: hsa04060	CellChatDB v1
Figure 1D	IFN-I	IFNA5_IFNAR1_IFNAR2	IFNA5	IFNAR1_IFNAR2	IFNA5	IFNAR1;IFNAR2	IFNA5;IFNAR1;IFNAR2	Secreted Signaling	Alpha/beta interferon	cytokine	Type II cytokine receptor	KEGG: hsa04060	CellChatDB v1
Figure 1D	IFN-I	IFNA6_IFNAR1_IFNAR2	IFNA6	IFNAR1_IFNAR2	IFNA6	IFNAR1;IFNAR2	IFNA6;IFNAR1;IFNAR2	Secreted Signaling	Alpha/beta interferon	cytokine	Type II cytokine receptor	KEGG: hsa04060	CellChatDB v1
Figure 1D	IFN-I	IFNA7_IFNAR1_IFNAR2	IFNA7	IFNAR1_IFNAR2	IFNA7	IFNAR1;IFNAR2	IFNA7;IFNAR1;IFNAR2	Secreted Signaling	Alpha/beta interferon	cytokine	Type II cytokine receptor	KEGG: hsa04060	CellChatDB v1
Figure 1D	IFN-I	IFNA8_IFNAR1_IFNAR2	IFNA8	IFNAR1_IFNAR2	IFNA8	IFNAR1;IFNAR2	IFNA8;IFNAR1;IFNAR2	Secreted Signaling	Alpha/beta interferon	cytokine	Type II cytokine receptor	KEGG: hsa04060	CellChatDB v1
Figure 1D	IFN-I	IFNA9_IFNAR1_IFNAR2	IFNA10	IFNAR1_IFNAR2	IFNA10	IFNAR1;IFNAR2	IFNA10;IFNAR1;IFNAR2	Secreted Signaling	Alpha/beta interferon	cytokine	Type II cytokine receptor	KEGG: hsa04060	CellChatDB v1
Figure 1D	IFN-I	IFNA10_IFNAR1_IFNAR2	IFNA13	IFNAR1_IFNAR2	IFNA13	IFNAR1;IFNAR2	IFNA13;IFNAR1;IFNAR2	Secreted Signaling	Alpha/beta interferon		Type II cytokine receptor	KEGG: hsa04060	CellChatDB v1
Figure 1D	IFN-I	IFNA14_IFNAR1_IFNAR2	IFNA14	IFNAR1_IFNAR2	IFNA14	IFNAR1;IFNAR2	IFNA14;IFNAR1;IFNAR2	Secreted Signaling	Alpha/beta interferon	cytokine	Type II cytokine receptor	KEGG: hsa04060	CellChatDB v1
Figure 1D	IFN-I	IFNA16_IFNAR1_IFNAR2	IFNA16	IFNAR1_IFNAR2	IFNA16	IFNAR1;IFNAR2	IFNA16;IFNAR1;IFNAR2	Secreted Signaling	Alpha/beta interferon	cytokine	Type II cytokine receptor	KEGG: hsa04060	CellChatDB v1
Figure 1D	IFN-I	IFNA17_IFNAR1_IFNAR2	IFNA17	IFNAR1_IFNAR2	IFNA17	IFNAR1;IFNAR2	IFNA17;IFNAR1;IFNAR2	Secreted Signaling	Alpha/beta interferon	cytokine	Type II cytokine receptor	KEGG: hsa04060	CellChatDB v1
Figure 1D	IFN-I	IFNA21_IFNAR1_IFNAR2	IFNA21	IFNAR1_IFNAR2	IFNA21	IFNAR1;IFNAR2	IFNA21;IFNAR1;IFNAR2	Secreted Signaling	Alpha/beta interferon	cytokine	Type II cytokine receptor	KEGG: hsa04060	CellChatDB v1
Figure 1D	IFN-II	IFNG_IFNGR1_IFNGR2	IFNG	IFNGR1_IFNGR2	IFNG	IFNGR1;IFNGR2	IFNG;IFNGR1;IFNGR2	Secreted Signaling	Type II (or gamma) interferon	cytokine	Type II cytokine receptor	KEGG: hsa04060	CellChatDB v1
Figure 1D	TNF	TNF_TNFRSF1A	TNF	TNFRSF1A	TNF	TNFRSF1A	TNF;TNFRSF1A	Secreted Signaling	Tumor necrosis factor	cytokine		KEGG: hsa04060	CellChatDB v1
Figure 1D	TNF	TNF_TNFRSF1B	TNF	TNFRSF1B	TNF	TNFRSF1B	TNF;TNFRSF1B	Secreted Signaling	Tumor necrosis factor	cytokine		KEGG: hsa04060	CellChatDB v1
Figure 1D	LT	LTA_TNFRSF1A	LTA	TNFRSF1A	LTA	TNFRSF1A	LTA;TNFRSF1A	Secreted Signaling	Tumor necrosis factor	cytokine		KEGG: hsa04060	CellChatDB v1
Figure 1D	LT	LTA_TNFRSF1B	LTA	TNFRSF1B	LTA	TNFRSF1B	LTA;TNFRSF1B	Secreted Signaling	Tumor necrosis factor	cytokine		KEGG: hsa04060	CellChatDB v1
Figure 1D	LT	LTA_TNFRSF14	LTA	TNFRSF14	LTA	TNFRSF14	LTA;TNFRSF14	Secreted Signaling	Tumor necrosis factor	cytokine	Tumor necrosis factor receptor	KEGG: hsa04060	CellChatDB v1
Figure 1D	LT	LTA_LTB_LTBR	LTa1b2	LTBR	LTB;LTA	LTBR	LTB;LTA;LTBR	Secreted Signaling	Tumor necrosis factor	cytokine		PMID: 24248355	CellChatDB v1
Figure 1D	LIGHT	TNFSF14_LTBR	TNFSF14	LTBR	TNFSF14	LTBR	TNFSF14;LTBR	Secreted Signaling	Tumor necrosis factor	cytokine		KEGG: hsa04060	CellChatDB v1
Figure 1D	LIGHT	TNFSF14_TNFRSF14	TNFSF14	TNFRSF14	TNFSF14	TNFRSF14	TNFSF14;TNFRSF14	Secreted Signaling	Tumor necrosis factor	cytokine	Tumor necrosis factor receptor	KEGG: hsa04060	CellChatDB v1
Figure 1D	FASLG	FASL_FAS	FASLG	FAS	FASLG	FAS	FASLG;FAS	Secreted Signaling	Tumor necrosis factor	cytokine		KEGG: hsa04060	CellChatDB v1
Figure 1D	VEGI	TNFSF15_TNFRSF25	TNFSF15	TNFRSF25	TNFSF15	TNFRSF25	TNFSF15;TNFRSF25	Secreted Signaling	Tumor necrosis factor	cytokine		KEGG: hsa04060	CellChatDB v1
Figure 1D	TRAIL	TNFSF10_TNFRSF10B	TNFSF10	TNFRSF10A	TNFSF10	TNFRSF10A	TNFSF10;TNFRSF10A	Secreted Signaling	Tumor necrosis factor	cytokine		KEGG: hsa04060	CellChatDB v1
Figure 1D	EDA	EDA_EDAR	EDA	EDAR	EDA	EDAR	EDA;EDAR	Secreted Signaling	Tumor necrosis factor			KEGG: hsa04060	CellChatDB v1
Figure 1D	EDA	EDA_EDA2R	EDA	EDA2R	EDA	EDA2R	EDA;EDA2R	Secreted Signaling	Tumor necrosis factor			KEGG: hsa04060	CellChatDB v1
Figure 1D	NGF	NGF_NGFR	NGF	NGFR	NGF	NGFR	NGF;NGFR	Secreted Signaling	NGF-beta	growth factor		KEGG: hsa04060	CellChatDB v1
Figure 1D	NGF	KLK3_NGFR	KLK3	NGFR	KLK3	NGFR	KLK3;NGFR	Secreted Signaling	Peptidase S1			KEGG: hsa04060	CellChatDB v1
Figure 1D	RANKL	TNFSF11_TNFRSF11A	TNFSF11	TNFRSF11A	TNFSF11	TNFRSF11A	TNFSF11;TNFRSF11A	Secreted Signaling	Tumor necrosis factor	cytokine		KEGG: hsa04060	CellChatDB v1
Figure 1D	RANKL	TNFSF11_TNFRSF11B	TNFSF11	TNFRSF11B	TNFSF11	TNFRSF11B	TNFSF11;TNFRSF11B	Secreted Signaling	Tumor necrosis factor	cytokine		KEGG: hsa04060	CellChatDB v1
Figure 1D	TWEAK	TNFSF12_TNFRSF12A	TNFSF12	TNFRSF12A	TNFSF12	TNFRSF12A	TNFSF12;TNFRSF12A	Secreted Signaling	Tumor necrosis factor	cytokine		KEGG: hsa04060	CellChatDB v1
Figure 1D	CD70	CD70_CD27	CD70	CD27	CD70	CD27	CD70;CD27	Secreted Signaling	Tumor necrosis factor	cytokine		KEGG: hsa04060	CellChatDB v1
Figure 1D	CD30	TNFSF8_TNFRSF8	TNFSF8	TNFRSF8	TNFSF8	TNFRSF8	TNFSF8;TNFRSF8	Secreted Signaling	Tumor necrosis factor		TNFR8	KEGG: hsa04060	CellChatDB v1
Figure 1D	CD137	TNFSF9_TNFRSF9	TNFSF9	TNFRSF9	TNFSF9	TNFRSF9	TNFSF9;TNFRSF9	Secreted Signaling	Tumor necrosis factor	cytokine		KEGG: hsa04060	CellChatDB v1
Figure 1D	OX40	TNFSF4_TNFRSF4	TNFSF4	TNFRSF4	TNFSF4	TNFRSF4	TNFSF4;TNFRSF4	Secreted Signaling	Tumor necrosis factor			KEGG: hsa04060	CellChatDB v1
Figure 1D	GITRL	TNFSF18_TNFRSF18	TNFSF18	TNFRSF18	TNFSF18	TNFRSF18	TNFSF18;TNFRSF18	Secreted Signaling	Tumor necrosis factor	cytokine		KEGG: hsa04060	CellChatDB v1
Figure 1D	APRIL	TNFSF13_TNFRSF17	TNFSF13	TNFRSF17	TNFSF13	TNFRSF17	TNFSF13;TNFRSF17	Secreted Signaling	Tumor necrosis factor	cytokine		KEGG: hsa04060	CellChatDB v1
Figure 1D	APRIL	TNFSF13_TNFRSF13B	TNFSF13	TNFRSF13B	TNFSF13	TNFRSF13B	TNFSF13;TNFRSF13B	Secreted Signaling	Tumor necrosis factor	cytokine		KEGG: hsa04060	CellChatDB v1
Figure 1D	BAFF	TNFSF13B_TNFRSF17	TNFSF13B	TNFRSF17	TNFSF13B	TNFRSF17	TNFSF13B;TNFRSF17	Secreted Signaling	Tumor necrosis factor	cytokine		KEGG: hsa04060	CellChatDB v1
Figure 1D	BAFF	TNFSF13B_TNFRSF13B	TNFSF13B	TNFRSF13B	TNFSF13B	TNFRSF13B	TNFSF13B;TNFRSF13B	Secreted Signaling	Tumor necrosis factor	cytokine		KEGG: hsa04060	CellChatDB v1
Figure 1D	BAFF	TNFSF13B_TNFRSF13C	TNFSF13B	TNFRSF13C	TNFSF13B	TNFRSF13C	TNFSF13B;TNFRSF13C	Secreted Signaling	Tumor necrosis factor	cytokine		KEGG: hsa04060	CellChatDB v1
Figure 1D	CD40	CD40LG_ITGA2B_ITGB3	CD40LG	ITGA2B_ITGB3	CD40LG	ITGA2B;ITGB3	CD40LG;ITGA2B;ITGB3	Secreted Signaling	Tumor necrosis factor	cytokine	Integrin alpha chain, Integrin beta chain	PMID: 28676852	CellChatDB v1
Figure 1D	CD40	CD40LG_ITGA5_ITGB1	CD40LG	ITGA5_ITGB1	CD40LG	ITGA5;ITGB1	CD40LG;ITGA5;ITGB1	Secreted Signaling	Tumor necrosis factor	cytokine	Integrin alpha chain, Integrin beta chain	PMID: 28676852	CellChatDB v1
Figure 1D	CD40	CD40LG_ITGAM_ITGB2	CD40LG	ITGAM_ITGB2	CD40LG	ITGAM;ITGB2	CD40LG;ITGAM;ITGB2	Secreted Signaling	Tumor necrosis factor	cytokine	Integrin alpha chain, Integrin beta chain	PMID: 28676852	CellChatDB v1
Figure 1D	SPP1	SPP1_CD44	SPP1	CD44	SPP1	CD44	SPP1;CD44	Secreted Signaling	Osteopontin	cytokine		PMID: 21907263	CellChatDB v1
Figure 1D	SPP1	SPP1_ITGAV_ITGB3	SPP1	ITGAV_ITGB3	SPP1	ITGAV;ITGB3	SPP1;ITGAV;ITGB3	Secreted Signaling	Osteopontin	cytokine	Integrin alpha chain, Integrin beta chain	PMID: 21907263	CellChatDB v1
Figure 1D	SPP1	SPP1_ITGAV_ITGB1	SPP1	ITGAV_ITGB1	SPP1	ITGAV;ITGB1	SPP1;ITGAV;ITGB1	Secreted Signaling	Osteopontin	cytokine	Integrin alpha chain, Integrin beta chain	PMID: 21907263	CellChatDB v1
Figure 1D	SPP1	SPP1_ITGAV_ITGB5	SPP1	ITGAV_ITGB5	SPP1	ITGAV;ITGB5	SPP1;ITGAV;ITGB5	Secreted Signaling	Osteopontin	cytokine	Integrin alpha chain, Integrin beta chain	PMID: 21907263	CellChatDB v1
Figure 1D	SPP1	SPP1_ITGAV_ITGB6	SPP1	ITGAV_ITGB6	SPP1	ITGAV;ITGB6	SPP1;ITGAV;ITGB6	Secreted Signaling	Osteopontin	cytokine	Integrin alpha chain, Integrin beta chain	PMID: 21907263	CellChatDB v1
Figure 1D	SPP1	SPP1_ITGA4_ITGB1	SPP1	ITGA4_ITGB1	SPP1	ITGA4;ITGB1	SPP1;ITGA4;ITGB1	Secreted Signaling	Osteopontin	cytokine	Integrin alpha chain, Integrin beta chain	PMID: 21907263	CellChatDB v1
Figure 1D	SPP1	SPP1_ITGA9_ITGB1	SPP1	ITGA9_ITGB1	SPP1	ITGA9;ITGB1	SPP1;ITGA9;ITGB1	Secreted Signaling	Osteopontin	cytokine	Integrin alpha chain, Integrin beta chain	PMID: 21907263	CellChatDB v1
Figure 1D	SPP1	SPP1_ITGA8_ITGB1	SPP1	ITGA8_ITGB1	SPP1	ITGA8;ITGB1	SPP1;ITGA8;ITGB1	Secreted Signaling	Osteopontin	cytokine	Integrin alpha chain, Integrin beta chain	PMID: 21907263	CellChatDB v1
Figure 1D	SPP1	SPP1_ITGA5_ITGB1	SPP1	ITGA5_ITGB1	SPP1	ITGA5;ITGB1	SPP1;ITGA5;ITGB1	Secreted Signaling	Osteopontin	cytokine	Integrin alpha chain, Integrin beta chain	PMID: 21907263	CellChatDB v1
Figure 1D	ADIPONECTIN	ADIPOQ_ADIPOR1	ADIPOQ	ADIPOR1	ADIPOQ	ADIPOR1	ADIPOQ;ADIPOR1	Secreted Signaling		hormone	ADIPOR	PMID: 21284979	CellChatDB v1
Figure 1D	ADIPONECTIN	ADIPOQ_ADIPOR2	ADIPOQ	ADIPOR2	ADIPOQ	ADIPOR2	ADIPOQ;ADIPOR2	Secreted Signaling		hormone	ADIPOR	PMID: 21284979	CellChatDB v1
Figure 1D	RESISTIN	RETN_TLR4	RETN	TLR4	RETN	TLR4	RETN;TLR4	Secreted Signaling	Resistin/FIZZ		Toll-like receptor	PMID: 30809105	CellChatDB v1
Figure 1D	RESISTIN	RETN_CAP1	RETN	CAP1	RETN	CAP1	RETN;CAP1	Secreted Signaling	Resistin/FIZZ		CAP	PMID: 30809105	CellChatDB v1
Figure 1D	VISFATIN	NAMPT_ITGA5_ITGB1	NAMPT	ITGA5_ITGB1	NAMPT	ITGA5;ITGB1	NAMPT;ITGA5;ITGB1	Secreted Signaling	NAPRTase		Integrin alpha chain, Integrin beta chain	PMID: 28490838	CellChatDB v1
Figure 1D	ANGPTL	ANGPTL1_ITGA1_ITGB1	ANGPTL1	ITGA1_ITGB1	ANGPTL1	ITGB1;ITGA1	ANGPTL1;ITGB1;ITGA1	Secreted Signaling			Integrin beta chain, Integrin alpha chain	PMID: 24478758	CellChatDB v1
Figure 1D	ANGPTL	ANGPTL2_ITGA5_ITGB1	ANGPTL2	ITGA5_ITGB1	ANGPTL2	ITGA5;ITGB1	ANGPTL2;ITGA5;ITGB1	Secreted Signaling			Integrin alpha chain, Integrin beta chain	PMID: 24478758	CellChatDB v1
Figure 1D	ANGPTL	ANGPTL2_TLR4	ANGPTL2	TLR4	ANGPTL2	TLR4	ANGPTL2;TLR4	Secreted Signaling			Toll-like receptor	PMID: 24478758	CellChatDB v1
Figure 1D	ANGPTL	ANGPTL2_PIRB	ANGPTL2	LILRB3	ANGPTL2	LILRB3	ANGPTL2;LILRB3	Secreted Signaling				PMID: 24478758	CellChatDB v1
Figure 1D	ANGPTL	ANGPTL1_PIRB	ANGPTL1	LILRB3	ANGPTL1	LILRB3	ANGPTL1;LILRB3	Secreted Signaling				PMID: 24478758	CellChatDB v1
Figure 1D	ANGPTL	ANGPTL7_PIRB	ANGPTL7	LILRB3	ANGPTL7	LILRB3	ANGPTL7;LILRB3	Secreted Signaling				PMID: 24478758	CellChatDB v1
Figure 1D	ANGPTL	ANGPTL4_ITGA5_ITGB1	ANGPTL4	ITGA5_ITGB1	ANGPTL4	ITGA5;ITGB1	ANGPTL4;ITGA5;ITGB1	Secreted Signaling			Integrin alpha chain, Integrin beta chain	PMID: 30049845	CellChatDB v1
Figure 1D	ANGPTL	ANGPTL4_ITGAV_ITGB3	ANGPTL4	ITGAV_ITGB3	ANGPTL4	ITGAV;ITGB3	ANGPTL4;ITGAV;ITGB3	Secreted Signaling			Integrin alpha chain, Integrin beta chain	PMID: 30049845	CellChatDB v1
Figure 1D	ANGPTL	ANGPTL4_CDH5	ANGPTL4	CDH5	ANGPTL4	CDH5	ANGPTL4;CDH5	Secreted Signaling				PMID: 30049845	CellChatDB v1
Figure 1D	ANGPTL	ANGPTL4_CDH11	ANGPTL4	CDH11	ANGPTL4	CDH11	ANGPTL4;CDH11	Secreted Signaling				PMID: 30049845	CellChatDB v1
Figure 1D	ANGPTL	ANGPTL4_SDC1	ANGPTL4	SDC1	ANGPTL4	SDC1	ANGPTL4;SDC1	Secreted Signaling			Syndecan proteoglycan	PMID: 29017031	CellChatDB v1
Figure 1D	ANGPTL	ANGPTL4_SDC2	ANGPTL4	SDC2	ANGPTL4	SDC2	ANGPTL4;SDC2	Secreted Signaling			Syndecan proteoglycan	PMID: 29017031	CellChatDB v1
Figure 1D	ANGPTL	ANGPTL4_SDC3	ANGPTL4	SDC3	ANGPTL4	SDC3	ANGPTL4;SDC3	Secreted Signaling			Syndecan proteoglycan	PMID: 29017031	CellChatDB v1
Figure 1D	ANGPTL	ANGPTL4_SDC4	ANGPTL4	SDC4	ANGPTL4	SDC4	ANGPTL4;SDC4	Secreted Signaling			Syndecan proteoglycan	PMID: 29017031	CellChatDB v1
Figure 1D	ANGPTL	ANGPTL3_ITGAV_ITGB3	ANGPTL3	ITGAV_ITGB3	ANGPTL3	ITGAV;ITGB3	ANGPTL3;ITGAV;ITGB3	Secreted Signaling			Integrin alpha chain, Integrin beta chain	PMID: 11877390	CellChatDB v1
Figure 1D	ANGPT	ANGPT1_TEK	ANGPT1	TEK	ANGPT1	TEK	ANGPT1;TEK	Secreted Signaling		secreted	Protein kinase superfamily, Tyr protein kinase	PMID: 20651738	CellChatDB v1
Figure 1D	ANGPT	ANGPT2_TEK	ANGPT2	TEK	ANGPT2	TEK	ANGPT2;TEK	Secreted Signaling		secreted	Protein kinase superfamily, Tyr protein kinase	PMID: 20651738	CellChatDB v1
Figure 1D	ANGPT	ANGPT2_ITGA5_ITGB1	ANGPT2	ITGA5_ITGB1	ANGPT2	ITGA5;ITGB1	ANGPT2;ITGA5;ITGB1	Secreted Signaling		secreted	Integrin alpha chain, Integrin beta chain	PMID: 20651738; PMID: 25635707	CellChatDB v1
Figure 1D	MK	MDK_SDC1	MDK	SDC1	MDK	SDC1	MDK;SDC1	Secreted Signaling	Pleiotrophin	growth factor	Syndecan proteoglycan	PMID: 28356350	CellChatDB v1
Figure 1D	MK	MDK_SDC2	MDK	SDC2	MDK	SDC2	MDK;SDC2	Secreted Signaling	Pleiotrophin	growth factor	Syndecan proteoglycan	PMID: 28356350	CellChatDB v1
Figure 1D	MK	MDK_SDC4	MDK	SDC4	MDK	SDC4	MDK;SDC4	Secreted Signaling	Pleiotrophin	growth factor	Syndecan proteoglycan	PMID: 28356350	CellChatDB v1
Figure 1D	MK	MDK_PTPRZ1	MDK	PTPRZ1	MDK	PTPRZ1	MDK;PTPRZ1	Secreted Signaling	Pleiotrophin	growth factor	Protein-tyrosine phosphatase	PMID: 28356350	CellChatDB v1
Figure 1D	MK	MDK_ITGA4_ITGB1	MDK	ITGA4_ITGB1	MDK	ITGA4;ITGB1	MDK;ITGA4;ITGB1	Secreted Signaling	Pleiotrophin	growth factor	Integrin alpha chain, Integrin beta chain	PMID: 28356350	CellChatDB v1
Figure 1D	MK	MDK_ITGA6_ITGB1	MDK	ITGA6_ITGB1	MDK	ITGA6;ITGB1	MDK;ITGA6;ITGB1	Secreted Signaling	Pleiotrophin	growth factor	Integrin alpha chain, Integrin beta chain	PMID: 28356350	CellChatDB v1
Figure 1D	MK	MDK_LRP1	MDK	LRP1	MDK	LRP1	MDK;LRP1	Secreted Signaling	Pleiotrophin	growth factor	LDLR	PMID: 28356350	CellChatDB v1
Figure 1D	MK	MDK_NCL	MDK	NCL	MDK	NCL	MDK;NCL	Secreted Signaling	Pleiotrophin	growth factor		PMID: 28356350	CellChatDB v1
Figure 1D	MK	MDK_ALK	MDK	ALK	MDK	ALK	MDK;ALK	Secreted Signaling	Pleiotrophin	growth factor	Protein kinase superfamily, Tyr protein kinase	PMID: 19459784	CellChatDB v1
Figure 1D	PTN	PTN_PTPRZ1	PTN	PTPRZ1	PTN	PTPRZ1	PTN;PTPRZ1	Secreted Signaling	Pleiotrophin	growth factor	Protein-tyrosine phosphatase	PMID: 28356350; PMID: 25620911	CellChatDB v1
Figure 1D	PTN	PTN_SDC1	PTN	SDC1	PTN	SDC1	PTN;SDC1	Secreted Signaling	Pleiotrophin	growth factor	Syndecan proteoglycan	PMID: 28356350; PMID: 25620911	CellChatDB v1
Figure 1D	PTN	PTN_SDC2	PTN	SDC2	PTN	SDC2	PTN;SDC2	Secreted Signaling	Pleiotrophin	growth factor	Syndecan proteoglycan	PMID: 28356350; PMID: 25620911	CellChatDB v1
Figure 1D	PTN	PTN_SDC3	PTN	SDC3	PTN	SDC3	PTN;SDC3	Secreted Signaling	Pleiotrophin	growth factor	Syndecan proteoglycan	PMID: 28356350; PMID: 25620911	CellChatDB v1
Figure 1D	PTN	PTN_SDC4	PTN	SDC4	PTN	SDC4	PTN;SDC4	Secreted Signaling	Pleiotrophin	growth factor	Syndecan proteoglycan	PMID: 28356350; PMID: 25620911	CellChatDB v1
Figure 1D	PTN	PTN_ITGAV_ITGB3	PTN	ITGAV_ITGB3	PTN	ITGAV;ITGB3	PTN;ITGAV;ITGB3	Secreted Signaling	Pleiotrophin	growth factor	Integrin alpha chain, Integrin beta chain	PMID: 28356350; PMID: 25620911	CellChatDB v1
Figure 1D	PTN	PTN_NCL	PTN	NCL	PTN	NCL	PTN;NCL	Secreted Signaling	Pleiotrophin	growth factor		PMID: 28356350; PMID: 25620911	CellChatDB v1
Figure 1D	PTN	PTN_ALK	PTN	ALK	PTN	ALK	PTN;ALK	Secreted Signaling	Pleiotrophin	growth factor	Protein kinase superfamily, Tyr protein kinase	PMID: 28356350; PMID: 25620911	CellChatDB v1
Figure 1D	PERIOSTIN	POSTN_ITGAV_ITGB3	POSTN	ITGAV_ITGB3	POSTN	ITGAV;ITGB3	POSTN;ITGAV;ITGB3	Secreted Signaling			Integrin alpha chain, Integrin beta chain	PMID: 26721738	CellChatDB v1
Figure 1D	PERIOSTIN	POSTN_ITGAV_ITGB5	POSTN	ITGAV_ITGB5	POSTN	ITGAV;ITGB5	POSTN;ITGAV;ITGB5	Secreted Signaling			Integrin alpha chain, Integrin beta chain	PMID: 26721738	CellChatDB v1
Figure 1D	AGT	AGT_AGTR1B	AGT	AGTR1	AGT	AGTR1	AGT;AGTR1	Secreted Signaling	Serpin	secreted	G-protein coupled receptor 1	KEGG: hsa04080	CellChatDB v1
Figure 1D	GPR	GRP_GRPR	GRP	GRPR	GRP	GRPR	GRP;GRPR	Secreted Signaling	Bombesin/neuromedin-B/ranatensin	secreted	G-protein coupled receptor 1	KEGG: hsa04080	CellChatDB v1
Figure 1D	GPR	NMB_NMBR	NMB	NMBR	NMB	NMBR	NMB;NMBR	Secreted Signaling	Bombesin/neuromedin-B/ranatensin	secreted	G-protein coupled receptor 1	KEGG: hsa04080	CellChatDB v1
Figure 1D	BRADYKININ	KNG1_BDKRB1	KNG1	BDKRB1	KNG1	BDKRB1	KNG1;BDKRB1	Secreted Signaling		secreted	G-protein coupled receptor 1	KEGG: hsa04080	CellChatDB v1
Figure 1D	BRADYKININ	KNG1_BDKRB2	KNG1	BDKRB2	KNG1	BDKRB2	KNG1;BDKRB2	Secreted Signaling		secreted	G-protein coupled receptor 1	KEGG: hsa04080	CellChatDB v1
Figure 1D	COMPLEMENT	C3_C3AR1	C3	C3AR1	C3	C3AR1	C3;C3AR1	Secreted Signaling		secreted	G-protein coupled receptor 1	KEGG: hsa04080	CellChatDB v1
Figure 1D	COMPLEMENT	C3_CR2	C3	CR2	C3	CR2	C3;CR2	Secreted Signaling		secreted	Receptors of complement activation (RCA)	PMID: 16234578	CellChatDB v1
Figure 1D	COMPLEMENT	C3_ITGAM_ITGB2	C3	ITGAM_ITGB2	C3	ITGAM;ITGB2	C3;ITGAM;ITGB2	Secreted Signaling		secreted	Integrin alpha chain, Integrin beta chain	PMID: 16234578	CellChatDB v1
Figure 1D	COMPLEMENT	C3_ITGAX_ITGB2	C3	ITGAX_ITGB2	C3	ITGAX;ITGB2	C3;ITGAX;ITGB2	Secreted Signaling		secreted	Integrin alpha chain, Integrin beta chain	PMID: 16234578	CellChatDB v1
Figure 1D	COMPLEMENT	C4A_C3AR1	C4A	C3AR1	C4A	C3AR1	C4A;C3AR1	Secreted Signaling		secreted	G-protein coupled receptor 1	PMID: 16234578	CellChatDB v1
Figure 1D	COMPLEMENT	C4A_CR2	C4A	CR2	C4A	CR2	C4A;CR2	Secreted Signaling		secreted	Receptors of complement activation (RCA)	PMID: 16234578	CellChatDB v1
Figure 1D	COMPLEMENT	HC_C5AR1	C5	C5AR1	C5	C5AR1	C5;C5AR1	Secreted Signaling		secreted	G-protein coupled receptor 1	KEGG: hsa04080	CellChatDB v1
Figure 1D	CCK	CCK_CCKAR	CCK	CCKAR	CCK	CCKAR	CCK;CCKAR	Secreted Signaling	Gastrin/cholecystokinin	hormone	G-protein coupled receptor 1	KEGG: hsa04080	CellChatDB v1
Figure 1D	CCK	CCK_CCKBR	CCK	CCKBR	CCK	CCKBR	CCK;CCKBR	Secreted Signaling	Gastrin/cholecystokinin	hormone	G-protein coupled receptor 1	KEGG: hsa04080	CellChatDB v1
Figure 1D	EDN	EDN1_EDNRA	EDN1	EDNRA	EDN1	EDNRA	EDN1;EDNRA	Secreted Signaling	Endothelin/sarafotoxin	secreted	G-protein coupled receptor 1	KEGG: hsa04080	CellChatDB v1
Figure 1D	EDN	EDN2_EDNRA	EDN2	EDNRA	EDN2	EDNRA	EDN2;EDNRA	Secreted Signaling	Endothelin/sarafotoxin	secreted	G-protein coupled receptor 1	KEGG: hsa04080	CellChatDB v1
Figure 1D	EDN	EDN3_EDNRA	EDN3	EDNRA	EDN3	EDNRA	EDN3;EDNRA	Secreted Signaling	Endothelin/sarafotoxin	secreted	G-protein coupled receptor 1	KEGG: hsa04080	CellChatDB v1
Figure 1D	EDN	EDN1_EDNRB	EDN1	EDNRB	EDN1	EDNRB	EDN1;EDNRB	Secreted Signaling	Endothelin/sarafotoxin	secreted	G-protein coupled receptor 1	KEGG: hsa04080	CellChatDB v1
Figure 1D	EDN	EDN2_EDNRB	EDN2	EDNRB	EDN2	EDNRB	EDN2;EDNRB	Secreted Signaling	Endothelin/sarafotoxin	secreted	G-protein coupled receptor 1	KEGG: hsa04080	CellChatDB v1
Figure 1D	EDN	EDN3_EDNRB	EDN3	EDNRB	EDN3	EDNRB	EDN3;EDNRB	Secreted Signaling	Endothelin/sarafotoxin	secreted	G-protein coupled receptor 1	KEGG: hsa04080	CellChatDB v1
Figure 1D	GALANIN	GAL_GALR1	GAL	GALR1	GAL	GALR1	GAL;GALR1	Secreted Signaling	Galanin	hormone	G-protein coupled receptor 1	KEGG: hsa04080	CellChatDB v1
Figure 1D	GALANIN	GAL_GALR2	GAL	GALR2	GAL	GALR2	GAL;GALR2	Secreted Signaling	Galanin	hormone	G-protein coupled receptor 1	KEGG: hsa04080	CellChatDB v1
Figure 1D	GALANIN	GAL_GALR3	GAL	GALR3	GAL	GALR3	GAL;GALR3	Secreted Signaling	Galanin	hormone	G-protein coupled receptor 1	KEGG: hsa04080	CellChatDB v1
Figure 1D	GALANIN	GALP_GALR1	GALP	GALR1	GALP	GALR1	GALP;GALR1	Secreted Signaling	Galanin	hormone	G-protein coupled receptor 1	PMID: 23233848	CellChatDB v1
Figure 1D	GALANIN	GALP_GALR2	GALP	GALR2	GALP	GALR2	GALP;GALR2	Secreted Signaling	Galanin	hormone	G-protein coupled receptor 1	PMID: 23233848	CellChatDB v1
Figure 1D	GHRELIN	GHRL_GHSR	GHRL	GHSR	GHRL	GHSR	GHRL;GHSR	Secreted Signaling	Motilin	hormone	G-protein coupled receptor 1	KEGG: hsa04080; PMID: 29233536	CellChatDB v1
Figure 1D	KISS1	KISS1_KISS1R	KISS1	KISS1R	KISS1	KISS1R	KISS1;KISS1R	Secreted Signaling	KISS1	secreted	G-protein coupled receptor 1	KEGG: hsa04080	CellChatDB v1
Figure 1D	MELANOCORTIN	POMC_MC1R	POMC	MC1R	POMC	MC1R	POMC;MC1R	Secreted Signaling	POMC	hormone	G-protein coupled receptor 1	KEGG: hsa04080	CellChatDB v1
Figure 1D	MELANOCORTIN	POMC_MC2R	POMC	MC2R	POMC	MC2R	POMC;MC2R	Secreted Signaling	POMC	hormone	G-protein coupled receptor 1	KEGG: hsa04080	CellChatDB v1
Figure 1D	MELANOCORTIN	POMC_MC3R	POMC	MC3R	POMC	MC3R	POMC;MC3R	Secreted Signaling	POMC	hormone	G-protein coupled receptor 1	KEGG: hsa04080; PMID: 11024027	CellChatDB v1
Figure 1D	MELANOCORTIN	POMC_MC4R	POMC	MC4R	POMC	MC4R	POMC;MC4R	Secreted Signaling	POMC	hormone	G-protein coupled receptor 1	KEGG: hsa04080; PMID: 11024027	CellChatDB v1
Figure 1D	MELANOCORTIN	POMC_MC5R	POMC	MC5R	POMC	MC5R	POMC;MC5R	Secreted Signaling	POMC	hormone	G-protein coupled receptor 1	KEGG: hsa04080	CellChatDB v1
Figure 1D	NMU	NMU_NMUR1	NMU	NMUR1	NMU	NMUR1	NMU;NMUR1	Secreted Signaling	NmU	secreted	G-protein coupled receptor 1	KEGG: hsa04080	CellChatDB v1
Figure 1D	NMU	NMU_NMUR2	NMU	NMUR2	NMU	NMUR2	NMU;NMUR2	Secreted Signaling	NmU	secreted	G-protein coupled receptor 1	KEGG: hsa04080	CellChatDB v1
Figure 1D	NMU	NMS_NMUR1	NMS	NMUR1	NMS	NMUR1	NMS;NMUR1	Secreted Signaling	NmU	secreted	G-protein coupled receptor 1	PMID: 29288685	CellChatDB v1
Figure 1D	NMU	NMS_NMUR2	NMS	NMUR2	NMS	NMUR2	NMS;NMUR2	Secreted Signaling	NmU	secreted	G-protein coupled receptor 1	PMID: 29288685	CellChatDB v1
Figure 1D	NPFF	NPFF_NPFFR1	NPFF	NPFFR1	NPFF	NPFFR1	NPFF;NPFFR1	Secreted Signaling	FARP (FMRFamide related peptide)	neuropeptide	G-protein coupled receptor 1	KEGG: hsa04080	CellChatDB v1
Figure 1D	NPFF	NPFF_NPFFR2	NPFF	NPFFR2	NPFF	NPFFR2	NPFF;NPFFR2	Secreted Signaling	FARP (FMRFamide related peptide)	neuropeptide	G-protein coupled receptor 1	KEGG: hsa04080	CellChatDB v1
Figure 1D	NPY	NPY_NPY1R	NPY	NPY1R	NPY	NPY1R	NPY;NPY1R	Secreted Signaling	NPY	neuropeptide	G-protein coupled receptor 1	KEGG: hsa04080	CellChatDB v1
Figure 1D	NPY	NPY_NPY2R	NPY	NPY2R	NPY	NPY2R	NPY;NPY2R	Secreted Signaling	NPY	neuropeptide	G-protein coupled receptor 1	KEGG: hsa04080	CellChatDB v1
Figure 1D	NPY	NPY_NPY4R	NPY	NPY4R	NPY	NPY4R	NPY;NPY4R	Secreted Signaling	NPY	neuropeptide	G-protein coupled receptor 1	KEGG: hsa04080	CellChatDB v1
Figure 1D	NPY	NPY_NPY5R	NPY	NPY5R	NPY	NPY5R	NPY;NPY5R	Secreted Signaling	NPY	neuropeptide	G-protein coupled receptor 1	KEGG: hsa04080	CellChatDB v1
Figure 1D	NPY	NPY_NPY6R	NPY	NPY6R	NPY	NPY6R	NPY;NPY6R	Secreted Signaling	NPY	neuropeptide	G-protein coupled receptor 1	KEGG: hsa04080	CellChatDB v1
Figure 1D	NPY	NPY_GPR83	NPY	GPR83	NPY	GPR83	NPY;GPR83	Secreted Signaling	NPY	neuropeptide	G-protein coupled receptor 1	KEGG: hsa04080	CellChatDB v1
Figure 1D	NPY	PPY_NPY1R	PPY	NPY1R	PPY	NPY1R	PPY;NPY1R	Secreted Signaling	NPY	hormone	G-protein coupled receptor 1	KEGG: hsa04080	CellChatDB v1
Figure 1D	NPY	PPY_NPY2R	PPY	NPY2R	PPY	NPY2R	PPY;NPY2R	Secreted Signaling	NPY	hormone	G-protein coupled receptor 1	KEGG: hsa04080	CellChatDB v1
Figure 1D	NPY	PPY_NPY4R	PPY	NPY4R	PPY	NPY4R	PPY;NPY4R	Secreted Signaling	NPY	hormone	G-protein coupled receptor 1	KEGG: hsa04080	CellChatDB v1
Figure 1D	NPY	PPY_NPY5R	PPY	NPY5R	PPY	NPY5R	PPY;NPY5R	Secreted Signaling	NPY	hormone	G-protein coupled receptor 1	KEGG: hsa04080	CellChatDB v1
Figure 1D	NPY	PPY_NPY6R	PPY	NPY6R	PPY	NPY6R	PPY;NPY6R	Secreted Signaling	NPY	hormone	G-protein coupled receptor 1	KEGG: hsa04080	CellChatDB v1
Figure 1D	NPY	PPY_GPR83	PPY	GPR83	PPY	GPR83	PPY;GPR83	Secreted Signaling	NPY	hormone	G-protein coupled receptor 1	KEGG: hsa04080	CellChatDB v1
Figure 1D	NPY	PYY_NPY1R	PYY	NPY1R	PYY	NPY1R	PYY;NPY1R	Secreted Signaling	NPY	hormone	G-protein coupled receptor 1	KEGG: hsa04080	CellChatDB v1
Figure 1D	NPY	PYY_NPY2R	PYY	NPY2R	PYY	NPY2R	PYY;NPY2R	Secreted Signaling	NPY	hormone	G-protein coupled receptor 1	KEGG: hsa04080	CellChatDB v1
Figure 1D	NPY	PYY_NPY4R	PYY	NPY4R	PYY	NPY4R	PYY;NPY4R	Secreted Signaling	NPY	hormone	G-protein coupled receptor 1	KEGG: hsa04080	CellChatDB v1
Figure 1D	NPY	PYY_NPY5R	PYY	NPY5R	PYY	NPY5R	PYY;NPY5R	Secreted Signaling	NPY	hormone	G-protein coupled receptor 1	KEGG: hsa04080	CellChatDB v1
Figure 1D	NPY	PYY_NPY6R	PYY	NPY6R	PYY	NPY6R	PYY;NPY6R	Secreted Signaling	NPY	hormone	G-protein coupled receptor 1	KEGG: hsa04080	CellChatDB v1
Figure 1D	NPY	PYY_GPR83	PYY	GPR83	PYY	GPR83	PYY;GPR83	Secreted Signaling	NPY	hormone	G-protein coupled receptor 1	KEGG: hsa04080	CellChatDB v1
Figure 1D	NPW-B	NPB_NPBWR1	NPB	NPBWR1	NPB	NPBWR1	NPB;NPBWR1	Secreted Signaling	Neuropeptide B/W	secreted	G-protein coupled receptor 1	KEGG: hsa04080	CellChatDB v1
Figure 1D	NPW-B	NPW_NPBWR1	NPW	NPBWR1	NPW	NPBWR1	NPW;NPBWR1	Secreted Signaling	Neuropeptide B/W	secreted	G-protein coupled receptor 1	KEGG: hsa04080	CellChatDB v1
Figure 1D	NTS	NTS_NTSR1	NTS	NTSR1	NTS	NTSR1	NTS;NTSR1	Secreted Signaling	Neurotensin	secreted	G-protein coupled receptor 1	KEGG: hsa04080	CellChatDB v1
Figure 1D	NTS	NTS_NTSR2	NTS	NTSR2	NTS	NTSR2	NTS;NTSR2	Secreted Signaling	Neurotensin	secreted	G-protein coupled receptor 1	KEGG: hsa04080	CellChatDB v1
Figure 1D	OPIOID	PDYN_OPRD1	PDYN	OPRD1	PDYN	OPRD1	PDYN;OPRD1	Secreted Signaling	Opioid neuropeptide precursor	secreted	G-protein coupled receptor 1	KEGG: hsa04080	CellChatDB v1
Figure 1D	OPIOID	PDYN_OPRK1	PDYN	OPRK1	PDYN	OPRK1	PDYN;OPRK1	Secreted Signaling	Opioid neuropeptide precursor	secreted	G-protein coupled receptor 1	KEGG: hsa04080	CellChatDB v1
Figure 1D	OPIOID	PDYN_OPRL1	PDYN	OPRL1	PDYN	OPRL1	PDYN;OPRL1	Secreted Signaling	Opioid neuropeptide precursor	secreted	G-protein coupled receptor 1	KEGG: hsa04080	CellChatDB v1
Figure 1D	OPIOID	PDYN_OPRM1	PDYN	OPRM1	PDYN	OPRM1	PDYN;OPRM1	Secreted Signaling	Opioid neuropeptide precursor	secreted	G-protein coupled receptor 1	KEGG: hsa04080	CellChatDB v1
Figure 1D	OPIOID	PENK_OPRD1	PENK	OPRD1	PENK	OPRD1	PENK;OPRD1	Secreted Signaling	Opioid neuropeptide precursor	secreted	G-protein coupled receptor 1	KEGG: hsa04080	CellChatDB v1
Figure 1D	OPIOID	PENK_OPRK1	PENK	OPRK1	PENK	OPRK1	PENK;OPRK1	Secreted Signaling	Opioid neuropeptide precursor	secreted	G-protein coupled receptor 1	KEGG: hsa04080	CellChatDB v1
Figure 1D	OPIOID	PENK_OPRL1	PENK	OPRL1	PENK	OPRL1	PENK;OPRL1	Secreted Signaling	Opioid neuropeptide precursor	secreted	G-protein coupled receptor 1	KEGG: hsa04080	CellChatDB v1
Figure 1D	OPIOID	PENK_OPRM1	PENK	OPRM1	PENK	OPRM1	PENK;OPRM1	Secreted Signaling	Opioid neuropeptide precursor	secreted	G-protein coupled receptor 1	KEGG: hsa04080	CellChatDB v1
Figure 1D	OPIOID	POMC_OPRD1	POMC	OPRD1	POMC	OPRD1	POMC;OPRD1	Secreted Signaling	POMC	hormone	G-protein coupled receptor 1	KEGG: hsa04080	CellChatDB v1
Figure 1D	OPIOID	POMC_OPRK1	POMC	OPRK1	POMC	OPRK1	POMC;OPRK1	Secreted Signaling	POMC	hormone	G-protein coupled receptor 1	KEGG: hsa04080	CellChatDB v1
Figure 1D	OPIOID	POMC_OPRL1	POMC	OPRL1	POMC	OPRL1	POMC;OPRL1	Secreted Signaling	POMC	hormone	G-protein coupled receptor 1	KEGG: hsa04080	CellChatDB v1
Figure 1D	OPIOID	POMC_OPRM1	POMC	OPRM1	POMC	OPRM1	POMC;OPRM1	Secreted Signaling	POMC	hormone	G-protein coupled receptor 1	KEGG: hsa04080	CellChatDB v1
Figure 1D	HCRT	HCRT_HCRTR1	HCRT	HCRTR1	HCRT	HCRTR1	HCRT;HCRTR1	Secreted Signaling	Orexin	secreted	G-protein coupled receptor 1	KEGG: hsa04080	CellChatDB v1
Figure 1D	HCRT	HCRT_HCRTR2	HCRT	HCRTR2	HCRT	HCRTR2	HCRT;HCRTR2	Secreted Signaling	Orexin	secreted	G-protein coupled receptor 1	KEGG: hsa04080	CellChatDB v1
Figure 1D	OXT	OXT_OXTR	OXT	OXTR	OXT	OXTR	OXT;OXTR	Secreted Signaling	Vasopressin/oxytocin	hormone	G-protein coupled receptor 1	KEGG: hsa04080	CellChatDB v1
Figure 1D	SOMATOSTATIN	SST_SSTR1	SST	SSTR1	SST	SSTR1	SST;SSTR1	Secreted Signaling	Somatostatin	hormone	G-protein coupled receptor 1	KEGG: hsa04080	CellChatDB v1
Figure 1D	SOMATOSTATIN	SST_SSTR2	SST	SSTR2	SST	SSTR2	SST;SSTR2	Secreted Signaling	Somatostatin	hormone	G-protein coupled receptor 1	KEGG: hsa04080	CellChatDB v1
Figure 1D	SOMATOSTATIN	SST_SSTR3	SST	SSTR3	SST	SSTR3	SST;SSTR3	Secreted Signaling	Somatostatin	hormone	G-protein coupled receptor 1	KEGG: hsa04080	CellChatDB v1
Figure 1D	SOMATOSTATIN	SST_SSTR4	SST	SSTR4	SST	SSTR4	SST;SSTR4	Secreted Signaling	Somatostatin	hormone	G-protein coupled receptor 1	KEGG: hsa04080	CellChatDB v1
Figure 1D	SOMATOSTATIN	SST_SSTR5	SST	SSTR5	SST	SSTR5	SST;SSTR5	Secreted Signaling	Somatostatin	hormone	G-protein coupled receptor 1	KEGG: hsa04080	CellChatDB v1
Figure 1D	SOMATOSTATIN	CORT_SSTR1	CORT	SSTR1	CORT	SSTR1	CORT;SSTR1	Secreted Signaling	Somatostatin	hormone	G-protein coupled receptor 1	KEGG: hsa04080	CellChatDB v1
Figure 1D	SOMATOSTATIN	CORT_SSTR2	CORT	SSTR2	CORT	SSTR2	CORT;SSTR2	Secreted Signaling	Somatostatin	hormone	G-protein coupled receptor 1	KEGG: hsa04080	CellChatDB v1
Figure 1D	SOMATOSTATIN	CORT_SSTR3	CORT	SSTR3	CORT	SSTR3	CORT;SSTR3	Secreted Signaling	Somatostatin	hormone	G-protein coupled receptor 1	KEGG: hsa04080	CellChatDB v1
Figure 1D	SOMATOSTATIN	CORT_SSTR4	CORT	SSTR4	CORT	SSTR4	CORT;SSTR4	Secreted Signaling	Somatostatin	hormone	G-protein coupled receptor 1	KEGG: hsa04080	CellChatDB v1
Figure 1D	SOMATOSTATIN	CORT_SSTR5	CORT	SSTR5	CORT	SSTR5	CORT;SSTR5	Secreted Signaling	Somatostatin	hormone	G-protein coupled receptor 1	KEGG: hsa04080	CellChatDB v1
Figure 1D	TAC	TAC1_TACR1	TAC1	TACR1	TAC1	TACR1	TAC1;TACR1	Secreted Signaling	Tachykinin	secreted	G-protein coupled receptor 1	KEGG: hsa04080	CellChatDB v1
Figure 1D	TAC	TAC4_TACR1	TAC4	TACR1	TAC4	TACR1	TAC4;TACR1	Secreted Signaling	Tachykinin		G-protein coupled receptor 1	KEGG: hsa04080	CellChatDB v1
Figure 1D	TAC	TAC1_TACR2	TAC1	TACR2	TAC1	TACR2	TAC1;TACR2	Secreted Signaling	Tachykinin	secreted	G-protein coupled receptor 1	KEGG: hsa04080	CellChatDB v1
Figure 1D	TAC	TAC2_TACR3	TAC3	TACR3	TAC3	TACR3	TAC3;TACR3	Secreted Signaling	Tachykinin	secreted	G-protein coupled receptor 1	KEGG: hsa04080	CellChatDB v1
Figure 1D	UTS2	UTS2_UTS2R	UTS2	UTS2R	UTS2	UTS2R	UTS2;UTS2R	Secreted Signaling	Urotensin-2	hormone	G-protein coupled receptor 1	KEGG: hsa04080	CellChatDB v1
Figure 1D	AVP	AVP_AVPR2	AVP	AVPR2	AVP	AVPR2	AVP;AVPR2	Secreted Signaling	Vasopressin/oxytocin	hormone	G-protein coupled receptor 1	KEGG: hsa04080	CellChatDB v1
Figure 1D	AVP	AVP_AVPR1A	AVP	AVPR1A	AVP	AVPR1A	AVP;AVPR1A	Secreted Signaling	Vasopressin/oxytocin	hormone	G-protein coupled receptor 1	KEGG: hsa04080	CellChatDB v1
Figure 1D	AVP	AVP_AVPR1B	AVP	AVPR1B	AVP	AVPR1B	AVP;AVPR1B	Secreted Signaling	Vasopressin/oxytocin	hormone	G-protein coupled receptor 1	KEGG: hsa04080	CellChatDB v1
Figure 1D	PRLH	PRLH_PRLHR	PRLH	PRLHR	PRLH	PRLHR	PRLH;PRLHR	Secreted Signaling		hormone	G-protein coupled receptor 1	KEGG: hsa04080	CellChatDB v1
Figure 1D	PARs	PRSS3_F2R	PRSS3	F2R	PRSS3	F2R	PRSS3;F2R	Secreted Signaling	Peptidase S1		G-protein coupled receptor 1	KEGG: hsa04080	CellChatDB v1
Figure 1D	PARs	CTSG_F2R	CTSG	F2R	CTSG	F2R	CTSG;F2R	Secreted Signaling	Peptidase S1	secreted	G-protein coupled receptor 1	KEGG: hsa04080	CellChatDB v1
Figure 1D	PARs	F2_F2R	F2	F2R	F2	F2R	F2;F2R	Secreted Signaling	Peptidase S1	secreted	G-protein coupled receptor 1	KEGG: hsa04080	CellChatDB v1
Figure 1D	PARs	PLG_F2R	PLG	F2R	PLG	F2R	PLG;F2R	Secreted Signaling	Peptidase S1	secreted	G-protein coupled receptor 1	KEGG: hsa04080	CellChatDB v1
Figure 1D	PARs	GZMA_F2R	GZMA	F2R	GZMA	F2R	GZMA;F2R	Secreted Signaling	Peptidase S1		G-protein coupled receptor 1	KEGG: hsa04080	CellChatDB v1
Figure 1D	PARs	PRSS2_F2R	PRSS2	F2R	PRSS2	F2R	PRSS2;F2R	Secreted Signaling	Peptidase S1		G-protein coupled receptor 1	KEGG: hsa04080	CellChatDB v1
Figure 1D	PARs	PRSS1_F2R	PRSS1	F2R	PRSS1	F2R	PRSS1;F2R	Secreted Signaling	Peptidase S1		G-protein coupled receptor 1	KEGG: hsa04080	CellChatDB v1
Figure 1D	PARs	PRSS3_F2RL1	PRSS3	F2RL1	PRSS3	F2RL1	PRSS3;F2RL1	Secreted Signaling	Peptidase S1		G-protein coupled receptor 1	KEGG: hsa04080	CellChatDB v1
Figure 1D	PARs	CTSG_F2RL1	CTSG	F2RL1	CTSG	F2RL1	CTSG;F2RL1	Secreted Signaling	Peptidase S1	secreted	G-protein coupled receptor 1	KEGG: hsa04080	CellChatDB v1
Figure 1D	PARs	F2_F2RL1	F2	F2RL1	F2	F2RL1	F2;F2RL1	Secreted Signaling	Peptidase S1	secreted	G-protein coupled receptor 1	KEGG: hsa04080	CellChatDB v1
Figure 1D	PARs	PLG_F2RL1	PLG	F2RL1	PLG	F2RL1	PLG;F2RL1	Secreted Signaling	Peptidase S1	secreted	G-protein coupled receptor 1	KEGG: hsa04080	CellChatDB v1
Figure 1D	PARs	GZMA_F2RL1	GZMA	F2RL1	GZMA	F2RL1	GZMA;F2RL1	Secreted Signaling	Peptidase S1		G-protein coupled receptor 1	KEGG: hsa04080	CellChatDB v1
Figure 1D	PARs	PRSS2_F2RL1	PRSS2	F2RL1	PRSS2	F2RL1	PRSS2;F2RL1	Secreted Signaling	Peptidase S1		G-protein coupled receptor 1	KEGG: hsa04080	CellChatDB v1
Figure 1D	PARs	PRSS1_F2RL1	PRSS1	F2RL1	PRSS1	F2RL1	PRSS1;F2RL1	Secreted Signaling	Peptidase S1		G-protein coupled receptor 1	KEGG: hsa04080	CellChatDB v1
Figure 1D	PARs	PRSS3_F2RL2	PRSS3	F2RL2	PRSS3	F2RL2	PRSS3;F2RL2	Secreted Signaling	Peptidase S1		G-protein coupled receptor 1	KEGG: hsa04080	CellChatDB v1
Figure 1D	PARs	CTSG_F2RL2	CTSG	F2RL2	CTSG	F2RL2	CTSG;F2RL2	Secreted Signaling	Peptidase S1	secreted	G-protein coupled receptor 1	KEGG: hsa04080	CellChatDB v1
Figure 1D	PARs	F2_F2RL2	F2	F2RL2	F2	F2RL2	F2;F2RL2	Secreted Signaling	Peptidase S1	secreted	G-protein coupled receptor 1	KEGG: hsa04080	CellChatDB v1
Figure 1D	PARs	PLG_F2RL2	PLG	F2RL2	PLG	F2RL2	PLG;F2RL2	Secreted Signaling	Peptidase S1	secreted	G-protein coupled receptor 1	KEGG: hsa04080	CellChatDB v1
Figure 1D	PARs	GZMA_F2RL2	GZMA	F2RL2	GZMA	F2RL2	GZMA;F2RL2	Secreted Signaling	Peptidase S1		G-protein coupled receptor 1	KEGG: hsa04080	CellChatDB v1
Figure 1D	PARs	PRSS2_F2RL2	PRSS2	F2RL2	PRSS2	F2RL2	PRSS2;F2RL2	Secreted Signaling	Peptidase S1		G-protein coupled receptor 1	KEGG: hsa04080	CellChatDB v1
Figure 1D	PARs	PRSS1_F2RL2	PRSS1	F2RL2	PRSS1	F2RL2	PRSS1;F2RL2	Secreted Signaling	Peptidase S1		G-protein coupled receptor 1	KEGG: hsa04080	CellChatDB v1
Figure 1D	PARs	PRSS3_F2RL3	PRSS3	F2RL3	PRSS3	F2RL3	PRSS3;F2RL3	Secreted Signaling	Peptidase S1		G-protein coupled receptor 1	KEGG: hsa04080	CellChatDB v1
Figure 1D	PARs	CTSG_F2RL3	CTSG	F2RL3	CTSG	F2RL3	CTSG;F2RL3	Secreted Signaling	Peptidase S1	secreted	G-protein coupled receptor 1	KEGG: hsa04080	CellChatDB v1
Figure 1D	PARs	F2_F2RL3	F2	F2RL3	F2	F2RL3	F2;F2RL3	Secreted Signaling	Peptidase S1	secreted	G-protein coupled receptor 1	KEGG: hsa04080	CellChatDB v1
Figure 1D	PARs	GZMA_F2RL3	GZMA	F2RL3	GZMA	F2RL3	GZMA;F2RL3	Secreted Signaling	Peptidase S1		G-protein coupled receptor 1	KEGG: hsa04080	CellChatDB v1
Figure 1D	PARs	PLG_F2RL3	PLG	F2RL3	PLG	F2RL3	PLG;F2RL3	Secreted Signaling	Peptidase S1	secreted	G-protein coupled receptor 1	KEGG: hsa04080	CellChatDB v1
Figure 1D	PARs	PRSS2_F2RL3	PRSS2	F2RL3	PRSS2	F2RL3	PRSS2;F2RL3	Secreted Signaling	Peptidase S1		G-protein coupled receptor 1	KEGG: hsa04080	CellChatDB v1
Figure 1D	PARs	PRSS1_F2RL3	PRSS1	F2RL3	PRSS1	F2RL3	PRSS1;F2RL3	Secreted Signaling	Peptidase S1		G-protein coupled receptor 1	KEGG: hsa04080	CellChatDB v1
Figure 1D	PARs	PRSS3_PARD3	PRSS3	PARD3	PRSS3	PARD3	PRSS3;PARD3	Secreted Signaling	Peptidase S1		PAR3	KEGG: hsa04080	CellChatDB v1
Figure 1D	PARs	CTSG_PARD3	CTSG	PARD3	CTSG	PARD3	CTSG;PARD3	Secreted Signaling	Peptidase S1	secreted	PAR3	KEGG: hsa04080	CellChatDB v1
Figure 1D	PARs	F2_PARD3	F2	PARD3	F2	PARD3	F2;PARD3	Secreted Signaling	Peptidase S1	secreted	PAR3	KEGG: hsa04080	CellChatDB v1
Figure 1D	PARs	GZMA_PARD3	GZMA	PARD3	GZMA	PARD3	GZMA;PARD3	Secreted Signaling	Peptidase S1		PAR3	KEGG: hsa04080	CellChatDB v1
Figure 1D	PARs	PLG_PARD3	PLG	PARD3	PLG	PARD3	PLG;PARD3	Secreted Signaling	Peptidase S1	secreted	PAR3	KEGG: hsa04080	CellChatDB v1
Figure 1D	PARs	PRSS2_PARD3	PRSS2	PARD3	PRSS2	PARD3	PRSS2;PARD3	Secreted Signaling	Peptidase S1		PAR3	KEGG: hsa04080	CellChatDB v1
Figure 1D	PARs	PRSS1_PARD3	PRSS1	PARD3	PRSS1	PARD3	PRSS1;PARD3	Secreted Signaling	Peptidase S1		PAR3	KEGG: hsa04080	CellChatDB v1
Figure 1D	PMCH	PMCH_MCHR1	PMCH	MCHR1	PMCH	MCHR1	PMCH;MCHR1	Secreted Signaling	Melanin-concentrating hormone	hormone	G-protein coupled receptor 1	KEGG: hsa04080	CellChatDB v1
Figure 1D	PROK	PROK1_PROKR2	PROK1	PROKR2	PROK1	PROKR2	PROK1;PROKR2	Secreted Signaling	AVIT (prokineticin)	growth factor	G-protein coupled receptor 1	PMID: 24496457	CellChatDB v1
Figure 1D	PROK	PROK1_PROKR1	PROK1	PROKR1	PROK1	PROKR1	PROK1;PROKR1	Secreted Signaling	AVIT (prokineticin)	growth factor	G-protein coupled receptor 1	PMID: 24496457	CellChatDB v1
Figure 1D	PROK	PROK2_PROKR1	PROK2	PROKR1	PROK2	PROKR1	PROK2;PROKR1	Secreted Signaling	AVIT (prokineticin)	secreted	G-protein coupled receptor 1	PMID: 24496457	CellChatDB v1
Figure 1D	PROK	PROK2_PROKR2	PROK2	PROKR2	PROK2	PROKR2	PROK2;PROKR2	Secreted Signaling	AVIT (prokineticin)	secreted	G-protein coupled receptor 1	PMID: 24496457	CellChatDB v1
Figure 1D	PACAP	ADCYAP1_ADCYAP1R1	ADCYAP1	ADCYAP1R1	ADCYAP1	ADCYAP1R1	ADCYAP1;ADCYAP1R1	Secreted Signaling	Glucagon	hormone	G-protein coupled receptor 2	PMID: 21350482	CellChatDB v1
Figure 1D	VIP	VIP_VIPR1	VIP	VIPR1	VIP	VIPR1	VIP;VIPR1	Secreted Signaling	Glucagon	hormone	G-protein coupled receptor 2	PMID: 10655512	CellChatDB v1
Figure 1D	VIP	VIP_VIPR2	VIP	VIPR2	VIP	VIPR2	VIP;VIPR2	Secreted Signaling	Glucagon	hormone	G-protein coupled receptor 2	KEGG: hsa04080	CellChatDB v1
Figure 1D	NPR1	NPPA_NPR1	NPPA	NPR1	NPPA	NPR1	NPPA;NPR1	Secreted Signaling	Natriuretic peptide	hormone	Adenylyl cyclase class-4/guanylyl cyclase	KEGG: hsa04080; PMID: 29934640	CellChatDB v1
Figure 1D	NPR1	NPPB_NPR1	NPPB	NPR1	NPPB	NPR1	NPPB;NPR1	Secreted Signaling	Natriuretic peptide		Adenylyl cyclase class-4/guanylyl cyclase	KEGG: hsa04080; PMID: 29934641	CellChatDB v1
Figure 1D	NPR2	NPPC_NPR2	NPPC	NPR2	NPPC	NPR2	NPPC;NPR2	Secreted Signaling	Natriuretic peptide		Adenylyl cyclase class-4/guanylyl cyclase	KEGG: hsa04080; PMID: 29934642	CellChatDB v1
Figure 1D	KIT	KITL_KIT	KITLG	KIT	KITLG	KIT	KITLG;KIT	Secreted Signaling	SCF	growth factor	Protein kinase superfamily, Tyr protein kinase	KEGG: hsa04080	CellChatDB v1
Figure 1D	GIPR	GCG_GIPR	GCG	GIPR	GCG	GIPR	GCG;GIPR	Secreted Signaling	Glucagon	hormone	G-protein coupled receptor 2	KEGG: hsa04080	CellChatDB v1
Figure 1D	GIPR	GIP_GIPR	GIP	GIPR	GIP	GIPR	GIP;GIPR	Secreted Signaling	Glucagon	hormone	G-protein coupled receptor 2	KEGG: hsa04080	CellChatDB v1
Figure 1D	FSH	FSHB_FSHR	FSHB	FSHR	FSHB	FSHR	FSHB;FSHR	Secreted Signaling	Glycoprotein hormones subunit beta	hormone	G-protein coupled receptor 1	KEGG: hsa04080	CellChatDB v1
Figure 1D	FSH	CGA_FSHR	CGA	FSHR	CGA	FSHR	CGA;FSHR	Secreted Signaling	Glycoprotein hormones subunit alpha	hormone	G-protein coupled receptor 1	KEGG: hsa04080	CellChatDB v1
Figure 1D	LHB	LHB_LHCGR	LHB	LHCGR	LHB	LHCGR	LHB;LHCGR	Secreted Signaling	Glycoprotein hormones subunit beta	hormone	G-protein coupled receptor 1	KEGG: hsa04080	CellChatDB v1
Figure 1D	LHB	CGA_LHCGR	CGA	LHCGR	CGA	LHCGR	CGA;LHCGR	Secreted Signaling	Glycoprotein hormones subunit alpha	hormone	G-protein coupled receptor 1	KEGG: hsa04080	CellChatDB v1
Figure 1D	TSH	TSHB_TSHR	TSHB	TSHR	TSHB	TSHR	TSHB;TSHR	Secreted Signaling	Glycoprotein hormones subunit beta	hormone	G-protein coupled receptor 1	KEGG: hsa04080	CellChatDB v1
Figure 1D	TSH	CGA_TSHR	CGA	TSHR	CGA	TSHR	CGA;TSHR	Secreted Signaling	Glycoprotein hormones subunit alpha	hormone	G-protein coupled receptor 1	KEGG: hsa04080	CellChatDB v1
Figure 1D	NT	BDNF_NTRK2	BDNF	NTRK2	BDNF	NTRK2	BDNF;NTRK2	Secreted Signaling	NGF-beta	growth factor	Protein kinase superfamily, Tyr protein kinase	PMID: 27908981	CellChatDB v1
Figure 1D	NT	NGF_NTRK1	NGF	NTRK1	NGF	NTRK1	NGF;NTRK1	Secreted Signaling	NGF-beta	growth factor	Protein kinase superfamily, Tyr protein kinase	PMID: 27908981	CellChatDB v1
Figure 1D	FLT3	FLT3L_FLT3	FLT3LG	FLT3	FLT3LG	FLT3	FLT3LG;FLT3	Secreted Signaling		cytokine	Protein kinase superfamily, Tyr protein kinase	PMID: 25992210	CellChatDB v1
Figure 1D	HGF	HGF_MET	HGF	MET	HGF	MET	HGF;MET	Secreted Signaling	Peptidase S1	growth factor	Protein kinase superfamily, Tyr protein kinase	PMID: 28475121	CellChatDB v1
Figure 1D	NT	KLK3_NTRK1	KLK3	NTRK1	KLK3	NTRK1	KLK3;NTRK1	Secreted Signaling	Peptidase S1		Protein kinase superfamily, Tyr protein kinase	PMID: 27908981	CellChatDB v1
Figure 1D	NT	NTF3_NTRK1	NTF3	NTRK1	NTF3	NTRK1	NTF3;NTRK1	Secreted Signaling	NGF-beta	growth factor	Protein kinase superfamily, Tyr protein kinase	PMID: 27908981	CellChatDB v1
Figure 1D	NT	NTF3_NTRK2	NTF3	NTRK2	NTF3	NTRK2	NTF3;NTRK2	Secreted Signaling	NGF-beta	growth factor	Protein kinase superfamily, Tyr protein kinase	PMID: 27908981	CellChatDB v1
Figure 1D	NT	NTF3_NTRK3	NTF3	NTRK3	NTF3	NTRK3	NTF3;NTRK3	Secreted Signaling	NGF-beta	growth factor	Protein kinase superfamily, Tyr protein kinase	PMID: 27908981	CellChatDB v1
Figure 1D	NT	NTF5_NTRK2	NTF4	NTRK2	NTF4	NTRK2	NTF4;NTRK2	Secreted Signaling	NGF-beta	growth factor	Protein kinase superfamily, Tyr protein kinase	PMID: 27908981	CellChatDB v1
Figure 1D	SEMA3	SEMA3A_NRP1_PLXNA1	SEMA3A	NRP1_PLXNA1	SEMA3A	NRP1;PLXNA1	SEMA3A;NRP1;PLXNA1	Secreted Signaling	Semaphorin	secreted	Neuropilin, Plexin	PMID: 27533782	CellChatDB v1
Figure 1D	SEMA3	SEMA3A_NRP1_PLXNA2	SEMA3A	NRP1_PLXNA2	SEMA3A	NRP1;PLXNA2	SEMA3A;NRP1;PLXNA2	Secreted Signaling	Semaphorin	secreted	Neuropilin, Plexin	PMID: 27533782	CellChatDB v1
Figure 1D	SEMA3	SEMA3A_NRP1_PLXNA3	SEMA3A	NRP1_PLXNA3	SEMA3A	PLXNA3;NRP1	SEMA3A;PLXNA3;NRP1	Secreted Signaling	Semaphorin	secreted	Plexin, Neuropilin	PMID: 27533782	CellChatDB v1
Figure 1D	SEMA3	SEMA3A_NRP1_PLXNA4	SEMA3A	NRP1_PLXNA4	SEMA3A	PLXNA4;NRP1	SEMA3A;PLXNA4;NRP1	Secreted Signaling	Semaphorin	secreted	Plexin, Neuropilin	PMID: 27533782	CellChatDB v1
Figure 1D	SEMA3	SEMA3B_NRP1_PLXNA1	SEMA3B	NRP1_PLXNA1	SEMA3B	NRP1;PLXNA1	SEMA3B;NRP1;PLXNA1	Secreted Signaling	Semaphorin		Neuropilin, Plexin	PMID: 27533782	CellChatDB v1
Figure 1D	SEMA3	SEMA3B_NRP1_PLXNA2	SEMA3B	NRP1_PLXNA2	SEMA3B	NRP1;PLXNA2	SEMA3B;NRP1;PLXNA2	Secreted Signaling	Semaphorin		Neuropilin, Plexin	PMID: 27533782	CellChatDB v1
Figure 1D	SEMA3	SEMA3B_NRP1_PLXNA3	SEMA3B	NRP1_PLXNA3	SEMA3B	PLXNA3;NRP1	SEMA3B;PLXNA3;NRP1	Secreted Signaling	Semaphorin		Plexin, Neuropilin	PMID: 27533782	CellChatDB v1
Figure 1D	SEMA3	SEMA3B_NRP1_PLXNA4	SEMA3B	NRP1_PLXNA4	SEMA3B	PLXNA4;NRP1	SEMA3B;PLXNA4;NRP1	Secreted Signaling	Semaphorin		Plexin, Neuropilin	PMID: 27533782	CellChatDB v1
Figure 1D	SEMA3	SEMA3C_NRP1_PLXNA1	SEMA3C	NRP1_PLXNA1	SEMA3C	NRP1;PLXNA1	SEMA3C;NRP1;PLXNA1	Secreted Signaling	Semaphorin	secreted	Neuropilin, Plexin	PMID: 27533782	CellChatDB v1
Figure 1D	SEMA3	SEMA3C_NRP1_PLXNA2	SEMA3C	NRP1_PLXNA2	SEMA3C	NRP1;PLXNA2	SEMA3C;NRP1;PLXNA2	Secreted Signaling	Semaphorin	secreted	Neuropilin, Plexin	PMID: 27533782	CellChatDB v1
Figure 1D	SEMA3	SEMA3C_NRP1_PLXNA3	SEMA3C	NRP1_PLXNA3	SEMA3C	PLXNA3;NRP1	SEMA3C;PLXNA3;NRP1	Secreted Signaling	Semaphorin	secreted	Plexin, Neuropilin	PMID: 27533782	CellChatDB v1
Figure 1D	SEMA3	SEMA3C_NRP1_PLXNA4	SEMA3C	NRP1_PLXNA4	SEMA3C	PLXNA4;NRP1	SEMA3C;PLXNA4;NRP1	Secreted Signaling	Semaphorin	secreted	Plexin, Neuropilin	PMID: 27533782	CellChatDB v1
Figure 1D	SEMA3	SEMA3D_NRP1_PLXNA1	SEMA3D	NRP1_PLXNA1	SEMA3D	NRP1;PLXNA1	SEMA3D;NRP1;PLXNA1	Secreted Signaling	Semaphorin		Neuropilin, Plexin	PMID: 27533782	CellChatDB v1
Figure 1D	SEMA3	SEMA3D_NRP1_PLXNA2	SEMA3D	NRP1_PLXNA2	SEMA3D	NRP1;PLXNA2	SEMA3D;NRP1;PLXNA2	Secreted Signaling	Semaphorin		Neuropilin, Plexin	PMID: 27533782	CellChatDB v1
Figure 1D	SEMA3	SEMA3D_NRP1_PLXNA3	SEMA3D	NRP1_PLXNA3	SEMA3D	PLXNA3;NRP1	SEMA3D;PLXNA3;NRP1	Secreted Signaling	Semaphorin		Plexin, Neuropilin	PMID: 27533782	CellChatDB v1
Figure 1D	SEMA3	SEMA3D_NRP1_PLXNA4	SEMA3D	NRP1_PLXNA4	SEMA3D	PLXNA4;NRP1	SEMA3D;PLXNA4;NRP1	Secreted Signaling	Semaphorin		Plexin, Neuropilin	PMID: 27533782	CellChatDB v1
Figure 1D	SEMA3	SEMA3B_NRP2_PLXNA1	SEMA3B	NRP2_PLXNA1	SEMA3B	PLXNA1;NRP2	SEMA3B;PLXNA1;NRP2	Secreted Signaling	Semaphorin		Plexin, Neuropilin	PMID: 27533782	CellChatDB v1
Figure 1D	SEMA3	SEMA3B_NRP2_PLXNA2	SEMA3B	NRP2_PLXNA2	SEMA3B	NRP2;PLXNA2	SEMA3B;NRP2;PLXNA2	Secreted Signaling	Semaphorin		Neuropilin, Plexin	PMID: 27533782	CellChatDB v1
Figure 1D	SEMA3	SEMA3B_NRP2_PLXNA3	SEMA3B	NRP2_PLXNA3	SEMA3B	PLXNA3;NRP2	SEMA3B;PLXNA3;NRP2	Secreted Signaling	Semaphorin		Plexin, Neuropilin	PMID: 27533782	CellChatDB v1
Figure 1D	SEMA3	SEMA3B_NRP2_PLXNA4	SEMA3B	NRP2_PLXNA4	SEMA3B	PLXNA4;NRP2	SEMA3B;PLXNA4;NRP2	Secreted Signaling	Semaphorin		Plexin, Neuropilin	PMID: 27533782	CellChatDB v1
Figure 1D	SEMA3	SEMA3C_NRP2_PLXNA1	SEMA3C	NRP2_PLXNA1	SEMA3C	PLXNA1;NRP2	SEMA3C;PLXNA1;NRP2	Secreted Signaling	Semaphorin	secreted	Plexin, Neuropilin	PMID: 27533782	CellChatDB v1
Figure 1D	SEMA3	SEMA3C_NRP2_PLXNA2	SEMA3C	NRP2_PLXNA2	SEMA3C	NRP2;PLXNA2	SEMA3C;NRP2;PLXNA2	Secreted Signaling	Semaphorin	secreted	Neuropilin, Plexin	PMID: 27533782	CellChatDB v1
Figure 1D	SEMA3	SEMA3C_NRP2_PLXNA3	SEMA3C	NRP2_PLXNA3	SEMA3C	PLXNA3;NRP2	SEMA3C;PLXNA3;NRP2	Secreted Signaling	Semaphorin	secreted	Plexin, Neuropilin	PMID: 27533782	CellChatDB v1
Figure 1D	SEMA3	SEMA3C_NRP2_PLXNA4	SEMA3C	NRP2_PLXNA4	SEMA3C	PLXNA4;NRP2	SEMA3C;PLXNA4;NRP2	Secreted Signaling	Semaphorin	secreted	Plexin, Neuropilin	PMID: 27533782	CellChatDB v1
Figure 1D	SEMA3	SEMA3D_NRP2_PLXNA1	SEMA3D	NRP2_PLXNA1	SEMA3D	PLXNA1;NRP2	SEMA3D;PLXNA1;NRP2	Secreted Signaling	Semaphorin		Plexin, Neuropilin	PMID: 27533782	CellChatDB v1
Figure 1D	SEMA3	SEMA3D_NRP2_PLXNA2	SEMA3D	NRP2_PLXNA2	SEMA3D	NRP2;PLXNA2	SEMA3D;NRP2;PLXNA2	Secreted Signaling	Semaphorin		Neuropilin, Plexin	PMID: 27533782	CellChatDB v1
Figure 1D	SEMA3	SEMA3D_NRP2_PLXNA3	SEMA3D	NRP2_PLXNA3	SEMA3D	PLXNA3;NRP2	SEMA3D;PLXNA3;NRP2	Secreted Signaling	Semaphorin		Plexin, Neuropilin	PMID: 27533782	CellChatDB v1
Figure 1D	SEMA3	SEMA3D_NRP2_PLXNA4	SEMA3D	NRP2_PLXNA4	SEMA3D	PLXNA4;NRP2	SEMA3D;PLXNA4;NRP2	Secreted Signaling	Semaphorin		Plexin, Neuropilin	PMID: 27533782	CellChatDB v1
Figure 1D	SEMA3	SEMA3F_NRP2_PLXNA1	SEMA3F	NRP2_PLXNA1	SEMA3F	PLXNA1;NRP2	SEMA3F;PLXNA1;NRP2	Secreted Signaling	Semaphorin	secreted	Plexin, Neuropilin	PMID: 27533782	CellChatDB v1
Figure 1D	SEMA3	SEMA3F_NRP2_PLXNA2	SEMA3F	NRP2_PLXNA2	SEMA3F	NRP2;PLXNA2	SEMA3F;NRP2;PLXNA2	Secreted Signaling	Semaphorin	secreted	Neuropilin, Plexin	PMID: 27533782	CellChatDB v1
Figure 1D	SEMA3	SEMA3F_NRP2_PLXNA3	SEMA3F	NRP2_PLXNA3	SEMA3F	PLXNA3;NRP2	SEMA3F;PLXNA3;NRP2	Secreted Signaling	Semaphorin	secreted	Plexin, Neuropilin	PMID: 27533782	CellChatDB v1
Figure 1D	SEMA3	SEMA3F_NRP2_PLXNA4	SEMA3F	NRP2_PLXNA4	SEMA3F	PLXNA4;NRP2	SEMA3F;PLXNA4;NRP2	Secreted Signaling	Semaphorin	secreted	Plexin, Neuropilin	PMID: 27533782	CellChatDB v1
Figure 1D	SEMA3	SEMA3G_NRP2_PLXNA1	SEMA3G	NRP2_PLXNA1	SEMA3G	PLXNA1;NRP2	SEMA3G;PLXNA1;NRP2	Secreted Signaling	Semaphorin		Plexin, Neuropilin	PMID: 27533782	CellChatDB v1
Figure 1D	SEMA3	SEMA3G_NRP2_PLXNA2	SEMA3G	NRP2_PLXNA2	SEMA3G	NRP2;PLXNA2	SEMA3G;NRP2;PLXNA2	Secreted Signaling	Semaphorin		Neuropilin, Plexin	PMID: 27533782	CellChatDB v1
Figure 1D	SEMA3	SEMA3G_NRP2_PLXNA3	SEMA3G	NRP2_PLXNA3	SEMA3G	PLXNA3;NRP2	SEMA3G;PLXNA3;NRP2	Secreted Signaling	Semaphorin		Plexin, Neuropilin	PMID: 27533782	CellChatDB v1
Figure 1D	SEMA3	SEMA3G_NRP2_PLXNA4	SEMA3G	NRP2_PLXNA4	SEMA3G	PLXNA4;NRP2	SEMA3G;PLXNA4;NRP2	Secreted Signaling	Semaphorin		Plexin, Neuropilin	PMID: 27533782	CellChatDB v1
Figure 1D	SEMA3	SEMA3C_NRP1_NRP2	SEMA3C	NRP1_NRP2	SEMA3C	NRP1;PLXND1;NRP2	SEMA3C;NRP1;PLXND1;NRP2	Secreted Signaling	Semaphorin	secreted	Neuropilin, Plexin	PMID: 27533782	CellChatDB v1
Figure 1D	SEMA3	SEMA3C_PLXND1	SEMA3C	PLXND1	SEMA3C	PLXND1	SEMA3C;PLXND1	Secreted Signaling	Semaphorin	secreted	Plexin	PMID: 27533782	CellChatDB v1
Figure 1D	SEMA3	SEMA3E_PLXND1	SEMA3E	PLXND1	SEMA3E	PLXND1	SEMA3E;PLXND1	Secreted Signaling	Semaphorin	secreted	Plexin	PMID: 22325954	CellChatDB v1
Figure 1D	CALCR	ADM_CALCR	ADM	CALCR	ADM	CALCR	ADM;CALCR	Secreted Signaling	Adrenomedullin	hormone	G-protein coupled receptor 2	KEGG: hsa04080	CellChatDB v1
Figure 1D	CALCR	ADM_CALCRL	ADM	CALCRL	ADM	CALCRL	ADM;CALCRL	Secreted Signaling	Adrenomedullin	hormone	G-protein coupled receptor 2	KEGG: hsa04080	CellChatDB v1
Figure 1D	AGT	AGT_MAS1	AGT	MAS1	AGT	MAS1	AGT;MAS1	Secreted Signaling	Serpin	secreted	G-protein coupled receptor 1	KEGG: hsa04080	CellChatDB v1
Figure 1D	ANNEXIN	ANXA1_FPR2	ANXA1	FPR2	ANXA1	FPR2	ANXA1;FPR2	Secreted Signaling	Annexin	secreted	G-protein coupled receptor 1	PMID: 23230437	CellChatDB v1
Figure 1D	ANNEXIN	ANXA1_FPR1	ANXA1	FPR1	ANXA1	FPR1	ANXA1;FPR1	Secreted Signaling	Annexin	secreted	G-protein coupled receptor 1	PMID: 23230437	CellChatDB v1
Figure 1D	APJ	APELA_APLNR	APELA	APLNR	APELA	APLNR	APELA;APLNR	Secreted Signaling	Elabela/Toddler	hormone	G-protein coupled receptor 1	PMID: 25995451	CellChatDB v1
Figure 1D	CALCR	CALCA_CALCR	CALCA	CALCR	CALCA	CALCR	CALCA;CALCR	Secreted Signaling	Calcitonin	hormone	G-protein coupled receptor 2	KEGG: hsa04080	CellChatDB v1
Figure 1D	CALCR	CALCA_CALCRL	CALCA	CALCRL	CALCA	CALCRL	CALCA;CALCRL	Secreted Signaling	Calcitonin	hormone	G-protein coupled receptor 2	KEGG: hsa04080	CellChatDB v1
Figure 1D	CALCR	CALCB_CALCR	CALCB	CALCR	CALCB	CALCR	CALCB;CALCR	Secreted Signaling	Calcitonin	hormone	G-protein coupled receptor 2	KEGG: hsa04080	CellChatDB v1
Figure 1D	CALCR	CALCB_CALCRL	CALCB	CALCRL	CALCB	CALCRL	CALCB;CALCRL	Secreted Signaling	Calcitonin	hormone	G-protein coupled receptor 2	KEGG: hsa04080	CellChatDB v1
Figure 1D	CRH	CRH_CRHR1	CRH	CRHR1	CRH	CRHR1	CRH;CRHR1	Secreted Signaling	Sauvagine/corticotropin-releasing factor/urotensin I	hormone	G-protein coupled receptor 2	KEGG: hsa04080	CellChatDB v1
Figure 1D	CRH	CRH_CRHR2	CRH	CRHR2	CRH	CRHR2	CRH;CRHR2	Secreted Signaling	Sauvagine/corticotropin-releasing factor/urotensin I	hormone	G-protein coupled receptor 2	KEGG: hsa04080	CellChatDB v1
Figure 1D	ENHO	ENHO_GPR19	ENHO	GPR19	ENHO	GPR19	ENHO;GPR19	Secreted Signaling			G-protein coupled receptor 1	PMID: 28476646	CellChatDB v1
Figure 1D	GAS	GAS6_AXL	GAS6	AXL	GAS6	AXL	GAS6;AXL	Secreted Signaling		secreted	Protein kinase superfamily, Tyr protein kinase	PMID: 27801848	CellChatDB v1
Figure 1D	GAS	GAS6_MERTK	GAS6	MERTK	GAS6	MERTK	GAS6;MERTK	Secreted Signaling		secreted	Protein kinase superfamily, Tyr protein kinase	PMID: 27801848	CellChatDB v1
Figure 1D	GAS	GAS6_TYRO3	GAS6	TYRO3	GAS6	TYRO3	GAS6;TYRO3	Secreted Signaling		secreted	Protein kinase superfamily, Tyr protein kinase	PMID: 27801848	CellChatDB v1
Figure 1D	GCG	GCG_GCGR	GCG	GCGR	GCG	GCGR	GCG;GCGR	Secreted Signaling	Glucagon	hormone	G-protein coupled receptor 2	KEGG: hsa04080	CellChatDB v1
Figure 1D	GCG	GCG_GLP1R	GCG	GLP1R	GCG	GLP1R	GCG;GLP1R	Secreted Signaling	Glucagon	hormone	G-protein coupled receptor 2	KEGG: hsa04080	CellChatDB v1
Figure 1D	GCG	GCG_GLP2R	GCG	GLP2R	GCG	GLP2R	GCG;GLP2R	Secreted Signaling	Glucagon	hormone	G-protein coupled receptor 2	KEGG: hsa04080	CellChatDB v1
Figure 1D	GH	GH_PRLR	GH1	PRLR	GH1	PRLR	GH1;PRLR	Secreted Signaling	Somatotropin/prolactin	hormone	Type I cytokine receptor	PMID: 23192981	CellChatDB v1
Figure 1D	GHRH	GHRH_VIPR1	GHRH	VIPR1	GHRH	VIPR1	GHRH;VIPR1	Secreted Signaling	Glucagon	secreted	G-protein coupled receptor 2	PMID: 10655511	CellChatDB v1
Figure 1D	GHRH	GHRH_VIPR2	GHRH	VIPR2	GHRH	VIPR2	GHRH;VIPR2	Secreted Signaling	Glucagon	secreted	G-protein coupled receptor 2	PMID: 10655511	CellChatDB v1
Figure 1D	GHRH	GHRH_GHSR	GHRH	GHSR	GHRH	GHSR	GHRH;GHSR	Secreted Signaling	Glucagon	secreted	G-protein coupled receptor 1	PMID: 19088192	CellChatDB v1
Figure 1D	GHRH	GHRH_GHRHR	GHRH	GHRHR	GHRH	GHRHR	GHRH;GHRHR	Secreted Signaling	Glucagon	secreted	G-protein coupled receptor 2	PMID: 26917260	CellChatDB v1
Figure 1D	GNRH	GNRH1_GNRHR	GNRH1	GNRHR	GNRH1	GNRHR	GNRH1;GNRHR	Secreted Signaling	GnRH	hormone	G-protein coupled receptor 1	PMID: 19640273	CellChatDB v1
Figure 1D	GRN	GRN_SORT1	GRN	SORT1	GRN	SORT1	GRN;SORT1	Secreted Signaling	Granulin		VPS10-related sortilin	PMID: 29555433	CellChatDB v1
Figure 1D	GUCA	GUCA2A_GUCY2C	GUCA2A	GUCY2C	GUCA2A	GUCY2C	GUCA2A;GUCY2C	Secreted Signaling	Guanylin		Adenylyl cyclase class-4/guanylyl cyclase	PMID: 22384056	CellChatDB v1
Figure 1D	GUCA	GUCA2B_GUCY2C	GUCA2B	GUCY2C	GUCA2B	GUCY2C	GUCA2B;GUCY2C	Secreted Signaling	Guanylin		Adenylyl cyclase class-4/guanylyl cyclase	PMID: 22384056	CellChatDB v1
Figure 1D	CALCR	IAPP_CALCR	IAPP	CALCR	IAPP	CALCR	IAPP;CALCR	Secreted Signaling	Calcitonin	hormone	G-protein coupled receptor 2	KEGG: hsa04080	CellChatDB v1
Figure 1D	CALCR	IAPP_CALCRL	IAPP	CALCRL	IAPP	CALCRL	IAPP;CALCRL	Secreted Signaling	Calcitonin	hormone	G-protein coupled receptor 2	KEGG: hsa04080	CellChatDB v1
Figure 1D	RLN	INSL3_RXFP2	INSL3	RXFP2	INSL3	RXFP2	INSL3;RXFP2	Secreted Signaling	Insulin	hormone	G-protein coupled receptor 1	KEGG: hsa04080	CellChatDB v1
Figure 1D	RLN	INSL3_RXFP1	INSL3	RXFP1	INSL3	RXFP1	INSL3;RXFP1	Secreted Signaling	Insulin	hormone	G-protein coupled receptor 1	KEGG: hsa04080	CellChatDB v1
Figure 1D	RLN	INSL3_RXFP4	INSL3	RXFP4	INSL3	RXFP4	INSL3;RXFP4	Secreted Signaling	Insulin	hormone	G-protein coupled receptor 1	KEGG: hsa04080	CellChatDB v1
Figure 1D	RLN	INSL3_RXFP3	INSL3	RXFP3	INSL3	RXFP3	INSL3;RXFP3	Secreted Signaling	Insulin	hormone	G-protein coupled receptor 1	KEGG: hsa04080	CellChatDB v1
Figure 1D	RLN	INSL5_RXFP4	INSL5	RXFP4	INSL5	RXFP4	INSL5;RXFP4	Secreted Signaling	Insulin	hormone	G-protein coupled receptor 1	KEGG: hsa04080	CellChatDB v1
Figure 1D	RLN	INSL5_RXFP3	INSL5	RXFP3	INSL5	RXFP3	INSL5;RXFP3	Secreted Signaling	Insulin	hormone	G-protein coupled receptor 1	KEGG: hsa04080	CellChatDB v1
Figure 1D	RLN	INSL5_RXFP2	INSL5	RXFP2	INSL5	RXFP2	INSL5;RXFP2	Secreted Signaling	Insulin	hormone	G-protein coupled receptor 1	KEGG: hsa04080	CellChatDB v1
Figure 1D	RLN	INSL5_RXFP1	INSL5	RXFP1	INSL5	RXFP1	INSL5;RXFP1	Secreted Signaling	Insulin	hormone	G-protein coupled receptor 1	KEGG: hsa04080	CellChatDB v1
Figure 1D	LEP	LEP_LEPR	LEP	LEPR	LEP	LEPR	LEP;LEPR	Secreted Signaling	Leptin	secreted	Type I cytokine receptor	KEGG: hsa04080	CellChatDB v1
Figure 1D	GALECTIN	LGALS9_CD45	LGALS9	PTPRC	LGALS9	PTPRC	LGALS9;PTPRC	Secreted Signaling		immune-related	Protein-tyrosine phosphatase	PMID: 30120235	CellChatDB v1
Figure 1D	NPS	NPS_NPSR1	NPS	NPSR1	NPS	NPSR1	NPS;NPSR1	Secreted Signaling		secreted	G-protein coupled receptor 1	PMID: 19732772	CellChatDB v1
Figure 1D	NPVF	NPVF_NPFFR1	NPVF	NPFFR1	NPVF	NPFFR1	NPVF;NPFFR1	Secreted Signaling	FARP (FMRFamide related peptide)		G-protein coupled receptor 1	PMID: 29106375	CellChatDB v1
Figure 1D	NPVF	NPVF_NPFFR2	NPVF	NPFFR2	NPVF	NPFFR2	NPVF;NPFFR2	Secreted Signaling	FARP (FMRFamide related peptide)		G-protein coupled receptor 1	PMID: 29106375	CellChatDB v1
Figure 1D	OSTN	OSTN_NPR3	OSTN	NPR3	OSTN	NPR3	OSTN;NPR3	Secreted Signaling	Osteocrin		ANF receptor	PMID: 29326144	CellChatDB v1
Figure 1D	PMCH	PMCH_MERTK	PMCH	MERTK	PMCH	MERTK	PMCH;MERTK	Secreted Signaling	Melanin-concentrating hormone	hormone	Protein kinase superfamily, Tyr protein kinase	PMID: 30501104	CellChatDB v1
Figure 1D	PROS	PROS1_AXL	PROS1	AXL	PROS1	AXL	PROS1;AXL	Secreted Signaling			Protein kinase superfamily, Tyr protein kinase	PMID: 29531161	CellChatDB v1
Figure 1D	PROS	PROS1_TYRO3	PROS1	TYRO3	PROS1	TYRO3	PROS1;TYRO3	Secreted Signaling			Protein kinase superfamily, Tyr protein kinase	PMID: 30501104	CellChatDB v1
Figure 1D	PSAP	PSAP_GPR37L1	PSAP	GPR37L1	PSAP	GPR37L1	PSAP;GPR37L1	Secreted Signaling		secreted	G-protein coupled receptor 1	PMID: 23690594	CellChatDB v1
Figure 1D	PSAP	PSAP_GPR37	PSAP	GPR37	PSAP	GPR37	PSAP;GPR37	Secreted Signaling		secreted	G-protein coupled receptor 1	PMID: 23690594	CellChatDB v1
Figure 1D	PTH	PTH_PTH1R	PTH	PTH1R	PTH	PTH1R	PTH;PTH1R	Secreted Signaling	Parathyroid hormone	hormone	G-protein coupled receptor 2	KEGG: hsa04080	CellChatDB v1
Figure 1D	PTH	PTH_PTH2R	PTH	PTH2R	PTH	PTH2R	PTH;PTH2R	Secreted Signaling	Parathyroid hormone	hormone	G-protein coupled receptor 2	KEGG: hsa04080	CellChatDB v1
Figure 1D	PTH	PTH2_PTH1R	PTH2	PTH1R	PTH2	PTH1R	PTH2;PTH1R	Secreted Signaling	Parathyroid hormone	secreted	G-protein coupled receptor 2	KEGG: hsa04080	CellChatDB v1
Figure 1D	PTH	PTH2_PTH2R	PTH2	PTH2R	PTH2	PTH2R	PTH2;PTH2R	Secreted Signaling	Parathyroid hormone	secreted	G-protein coupled receptor 2	KEGG: hsa04080	CellChatDB v1
Figure 1D	PTH	PTHLH_PTH1R	PTHLH	PTH1R	PTHLH	PTH1R	PTHLH;PTH1R	Secreted Signaling	Parathyroid hormone	hormone	G-protein coupled receptor 2	PMID: 29577935	CellChatDB v1
Figure 1D	QRFP	QRFP_QRFPR	QRFP	QRFPR	QRFP	QRFPR	QRFP;QRFPR	Secreted Signaling	RFamide neuropeptide	secreted	G-protein coupled receptor 1	PMID: 25386115	CellChatDB v1
Figure 1D	CHEMERIN	RARRES2_GPR1	RARRES2	GPR1	RARRES2	GPR1	RARRES2;GPR1	Secreted Signaling		secreted	G-protein coupled receptor 1	PMID: 24671882	CellChatDB v1
Figure 1D	CHEMERIN	RARRES2_CMKLR1	RARRES2	CMKLR1	RARRES2	CMKLR1	RARRES2;CMKLR1	Secreted Signaling		secreted	Chemokine-like receptor (CMKLR)	PMID: 24671882	CellChatDB v1
Figure 1D	RLN	RLN1_RXFP2	RLN1	RXFP2	RLN1	RXFP2	RLN1;RXFP2	Secreted Signaling	Insulin	hormone	G-protein coupled receptor 1	KEGG: hsa04080	CellChatDB v1
Figure 1D	RLN	RLN1_RXFP1	RLN1	RXFP1	RLN1	RXFP1	RLN1;RXFP1	Secreted Signaling	Insulin	hormone	G-protein coupled receptor 1	KEGG: hsa04080	CellChatDB v1
Figure 1D	RLN	RLN1_RXFP3	RLN1	RXFP3	RLN1	RXFP3	RLN1;RXFP3	Secreted Signaling	Insulin	hormone	G-protein coupled receptor 1	KEGG: hsa04080	CellChatDB v1
Figure 1D	RLN	RLN1_RXFP4	RLN1	RXFP4	RLN1	RXFP4	RLN1;RXFP4	Secreted Signaling	Insulin	hormone	G-protein coupled receptor 1	KEGG: hsa04080	CellChatDB v1
Figure 1D	RLN	RLN3_RXFP3	RLN3	RXFP3	RLN3	RXFP3	RLN3;RXFP3	Secreted Signaling	Insulin	hormone	G-protein coupled receptor 1	KEGG: hsa04080	CellChatDB v1
Figure 1D	RLN	RLN3_RXFP1	RLN3	RXFP1	RLN3	RXFP1	RLN3;RXFP1	Secreted Signaling	Insulin	hormone	G-protein coupled receptor 1	KEGG: hsa04080	CellChatDB v1
Figure 1D	RLN	RLN3_RXFP4	RLN3	RXFP4	RLN3	RXFP4	RLN3;RXFP4	Secreted Signaling	Insulin	hormone	G-protein coupled receptor 1	KEGG: hsa04080	CellChatDB v1
Figure 1D	RLN	RLN3_RXFP2	RLN3	RXFP2	RLN3	RXFP2	RLN3;RXFP2	Secreted Signaling	Insulin	hormone	G-protein coupled receptor 1	KEGG: hsa04080	CellChatDB v1
Figure 1D	SAA	SAA1_FPR2	SAA1	FPR2	SAA1	FPR2	SAA1;FPR2	Secreted Signaling	SAA	secreted	G-protein coupled receptor 1	PMID: 22610094	CellChatDB v1
Figure 1D	UGRP1	SCGB3A2_MARCO	SCGB3A2	MARCO	SCGB3A2	MARCO	SCGB3A2;MARCO	Secreted Signaling	Secretoglobin			PMID: 12847263	CellChatDB v1
Figure 1D	SCT	SCT_SCTR	SCT	SCTR	SCT	SCTR	SCT;SCTR	Secreted Signaling	Glucagon	hormone	G-protein coupled receptor 2	KEGG: hsa04080	CellChatDB v1
Figure 1D	SLURP	SLURP1_CHRNB1	SLURP1	CHRNB1	SLURP1	CHRNB1	SLURP1;CHRNB1	Secreted Signaling			Ligand-gated ion channel (TC 1.A.9)	KEGG: hsa04080	CellChatDB v1
Figure 1D	SLURP	SLURP1_CHRNB2	SLURP1	CHRNB2	SLURP1	CHRNB2	SLURP1;CHRNB2	Secreted Signaling			Ligand-gated ion channel (TC 1.A.9)	KEGG: hsa04080	CellChatDB v1
Figure 1D	SLURP	SLURP1_CHRNB3	SLURP1	CHRNB3	SLURP1	CHRNB3	SLURP1;CHRNB3	Secreted Signaling			Ligand-gated ion channel (TC 1.A.9)	KEGG: hsa04080	CellChatDB v1
Figure 1D	SLURP	SLURP1_CHRNB4	SLURP1	CHRNB4	SLURP1	CHRNB4	SLURP1;CHRNB4	Secreted Signaling			Ligand-gated ion channel (TC 1.A.9)	KEGG: hsa04080	CellChatDB v1
Figure 1D	SLURP	SLURP1_CHRNA1	SLURP1	CHRNA1	SLURP1	CHRNA1	SLURP1;CHRNA1	Secreted Signaling			Ligand-gated ion channel (TC 1.A.9)	KEGG: hsa04080	CellChatDB v1
Figure 1D	SLURP	SLURP1_CHRNA2	SLURP1	CHRNA2	SLURP1	CHRNA2	SLURP1;CHRNA2	Secreted Signaling			Ligand-gated ion channel (TC 1.A.9)	KEGG: hsa04080	CellChatDB v1
Figure 1D	SLURP	SLURP1_CHRNA3	SLURP1	CHRNA3	SLURP1	CHRNA3	SLURP1;CHRNA3	Secreted Signaling			Ligand-gated ion channel (TC 1.A.9)	KEGG: hsa04080	CellChatDB v1
Figure 1D	SLURP	SLURP1_CHRNA4	SLURP1	CHRNA4	SLURP1	CHRNA4	SLURP1;CHRNA4	Secreted Signaling			Ligand-gated ion channel (TC 1.A.9)	KEGG: hsa04080	CellChatDB v1
Figure 1D	SLURP	SLURP1_CHRNA5	SLURP1	CHRNA5	SLURP1	CHRNA5	SLURP1;CHRNA5	Secreted Signaling			Ligand-gated ion channel (TC 1.A.9)	KEGG: hsa04080	CellChatDB v1
Figure 1D	SLURP	SLURP1_CHRNA6	SLURP1	CHRNA6	SLURP1	CHRNA6	SLURP1;CHRNA6	Secreted Signaling			Ligand-gated ion channel (TC 1.A.9)	KEGG: hsa04080	CellChatDB v1
Figure 1D	SLURP	SLURP1_CHRNA9	SLURP1	CHRNA9	SLURP1	CHRNA9	SLURP1;CHRNA9	Secreted Signaling			Ligand-gated ion channel (TC 1.A.9)	KEGG: hsa04080	CellChatDB v1
Figure 1D	SLURP	SLURP1_CHRNA10	SLURP1	CHRNA10	SLURP1	CHRNA10	SLURP1;CHRNA10	Secreted Signaling			Ligand-gated ion channel (TC 1.A.9)	KEGG: hsa04080	CellChatDB v1
Figure 1D	SLURP	SLURP1_CHRND	SLURP1	CHRND	SLURP1	CHRND	SLURP1;CHRND	Secreted Signaling			Ligand-gated ion channel (TC 1.A.9)	KEGG: hsa04080	CellChatDB v1
Figure 1D	SLURP	SLURP1_CHRNE	SLURP1	CHRNE	SLURP1	CHRNE	SLURP1;CHRNE	Secreted Signaling			Ligand-gated ion channel (TC 1.A.9)	KEGG: hsa04080	CellChatDB v1
Figure 1D	SLURP	SLURP1_CHRNG	SLURP1	CHRNG	SLURP1	CHRNG	SLURP1;CHRNG	Secreted Signaling			Ligand-gated ion channel (TC 1.A.9)	KEGG: hsa04080	CellChatDB v1
Figure 1D	SLURP	SLURP1_CHRNA7	SLURP1	CHRNA7	SLURP1	CHRNA7	SLURP1;CHRNA7	Secreted Signaling			Ligand-gated ion channel (TC 1.A.9)	KEGG: hsa04080; PMID: 29545933;	CellChatDB v1
Figure 1D	SLURP	SLURP2_CHRNB1	SLURP2	CHRNB1	SLURP2	CHRNB1	SLURP2;CHRNB1	Secreted Signaling			Ligand-gated ion channel (TC 1.A.9)	KEGG: hsa04080	CellChatDB v1
Figure 1D	SLURP	SLURP2_CHRNB2	SLURP2	CHRNB2	SLURP2	CHRNB2	SLURP2;CHRNB2	Secreted Signaling			Ligand-gated ion channel (TC 1.A.9)	KEGG: hsa04080	CellChatDB v1
Figure 1D	SLURP	SLURP2_CHRNB3	SLURP2	CHRNB3	SLURP2	CHRNB3	SLURP2;CHRNB3	Secreted Signaling			Ligand-gated ion channel (TC 1.A.9)	KEGG: hsa04080	CellChatDB v1
Figure 1D	SLURP	SLURP2_CHRNB4	SLURP2	CHRNB4	SLURP2	CHRNB4	SLURP2;CHRNB4	Secreted Signaling			Ligand-gated ion channel (TC 1.A.9)	KEGG: hsa04080	CellChatDB v1
Figure 1D	SLURP	SLURP2_CHRNA1	SLURP2	CHRNA1	SLURP2	CHRNA1	SLURP2;CHRNA1	Secreted Signaling			Ligand-gated ion channel (TC 1.A.9)	KEGG: hsa04080	CellChatDB v1
Figure 1D	SLURP	SLURP2_CHRNA2	SLURP2	CHRNA2	SLURP2	CHRNA2	SLURP2;CHRNA2	Secreted Signaling			Ligand-gated ion channel (TC 1.A.9)	KEGG: hsa04080	CellChatDB v1
Figure 1D	SLURP	SLURP2_CHRNA3	SLURP2	CHRNA3	SLURP2	CHRNA3	SLURP2;CHRNA3	Secreted Signaling			Ligand-gated ion channel (TC 1.A.9)	KEGG: hsa04080	CellChatDB v1
Figure 1D	SLURP	SLURP2_CHRNA4	SLURP2	CHRNA4	SLURP2	CHRNA4	SLURP2;CHRNA4	Secreted Signaling			Ligand-gated ion channel (TC 1.A.9)	KEGG: hsa04080	CellChatDB v1
Figure 1D	SLURP	SLURP2_CHRNA5	SLURP2	CHRNA5	SLURP2	CHRNA5	SLURP2;CHRNA5	Secreted Signaling			Ligand-gated ion channel (TC 1.A.9)	KEGG: hsa04080	CellChatDB v1
Figure 1D	SLURP	SLURP2_CHRNA6	SLURP2	CHRNA6	SLURP2	CHRNA6	SLURP2;CHRNA6	Secreted Signaling			Ligand-gated ion channel (TC 1.A.9)	KEGG: hsa04080	CellChatDB v1
Figure 1D	SLURP	SLURP2_CHRNA7	SLURP2	CHRNA7	SLURP2	CHRNA7	SLURP2;CHRNA7	Secreted Signaling			Ligand-gated ion channel (TC 1.A.9)	KEGG: hsa04080	CellChatDB v1
Figure 1D	SLURP	SLURP2_CHRNA9	SLURP2	CHRNA9	SLURP2	CHRNA9	SLURP2;CHRNA9	Secreted Signaling			Ligand-gated ion channel (TC 1.A.9)	KEGG: hsa04080	CellChatDB v1
Figure 1D	SLURP	SLURP2_CHRNA10	SLURP2	CHRNA10	SLURP2	CHRNA10	SLURP2;CHRNA10	Secreted Signaling			Ligand-gated ion channel (TC 1.A.9)	KEGG: hsa04080	CellChatDB v1
Figure 1D	SLURP	SLURP2_CHRND	SLURP2	CHRND	SLURP2	CHRND	SLURP2;CHRND	Secreted Signaling			Ligand-gated ion channel (TC 1.A.9)	KEGG: hsa04080	CellChatDB v1
Figure 1D	SLURP	SLURP2_CHRNE	SLURP2	CHRNE	SLURP2	CHRNE	SLURP2;CHRNE	Secreted Signaling			Ligand-gated ion channel (TC 1.A.9)	KEGG: hsa04080	CellChatDB v1
Figure 1D	SLURP	SLURP2_CHRNG	SLURP2	CHRNG	SLURP2	CHRNG	SLURP2;CHRNG	Secreted Signaling			Ligand-gated ion channel (TC 1.A.9)	KEGG: hsa04080	CellChatDB v1
Figure 1D	BTLA	BTLA_TNFRSF14	BTLA	TNFRSF14	BTLA	TNFRSF14	BTLA;TNFRSF14	Secreted Signaling			Tumor necrosis factor receptor	PMID: 21941365	CellChatDB v1
Figure 1D	TRH	TRH_TRHR	TRH	TRHR	TRH	TRHR	TRH;TRHR	Secreted Signaling	TRH	hormone	G-protein coupled receptor 1	KEGG: hsa04080	CellChatDB v1
Figure 1D	UCN	UCN_CRHR1	UCN	CRHR1	UCN	CRHR1	UCN;CRHR1	Secreted Signaling	Sauvagine/corticotropin-releasing factor/urotensin I	hormone	G-protein coupled receptor 2	KEGG: hsa04080	CellChatDB v1
Figure 1D	UCN	UCN_CRHR2	UCN	CRHR2	UCN	CRHR2	UCN;CRHR2	Secreted Signaling	Sauvagine/corticotropin-releasing factor/urotensin I	hormone	G-protein coupled receptor 2	KEGG: hsa04080	CellChatDB v1
Figure 1D	UCN	UCN2_CRHR1	UCN2	CRHR1	UCN2	CRHR1	UCN2;CRHR1	Secreted Signaling	Sauvagine/corticotropin-releasing factor/urotensin I	hormone	G-protein coupled receptor 2	KEGG: hsa04080	CellChatDB v1
Figure 1D	UCN	UCN2_CRHR2	UCN2	CRHR2	UCN2	CRHR2	UCN2;CRHR2	Secreted Signaling	Sauvagine/corticotropin-releasing factor/urotensin I	hormone	G-protein coupled receptor 2	KEGG: hsa04080	CellChatDB v1
Figure 1D	UCN	UCN3_CRHR1	UCN3	CRHR1	UCN3	CRHR1	UCN3;CRHR1	Secreted Signaling	Sauvagine/corticotropin-releasing factor/urotensin I	hormone	G-protein coupled receptor 2	KEGG: hsa04080	CellChatDB v1
Figure 1D	UCN	UCN3_CRHR2	UCN3	CRHR2	UCN3	CRHR2	UCN3;CRHR2	Secreted Signaling	Sauvagine/corticotropin-releasing factor/urotensin I	hormone	G-protein coupled receptor 2	KEGG: hsa04080	CellChatDB v1
Figure 1D	UROTENSIN	UTS2B_UTS2R	UTS2B	UTS2R	UTS2B	UTS2R	UTS2B;UTS2R	Secreted Signaling	Urotensin-2	hormone	G-protein coupled receptor 1	PMID: 31556942	CellChatDB v1
Figure 1D	UROTENSIN	UTS2B_SSTR5	UTS2B	SSTR5	UTS2B	SSTR5	UTS2B;SSTR5	Secreted Signaling	Urotensin-2	hormone	G-protein coupled receptor 1	PMID: 31556942	CellChatDB v1
Figure 1D	BAG	BAG6_NCR3-PS	BAG6	NCR3	BAG6	NCR3	BAG6;NCR3	Secreted Signaling			Natural cytotoxicity receptor (NCR)	PMID: 30021652	CellChatDB v1
Figure 1D	GALECTIN	LGALS9_HAVCR2	LGALS9	HAVCR2	LGALS9	HAVCR2	LGALS9;HAVCR2	Secreted Signaling		immune-related	Immunoglobulin superfamily, TIM	PMID: 27192565	CellChatDB v1
Figure 1D	GALECTIN	LGALS9_CD44	LGALS9	CD44	LGALS9	CD44	LGALS9;CD44	Secreted Signaling		immune-related		PMID: 25065622	CellChatDB v1
Figure 1D	ANNEXIN	ANXA1_FPR2_LXA4	ANXA1	FPR2_LXA4	ANXA1	FPR2;FPR3	ANXA1;FPR2;FPR3	Secreted Signaling	Annexin	secreted	G-protein coupled receptor 1	PMID: 22610094	CellChatDB v1
Figure 1D	KLK	KLK6_F2R	KLK6	F2R	KLK6	F2R	KLK6;F2R	Secreted Signaling	Peptidase S1		G-protein coupled receptor 1	PMID: 35102281	CellChatDB v2
Figure 1D	KLK	KLK6_F2RL1	KLK6	F2RL1	KLK6	F2RL1	KLK6;F2RL1	Secreted Signaling	Peptidase S1		G-protein coupled receptor 1	PMID: 35102281	CellChatDB v2
Figure 1D	KLK	KLK5_F2RL1	KLK5	F2RL1	KLK5	F2RL1	KLK5;F2RL1	Secreted Signaling	Peptidase S1		G-protein coupled receptor 1	PMID: 35102281;PMID: 33543017	CellChatDB v2
Figure 1D	KLK	KLK4_F2R	KLK4	F2R	KLK4	F2R	KLK4;F2R	Secreted Signaling	Peptidase S1		G-protein coupled receptor 1	PMID: 35102281	CellChatDB v2
Figure 1D	KLK	KLK1_F2R	KLK1	F2R	KLK1	F2R	KLK1;F2R	Secreted Signaling	Peptidase S1		G-protein coupled receptor 1	PMID: 35102281;PMID: 33543017	CellChatDB v2
Figure 1D	KLK	KLK2_F2R	KLK2	F2R	KLK2	F2R	KLK2;F2R	Secreted Signaling	Peptidase S1		G-protein coupled receptor 1	PMID: 35102281	CellChatDB v2
Figure 1D	KLK	KLK14_F2R	KLK14	F2R	KLK14	F2R	KLK14;F2R	Secreted Signaling	Peptidase S1		G-protein coupled receptor 1	PMID: 35102281	CellChatDB v2
Figure 1D	KLK	KLK4_F2RL1	KLK4	F2RL1	KLK4	F2RL1	KLK4;F2RL1	Secreted Signaling	Peptidase S1		G-protein coupled receptor 1	PMID: 35102281	CellChatDB v2
Figure 1D	KLK	KLK2_F2RL1	KLK2	F2RL1	KLK2	F2RL1	KLK2;F2RL1	Secreted Signaling	Peptidase S1		G-protein coupled receptor 1	PMID: 35102281	CellChatDB v2
Figure 1D	KLK	KLK14_F2RL1	KLK14	F2RL1	KLK14	F2RL1	KLK14;F2RL1	Secreted Signaling	Peptidase S1		G-protein coupled receptor 1	PMID: 35102281	CellChatDB v2
Figure 1D	KLK	KLK7_F2RL1	KLK7	F2RL1	KLK7	F2RL1	KLK7;F2RL1	Secreted Signaling	Peptidase S1		G-protein coupled receptor 1	PMID: 33543017	CellChatDB v2
Figure 1D	KLK	KLK8_F2R	KLK8	F2R	KLK8	F2R	KLK8;F2R	Secreted Signaling	Peptidase S1		G-protein coupled receptor 1	PMID: 34552064	CellChatDB v2
Figure 1D	ADM	ADM_CALCR_RAMP1	ADM	CALCR_RAMP1	ADM	CALCR;RAMP1	ADM;CALCR;RAMP1	Secreted Signaling	Adrenomedullin	hormone	G-protein coupled receptor 2, RAMP	PMID: 33462236	CellChatDB v2
Figure 1D	ADM	ADM_CALCR_RAMP2	ADM	CALCR_RAMP2	ADM	RAMP2;CALCR	ADM;RAMP2;CALCR	Secreted Signaling	Adrenomedullin	hormone	RAMP, G-protein coupled receptor 2	PMID: 33462236	CellChatDB v2
Figure 1D	ADM	ADM_CALCR_RAMP3	ADM	CALCR_RAMP3	ADM	RAMP3;CALCR	ADM;RAMP3;CALCR	Secreted Signaling	Adrenomedullin	hormone	RAMP, G-protein coupled receptor 2	PMID: 33462236	CellChatDB v2
Figure 1D	ADM	ADM_CALCRL_RAMP1	ADM	CALCRL_RAMP1	ADM	CALCR;RAMP1	ADM;CALCR;RAMP1	Secreted Signaling	Adrenomedullin	hormone	G-protein coupled receptor 2, RAMP	PMID: 33462236	CellChatDB v2
Figure 1D	ADM	ADM_CALCRL_RAMP2	ADM	CALCRL_RAMP2	ADM	RAMP2;CALCR	ADM;RAMP2;CALCR	Secreted Signaling	Adrenomedullin	hormone	RAMP, G-protein coupled receptor 2	PMID: 33462236	CellChatDB v2
Figure 1D	ADM	ADM_CALCRL_RAMP3	ADM	CALCRL_RAMP3	ADM	RAMP3;CALCR	ADM;RAMP3;CALCR	Secreted Signaling	Adrenomedullin	hormone	RAMP, G-protein coupled receptor 2	PMID: 33462236	CellChatDB v2
Figure 1D	CALC	CALCA_CALCR_RAMP1	CALCA	CALCR_RAMP1	CALCA	CALCR;RAMP1	CALCA;CALCR;RAMP1	Secreted Signaling	Calcitonin	hormone	G-protein coupled receptor 2, RAMP	PMID: 30741933;PMID: 18599553	CellChatDB v2
Figure 1D	CALC	CALCA_CALCR_RAMP2	CALCA	CALCR_RAMP2	CALCA	RAMP2;CALCR	CALCA;RAMP2;CALCR	Secreted Signaling	Calcitonin	hormone	RAMP, G-protein coupled receptor 2	PMID: 30741933;PMID: 18599553	CellChatDB v2
Figure 1D	CALC	CALCA_CALCR_RAMP3	CALCA	CALCR_RAMP3	CALCA	RAMP3;CALCR	CALCA;RAMP3;CALCR	Secreted Signaling	Calcitonin	hormone	RAMP, G-protein coupled receptor 2	PMID: 30741933;PMID: 18599553	CellChatDB v2
Figure 1D	CALC	CALCA_CALCRL_RAMP1	CALCA	CALCRL_RAMP1	CALCA	CALCR;RAMP1	CALCA;CALCR;RAMP1	Secreted Signaling	Calcitonin	hormone	G-protein coupled receptor 2, RAMP	PMID: 30741933;PMID: 18599553	CellChatDB v2
Figure 1D	CALC	CALCA_CALCRL_RAMP2	CALCA	CALCRL_RAMP2	CALCA	RAMP2;CALCR	CALCA;RAMP2;CALCR	Secreted Signaling	Calcitonin	hormone	RAMP, G-protein coupled receptor 2	PMID: 30741933;PMID: 18599553	CellChatDB v2
Figure 1D	CALC	CALCA_CALCRL_RAMP3	CALCA	CALCRL_RAMP3	CALCA	RAMP3;CALCR	CALCA;RAMP3;CALCR	Secreted Signaling	Calcitonin	hormone	RAMP, G-protein coupled receptor 2	PMID: 30741933;PMID: 18599553	CellChatDB v2
Figure 1D	CALC	CALCB_CALCR_RAMP1	CALCB	CALCR_RAMP1	CALCB	CALCR;RAMP1	CALCB;CALCR;RAMP1	Secreted Signaling	Calcitonin	hormone	G-protein coupled receptor 2, RAMP	PMID: 30741933;PMID: 18599553	CellChatDB v2
Figure 1D	CALC	CALCB_CALCR_RAMP2	CALCB	CALCR_RAMP2	CALCB	RAMP2;CALCR	CALCB;RAMP2;CALCR	Secreted Signaling	Calcitonin	hormone	RAMP, G-protein coupled receptor 2	PMID: 30741933;PMID: 18599553	CellChatDB v2
Figure 1D	CALC	CALCB_CALCR_RAMP3	CALCB	CALCR_RAMP3	CALCB	RAMP3;CALCR	CALCB;RAMP3;CALCR	Secreted Signaling	Calcitonin	hormone	RAMP, G-protein coupled receptor 2	PMID: 30741933;PMID: 18599553	CellChatDB v2
Figure 1D	CALC	CALCB_CALCRL_RAMP1	CALCB	CALCRL_RAMP1	CALCB	CALCR;RAMP1	CALCB;CALCR;RAMP1	Secreted Signaling	Calcitonin	hormone	G-protein coupled receptor 2, RAMP	PMID: 30741933;PMID: 18599553	CellChatDB v2
Figure 1D	CALC	CALCB_CALCRL_RAMP2	CALCB	CALCRL_RAMP2	CALCB	RAMP2;CALCR	CALCB;RAMP2;CALCR	Secreted Signaling	Calcitonin	hormone	RAMP, G-protein coupled receptor 2	PMID: 30741933;PMID: 18599553	CellChatDB v2
Figure 1D	CALC	CALCB_CALCRL_RAMP3	CALCB	CALCRL_RAMP3	CALCB	RAMP3;CALCR	CALCB;RAMP3;CALCR	Secreted Signaling	Calcitonin	hormone	RAMP, G-protein coupled receptor 2	PMID: 30741933;PMID: 18599553	CellChatDB v2
Figure 1D	IAPP	IAPP_CALCR_RAMP1	IAPP	CALCR_RAMP1	IAPP	CALCR;RAMP1	IAPP;CALCR;RAMP1	Secreted Signaling	Calcitonin	hormone	G-protein coupled receptor 2, RAMP	PMID: 28149534	CellChatDB v2
Figure 1D	IAPP	IAPP_CALCR_RAMP2	IAPP	CALCR_RAMP2	IAPP	RAMP2;CALCR	IAPP;RAMP2;CALCR	Secreted Signaling	Calcitonin	hormone	RAMP, G-protein coupled receptor 2	PMID: 28149534	CellChatDB v2
Figure 1D	IAPP	IAPP_CALCR_RAMP3	IAPP	CALCR_RAMP3	IAPP	RAMP3;CALCR	IAPP;RAMP3;CALCR	Secreted Signaling	Calcitonin	hormone	RAMP, G-protein coupled receptor 2	PMID: 28149534	CellChatDB v2
Figure 1D	IAPP	IAPP_CALCRL_RAMP1	IAPP	CALCRL_RAMP1	IAPP	CALCR;RAMP1	IAPP;CALCR;RAMP1	Secreted Signaling	Calcitonin	hormone	G-protein coupled receptor 2, RAMP	PMID: 28149534	CellChatDB v2
Figure 1D	IAPP	IAPP_CALCRL_RAMP2	IAPP	CALCRL_RAMP2	IAPP	RAMP2;CALCR	IAPP;RAMP2;CALCR	Secreted Signaling	Calcitonin	hormone	RAMP, G-protein coupled receptor 2	PMID: 28149534	CellChatDB v2
Figure 1D	IAPP	IAPP_CALCRL_RAMP3	IAPP	CALCRL_RAMP3	IAPP	RAMP3;CALCR	IAPP;RAMP3;CALCR	Secreted Signaling	Calcitonin	hormone	RAMP, G-protein coupled receptor 2	PMID: 28149534	CellChatDB v2
Figure 1D	PROCR	PROC_PROCR_HSP90AA1	PROC	PROCR_HSP90AA1	PROC	PROCR;HSP90AA1	PROC;PROCR;HSP90AA1	Secreted Signaling	Peptidase S1	secreted	Heat shock protein 90	PMID: 35320720	CellChatDB v2
Figure 1D	PROCR	PROC_PROCR_F2R	PROC	PROCR_F2R	PROC	PROCR;F2R	PROC;PROCR;F2R	Secreted Signaling	Peptidase S1	secreted	G-protein coupled receptor 1	PMID: 29217770	CellChatDB v2
Figure 1D	AGT	AGT_AGTR2	AGT	AGTR2	AGT	AGTR2	AGT;AGTR2	Secreted Signaling	Serpin	secreted	G-protein coupled receptor 1	PMID:20606419	CellChatDB v2
Figure 1D	TAFA	TAFA4_FPR1	TAFA4	FPR1	TAFA4	FPR1	TAFA4;FPR1	Secreted Signaling	TAFA	secreted	G-protein coupled receptor 1	PMID: 35712659;PMID: 35712659	CellChatDB v2
Figure 1D	CTSG	CTSG_FPR1	CTSG	FPR1	CTSG	FPR1	CTSG;FPR1	Secreted Signaling	Peptidase S1	secreted	G-protein coupled receptor 1	PMID: 26516201	CellChatDB v2
Figure 1D	ANNEXIN	MT-RNR2_FPRL1	MT-RNR2	FPR2	MT-RNR2	FPR2	MT-RNR2;FPR2	Secreted Signaling			G-protein coupled receptor 1	PMID: 15465011	CellChatDB v2
Figure 1D	ANNEXIN	ANXA1_FPR3	ANXA1	FPR3	ANXA1	FPR3	ANXA1;FPR3	Secreted Signaling	Annexin	secreted	G-protein coupled receptor 1	PMID: 33082511	CellChatDB v2
Figure 1D	ANNEXIN	MT-RNR2_FPRL2	MT-RNR2	FPR3	MT-RNR2	FPR3	MT-RNR2;FPR3	Secreted Signaling			G-protein coupled receptor 1	PMID: 15465011	CellChatDB v2
Figure 1D	GALANIN	GALP_GALR3	GALP	GALR3	GALP	GALR3	GALP;GALR3	Secreted Signaling	Galanin	hormone	G-protein coupled receptor 1	PMID: 23233848	CellChatDB v2
Figure 1D	GRP	GRP_NMBR	GRP	NMBR	GRP	NMBR	GRP;NMBR	Secreted Signaling	Bombesin/neuromedin-B/ranatensin	secreted	G-protein coupled receptor 1	PMID:25209280;PMID:29133874	CellChatDB v2
Figure 1D	PTPR	PTPRS_NTRK3	PTPRS	NTRK3	PTPRS	NTRK3	PTPRS;NTRK3	Secreted Signaling	Protein-tyrosine phosphatase		Protein kinase superfamily, Tyr protein kinase	PMID:21262467;PMID:25385546;	CellChatDB v2
Figure 1D	VIP	VIP_SCTR	VIP	SCTR	VIP	SCTR	VIP;SCTR	Secreted Signaling	Glucagon	hormone	G-protein coupled receptor 2	PMID:21597914	CellChatDB v2
Figure 1D	SLITRK	SLITRK1_PTPRD	SLITRK1	PTPRD	SLITRK1	PTPRD	SLITRK1;PTPRD	Secreted Signaling	SLITRK		Protein-tyrosine phosphatase	PMID: 30648269;PMID: 30822649	CellChatDB v2
Figure 1D	SLITRK	SLITRK1_PTPRS	SLITRK1	PTPRS	SLITRK1	PTPRS	SLITRK1;PTPRS	Secreted Signaling	SLITRK		Protein-tyrosine phosphatase	PMID: 30648269;PMID: 30822649	CellChatDB v2
Figure 1D	SLITRK	SLITRK2_PTPRD	SLITRK2	PTPRD	SLITRK2	PTPRD	SLITRK2;PTPRD	Secreted Signaling	SLITRK		Protein-tyrosine phosphatase	PMID: 30648269;PMID: 30822649	CellChatDB v2
Figure 1D	SLITRK	SLITRK2_PTPRS	SLITRK2	PTPRS	SLITRK2	PTPRS	SLITRK2;PTPRS	Secreted Signaling	SLITRK		Protein-tyrosine phosphatase	PMID: 30648269;PMID: 30822649	CellChatDB v2
Figure 1D	SLITRK	SLITRK3_PTPRD	SLITRK3	PTPRD	SLITRK3	PTPRD	SLITRK3;PTPRD	Secreted Signaling	SLITRK		Protein-tyrosine phosphatase	PMID: 30648269;PMID: 30822649	CellChatDB v2
Figure 1D	SLITRK	SLITRK4_PTPRS	SLITRK4	PTPRS	SLITRK4	PTPRS	SLITRK4;PTPRS	Secreted Signaling	SLITRK		Protein-tyrosine phosphatase	PMID: 30648269;PMID: 30822649	CellChatDB v2
Figure 1D	SLITRK	SLITRK5_PTPRS	SLITRK5	PTPRS	SLITRK5	PTPRS	SLITRK5;PTPRS	Secreted Signaling	SLITRK		Protein-tyrosine phosphatase	PMID: 30648269;PMID: 30822649	CellChatDB v2
Figure 1D	SLITRK	SLITRK6_PTPRS	SLITRK6	PTPRS	SLITRK6	PTPRS	SLITRK6;PTPRS	Secreted Signaling	SLITRK		Protein-tyrosine phosphatase	PMID: 30648269;PMID: 30822649	CellChatDB v2
Figure 1D	NT	BDNF_SORT1	BDNF	SORT1	BDNF	SORT1	BDNF;SORT1	Secreted Signaling	NGF-beta	growth factor	VPS10-related sortilin	uniprot	CellChatDB v2
Figure 1D	NT	BDNF_NGFR	BDNF	NGFR	BDNF	NGFR	BDNF;NGFR	Secreted Signaling	NGF-beta	growth factor		uniprot	CellChatDB v2
Figure 1D	IGFBP	IGFBP3_TMEM219	IGFBP3	TMEM219	IGFBP3	TMEM219	IGFBP3;TMEM219	Secreted Signaling		secreted		PMID:20353938	CellChatDB v2
Figure 1D	GALECTIN	LGALS9_BCR_CD45_CD22	LGALS9	BCR_CD45_CD22	LGALS9	CD22;BCR;PTPRC	LGALS9;CD22;BCR;PTPRC	Secreted Signaling		immune-related	Immunoglobulin superfamily, SIGLEC (sialic acid binding Ig-like lectin), Protein-tyrosine phosphatase	PMID:30120235	CellChatDB v2
Figure 1D	GALECTIN	LGALS9_P4HB	LGALS9	P4HB	LGALS9	P4HB	LGALS9;P4HB	Secreted Signaling		immune-related	Protein disulfide isomerase	PMID:21670307;uniprot	CellChatDB v2
Figure 1D	AMH	AMH_AMHR2_BMPR1B	AMH	AMHR2_BMPR1B	AMH	BMPR1B;AMHR2	AMH;BMPR1B;AMHR2	Secreted Signaling	TGF-beta	growth factor	Protein kinase superfamily, TKL Ser/Thr protein kinase	PMID:22710174	CellChatDB v2
Figure 1D	NTS	NTS_SORT1	NTS	SORT1	NTS	SORT1	NTS;SORT1	Secreted Signaling	Neurotensin	secreted	VPS10-related sortilin	PMID: 34038712	CellChatDB v2
Figure 1D	NRG	NRG1_INTEGRIN_A6B4_COMPLEX	NRG1	ITGA6_ITGB4	NRG1	ITGA6;ITGB4	NRG1;ITGA6;ITGB4	Secreted Signaling	Neuregulin	growth factor	Integrin alpha chain, Integrin beta chain	PMID: 20682778	CellChatDB v2
Figure 1D	NT	NTF3_NGFR	NTF3	NGFR	NTF3	NGFR	NTF3;NGFR	Secreted Signaling	NGF-beta	growth factor		uniprot	CellChatDB v2
Figure 1D	NT	NTF5_NGFR	NTF4	NGFR	NTF4	NGFR	NTF4;NGFR	Secreted Signaling	NGF-beta	growth factor		uniprot	CellChatDB v2
Figure 1D	CypA	PPIA_BSG	PPIA	BSG	PPIA	BSG	PPIA;BSG	Secreted Signaling	Cyclophilin-type PPIase	secreted		PMID: 36012604	CellChatDB v2
Figure 1D	PROC	PROC_PROCR	PROC	PROCR	PROC	PROCR	PROC;PROCR	Secreted Signaling	Peptidase S1	secreted		uniprot;STRING	CellChatDB v2
Figure 1D	MHC-I	RAET1E_NKG2D_HCST	RAET1E	NKG2D_HCST	RAET1E	KLRK1;HCST	RAET1E;KLRK1;HCST	Secreted Signaling	MHC class I	secreted	DAP10	PMID: 10894171;PMID:24223577	CellChatDB v2
Figure 1D	MHC-I	ULBP1_NKG2D_HCST	ULBP1	NKG2D_HCST	ULBP1	KLRK1;HCST	ULBP1;KLRK1;HCST	Secreted Signaling	MHC class I		DAP10	PMID: 10894171;PMID:24223577	CellChatDB v2
Figure 1D	MHC-I	ULBP2_NKG2D_HCST	ULBP2	NKG2D_HCST	ULBP2	KLRK1;HCST	ULBP2;KLRK1;HCST	Secreted Signaling	MHC class I	secreted	DAP10	PMID: 10894171;PMID:24223577	CellChatDB v2
Figure 1D	MHC-I	ULBP3_NKG2D_HCST	ULBP3	NKG2D_HCST	ULBP3	KLRK1;HCST	ULBP3;KLRK1;HCST	Secreted Signaling	MHC class I		DAP10	PMID: 10894171;PMID:24223577	CellChatDB v2
Figure 1D	RBP4	RBP4_STRA6	RBP4	STRA6	RBP4	STRA6	RBP4;STRA6	Secreted Signaling	Calycin superfamily, Lipocalin	secreted		uniprot	CellChatDB v2
Figure 1D	SLIT	SLIT1_ROBO1	SLIT1	ROBO1	SLIT1	ROBO1	SLIT1;ROBO1	Secreted Signaling		secreted	Immunoglobulin superfamily, ROBO	PMID:10102268	CellChatDB v2
Figure 1D	SLIT	SLIT2_ROBO1	SLIT2	ROBO1	SLIT2	ROBO1	SLIT2;ROBO1	Secreted Signaling		secreted	Immunoglobulin superfamily, ROBO	PMID:10102268	CellChatDB v2
Figure 1D	SLIT	SLIT2_ROBO2	SLIT2	ROBO2	SLIT2	ROBO2	SLIT2;ROBO2	Secreted Signaling		secreted	Immunoglobulin superfamily, ROBO	PMID:10102268	CellChatDB v2
Figure 1D	TULP	TULP1_TYRO3	TULP1	TYRO3	TULP1	TYRO3	TULP1;TYRO3	Secreted Signaling	TUB	secreted	Protein kinase superfamily, Tyr protein kinase	PMID: 20978472	CellChatDB v2
Figure 1D	TULP	TULP2_TYRO3	TULP2	TYRO3	TULP2	TYRO3	TULP2;TYRO3	Secreted Signaling	TUB		Protein kinase superfamily, Tyr protein kinase	PMID: 30501104	CellChatDB v2
Figure 1D	TULP	TULP1_AXL	TULP1	AXL	TULP1	AXL	TULP1;AXL	Secreted Signaling	TUB	secreted	Protein kinase superfamily, Tyr protein kinase	PMID: 20978473	CellChatDB v2
Figure 1D	TULP	TULP1_MERTK	TULP1	MERTK	TULP1	MERTK	TULP1;MERTK	Secreted Signaling	TUB	secreted	Protein kinase superfamily, Tyr protein kinase	PMID: 20978474	CellChatDB v2
Figure 1D	TULP	TUB_MERTK	TUB	MERTK	TUB	MERTK	TUB;MERTK	Secreted Signaling	TUB		Protein kinase superfamily, Tyr protein kinase	PMID: 20978475	CellChatDB v2
Figure 1D	PROS	PROS1_MERTK	PROS1	MERTK	PROS1	MERTK	PROS1;MERTK	Secreted Signaling			Protein kinase superfamily, Tyr protein kinase	PMID: 34631419	CellChatDB v2
Figure 1D	PLAU	PLAU_PLAUR	PLAU	PLAUR	PLAU	PLAUR	PLAU;PLAUR	Secreted Signaling	Peptidase S1	secreted		uniprot	CellChatDB v2
