# Supplementary material for: Integrated single-cell and spatial transcriptomic analyses reveal an aging-associated fibroblast subtype linked to tumor progression in human skin
Source: Front Med (Lausanne). 2026 Jul 8;13:1800947. doi: 10.3389/fmed.2026.1800947 (PMC13393490; doi:10.3389/fmed.2026.1800947)
Supplement: SUPPLEMENTARY TABLE S6 — Figure 3B ligand-receptor gene list. [file Data_Sheet_6.csv]

figure_panel	pathway_name	interaction_name	ligand	receptor	ligand_genes	receptor_genes	genes_in_pair	annotation	ligand_family	ligand_secreted_type	receptor_family	evidence	database_version	n_bcc_spatial_samples_with_all_pair_genes	bcc_spatial_samples_with_all_pair_genes
Figure 3B	SFRP2-WNT axis	SFRP2_LRP5	SFRP2	LRP5	SFRP2	LRP5	SFRP2;LRP5	SFRP2-WNT axis	SFRP family	secreted WNT modulator	WNT co-receptor	SFRP2-LRP5/6 axis highlighted in the BCC ligand-receptor analysis	custom BCC analysis	8	bcc_face_cheek1;bcc_face_cheek2;bcc_face_ear1;bcc_face_forehead1;bcc_face_forehead2;bcc_face_nose1;bcc_face_nose2;bcc_face_nose3
Figure 3B	SFRP2-WNT axis	SFRP2_LRP6	SFRP2	LRP6	SFRP2	LRP6	SFRP2;LRP6	SFRP2-WNT axis	SFRP family	secreted WNT modulator	WNT co-receptor	SFRP2-LRP5/6 axis highlighted in the BCC ligand-receptor analysis	custom BCC analysis	8	bcc_face_cheek1;bcc_face_cheek2;bcc_face_ear1;bcc_face_forehead1;bcc_face_forehead2;bcc_face_nose1;bcc_face_nose2;bcc_face_nose3
Figure 3B	WNT	WNT1_FZD1_LRP5	WNT1	FZD1_LRP5	WNT1	FZD1;LRP5	WNT1;FZD1;LRP5	Secreted Signaling	Wnt	cellsignal_wnt	G-protein coupled receptor Fz/Smo, LDLR	KEGG: hsa04310; PMID: 23209147	CellChatDB v1	8	bcc_face_cheek1;bcc_face_cheek2;bcc_face_ear1;bcc_face_forehead1;bcc_face_forehead2;bcc_face_nose1;bcc_face_nose2;bcc_face_nose3
Figure 3B	WNT	WNT1_FZD10_LRP5	WNT1	FZD10_LRP5	WNT1	FZD10;LRP5	WNT1;FZD10;LRP5	Secreted Signaling	Wnt	cellsignal_wnt	G-protein coupled receptor Fz/Smo, LDLR	KEGG: hsa04310; PMID: 23209147	CellChatDB v1	8	bcc_face_cheek1;bcc_face_cheek2;bcc_face_ear1;bcc_face_forehead1;bcc_face_forehead2;bcc_face_nose1;bcc_face_nose2;bcc_face_nose3
Figure 3B	WNT	WNT1_FZD2_LRP5	WNT1	FZD2_LRP5	WNT1	FZD2;LRP5	WNT1;FZD2;LRP5	Secreted Signaling	Wnt	cellsignal_wnt	G-protein coupled receptor Fz/Smo, LDLR	KEGG: hsa04310; PMID: 23209147	CellChatDB v1	8	bcc_face_cheek1;bcc_face_cheek2;bcc_face_ear1;bcc_face_forehead1;bcc_face_forehead2;bcc_face_nose1;bcc_face_nose2;bcc_face_nose3
Figure 3B	WNT	WNT1_FZD3_LRP5	WNT1	FZD3_LRP5	WNT1	LRP5;FZD3	WNT1;LRP5;FZD3	Secreted Signaling	Wnt	cellsignal_wnt	LDLR, G-protein coupled receptor Fz/Smo	KEGG: hsa04310; PMID: 23209147	CellChatDB v1	8	bcc_face_cheek1;bcc_face_cheek2;bcc_face_ear1;bcc_face_forehead1;bcc_face_forehead2;bcc_face_nose1;bcc_face_nose2;bcc_face_nose3
Figure 3B	WNT	WNT1_FZD4_LRP5	WNT1	FZD4_LRP5	WNT1	FZD4;LRP5	WNT1;FZD4;LRP5	Secreted Signaling	Wnt	cellsignal_wnt	G-protein coupled receptor Fz/Smo, LDLR	KEGG: hsa04310; PMID: 23209147	CellChatDB v1	8	bcc_face_cheek1;bcc_face_cheek2;bcc_face_ear1;bcc_face_forehead1;bcc_face_forehead2;bcc_face_nose1;bcc_face_nose2;bcc_face_nose3
Figure 3B	WNT	WNT1_FZD5_LRP5	WNT1	FZD5_LRP5	WNT1	FZD5;LRP5	WNT1;FZD5;LRP5	Secreted Signaling	Wnt	cellsignal_wnt	G-protein coupled receptor Fz/Smo, LDLR	KEGG: hsa04310; PMID: 23209147	CellChatDB v1	8	bcc_face_cheek1;bcc_face_cheek2;bcc_face_ear1;bcc_face_forehead1;bcc_face_forehead2;bcc_face_nose1;bcc_face_nose2;bcc_face_nose3
Figure 3B	WNT	WNT1_FZD6_LRP5	WNT1	FZD6_LRP5	WNT1	FZD6;LRP5	WNT1;FZD6;LRP5	Secreted Signaling	Wnt	cellsignal_wnt	G-protein coupled receptor Fz/Smo, LDLR	KEGG: hsa04310; PMID: 23209147	CellChatDB v1	8	bcc_face_cheek1;bcc_face_cheek2;bcc_face_ear1;bcc_face_forehead1;bcc_face_forehead2;bcc_face_nose1;bcc_face_nose2;bcc_face_nose3
Figure 3B	WNT	WNT1_FZD7_LRP5	WNT1	FZD7_LRP5	WNT1	LRP5;FZD7	WNT1;LRP5;FZD7	Secreted Signaling	Wnt	cellsignal_wnt	LDLR, G-protein coupled receptor Fz/Smo	KEGG: hsa04310; PMID: 23209147	CellChatDB v1	8	bcc_face_cheek1;bcc_face_cheek2;bcc_face_ear1;bcc_face_forehead1;bcc_face_forehead2;bcc_face_nose1;bcc_face_nose2;bcc_face_nose3
Figure 3B	WNT	WNT1_FZD8_LRP5	WNT1	FZD8_LRP5	WNT1	FZD8;LRP5	WNT1;FZD8;LRP5	Secreted Signaling	Wnt	cellsignal_wnt	G-protein coupled receptor Fz/Smo, LDLR	KEGG: hsa04310; PMID: 23209147	CellChatDB v1	8	bcc_face_cheek1;bcc_face_cheek2;bcc_face_ear1;bcc_face_forehead1;bcc_face_forehead2;bcc_face_nose1;bcc_face_nose2;bcc_face_nose3
Figure 3B	WNT	WNT1_FZD9_LRP5	WNT1	FZD9_LRP5	WNT1	FZD9;LRP5	WNT1;FZD9;LRP5	Secreted Signaling	Wnt	cellsignal_wnt	G-protein coupled receptor Fz/Smo, LDLR	KEGG: hsa04310; PMID: 23209147	CellChatDB v1	8	bcc_face_cheek1;bcc_face_cheek2;bcc_face_ear1;bcc_face_forehead1;bcc_face_forehead2;bcc_face_nose1;bcc_face_nose2;bcc_face_nose3
Figure 3B	WNT	WNT10A_FZD1_LRP5	WNT10A	FZD1_LRP5	WNT10A	FZD1;LRP5	WNT10A;FZD1;LRP5	Secreted Signaling	Wnt	secreted	G-protein coupled receptor Fz/Smo, LDLR	KEGG: hsa04310; PMID: 23209147	CellChatDB v1	8	bcc_face_cheek1;bcc_face_cheek2;bcc_face_ear1;bcc_face_forehead1;bcc_face_forehead2;bcc_face_nose1;bcc_face_nose2;bcc_face_nose3
Figure 3B	WNT	WNT10A_FZD10_LRP5	WNT10A	FZD10_LRP5	WNT10A	FZD10;LRP5	WNT10A;FZD10;LRP5	Secreted Signaling	Wnt	secreted	G-protein coupled receptor Fz/Smo, LDLR	KEGG: hsa04310; PMID: 23209147	CellChatDB v1	8	bcc_face_cheek1;bcc_face_cheek2;bcc_face_ear1;bcc_face_forehead1;bcc_face_forehead2;bcc_face_nose1;bcc_face_nose2;bcc_face_nose3
Figure 3B	WNT	WNT10A_FZD2_LRP5	WNT10A	FZD2_LRP5	WNT10A	FZD2;LRP5	WNT10A;FZD2;LRP5	Secreted Signaling	Wnt	secreted	G-protein coupled receptor Fz/Smo, LDLR	KEGG: hsa04310; PMID: 23209147	CellChatDB v1	8	bcc_face_cheek1;bcc_face_cheek2;bcc_face_ear1;bcc_face_forehead1;bcc_face_forehead2;bcc_face_nose1;bcc_face_nose2;bcc_face_nose3
Figure 3B	WNT	WNT10A_FZD3_LRP5	WNT10A	FZD3_LRP5	WNT10A	LRP5;FZD3	WNT10A;LRP5;FZD3	Secreted Signaling	Wnt	secreted	LDLR, G-protein coupled receptor Fz/Smo	KEGG: hsa04310; PMID: 23209147	CellChatDB v1	8	bcc_face_cheek1;bcc_face_cheek2;bcc_face_ear1;bcc_face_forehead1;bcc_face_forehead2;bcc_face_nose1;bcc_face_nose2;bcc_face_nose3
Figure 3B	WNT	WNT10A_FZD4_LRP5	WNT10A	FZD4_LRP5	WNT10A	FZD4;LRP5	WNT10A;FZD4;LRP5	Secreted Signaling	Wnt	secreted	G-protein coupled receptor Fz/Smo, LDLR	KEGG: hsa04310; PMID: 23209147	CellChatDB v1	8	bcc_face_cheek1;bcc_face_cheek2;bcc_face_ear1;bcc_face_forehead1;bcc_face_forehead2;bcc_face_nose1;bcc_face_nose2;bcc_face_nose3
Figure 3B	WNT	WNT10A_FZD5_LRP5	WNT10A	FZD5_LRP5	WNT10A	FZD5;LRP5	WNT10A;FZD5;LRP5	Secreted Signaling	Wnt	secreted	G-protein coupled receptor Fz/Smo, LDLR	KEGG: hsa04310; PMID: 23209147	CellChatDB v1	8	bcc_face_cheek1;bcc_face_cheek2;bcc_face_ear1;bcc_face_forehead1;bcc_face_forehead2;bcc_face_nose1;bcc_face_nose2;bcc_face_nose3
Figure 3B	WNT	WNT10A_FZD6_LRP5	WNT10A	FZD6_LRP5	WNT10A	FZD6;LRP5	WNT10A;FZD6;LRP5	Secreted Signaling	Wnt	secreted	G-protein coupled receptor Fz/Smo, LDLR	KEGG: hsa04310; PMID: 23209147	CellChatDB v1	8	bcc_face_cheek1;bcc_face_cheek2;bcc_face_ear1;bcc_face_forehead1;bcc_face_forehead2;bcc_face_nose1;bcc_face_nose2;bcc_face_nose3
Figure 3B	WNT	WNT10A_FZD7_LRP5	WNT10A	FZD7_LRP5	WNT10A	LRP5;FZD7	WNT10A;LRP5;FZD7	Secreted Signaling	Wnt	secreted	LDLR, G-protein coupled receptor Fz/Smo	KEGG: hsa04310; PMID: 23209147	CellChatDB v1	8	bcc_face_cheek1;bcc_face_cheek2;bcc_face_ear1;bcc_face_forehead1;bcc_face_forehead2;bcc_face_nose1;bcc_face_nose2;bcc_face_nose3
Figure 3B	WNT	WNT10A_FZD8_LRP5	WNT10A	FZD8_LRP5	WNT10A	FZD8;LRP5	WNT10A;FZD8;LRP5	Secreted Signaling	Wnt	secreted	G-protein coupled receptor Fz/Smo, LDLR	KEGG: hsa04310; PMID: 23209147	CellChatDB v1	8	bcc_face_cheek1;bcc_face_cheek2;bcc_face_ear1;bcc_face_forehead1;bcc_face_forehead2;bcc_face_nose1;bcc_face_nose2;bcc_face_nose3
Figure 3B	WNT	WNT10A_FZD9_LRP5	WNT10A	FZD9_LRP5	WNT10A	FZD9;LRP5	WNT10A;FZD9;LRP5	Secreted Signaling	Wnt	secreted	G-protein coupled receptor Fz/Smo, LDLR	KEGG: hsa04310; PMID: 23209147	CellChatDB v1	8	bcc_face_cheek1;bcc_face_cheek2;bcc_face_ear1;bcc_face_forehead1;bcc_face_forehead2;bcc_face_nose1;bcc_face_nose2;bcc_face_nose3
Figure 3B	WNT	WNT10B_FZD1_LRP5	WNT10B	FZD1_LRP5	WNT10B	FZD1;LRP5	WNT10B;FZD1;LRP5	Secreted Signaling	Wnt		G-protein coupled receptor Fz/Smo, LDLR	KEGG: hsa04310; PMID: 23209147	CellChatDB v1	8	bcc_face_cheek1;bcc_face_cheek2;bcc_face_ear1;bcc_face_forehead1;bcc_face_forehead2;bcc_face_nose1;bcc_face_nose2;bcc_face_nose3
Figure 3B	WNT	WNT10B_FZD10_LRP5	WNT10B	FZD10_LRP5	WNT10B	FZD10;LRP5	WNT10B;FZD10;LRP5	Secreted Signaling	Wnt		G-protein coupled receptor Fz/Smo, LDLR	KEGG: hsa04310; PMID: 23209147	CellChatDB v1	8	bcc_face_cheek1;bcc_face_cheek2;bcc_face_ear1;bcc_face_forehead1;bcc_face_forehead2;bcc_face_nose1;bcc_face_nose2;bcc_face_nose3
Figure 3B	WNT	WNT10B_FZD2_LRP5	WNT10B	FZD2_LRP5	WNT10B	FZD2;LRP5	WNT10B;FZD2;LRP5	Secreted Signaling	Wnt		G-protein coupled receptor Fz/Smo, LDLR	KEGG: hsa04310; PMID: 23209147	CellChatDB v1	8	bcc_face_cheek1;bcc_face_cheek2;bcc_face_ear1;bcc_face_forehead1;bcc_face_forehead2;bcc_face_nose1;bcc_face_nose2;bcc_face_nose3
Figure 3B	WNT	WNT10B_FZD3_LRP5	WNT10B	FZD3_LRP5	WNT10B	LRP5;FZD3	WNT10B;LRP5;FZD3	Secreted Signaling	Wnt		LDLR, G-protein coupled receptor Fz/Smo	KEGG: hsa04310; PMID: 23209147	CellChatDB v1	8	bcc_face_cheek1;bcc_face_cheek2;bcc_face_ear1;bcc_face_forehead1;bcc_face_forehead2;bcc_face_nose1;bcc_face_nose2;bcc_face_nose3
Figure 3B	WNT	WNT10B_FZD4_LRP5	WNT10B	FZD4_LRP5	WNT10B	FZD4;LRP5	WNT10B;FZD4;LRP5	Secreted Signaling	Wnt		G-protein coupled receptor Fz/Smo, LDLR	KEGG: hsa04310; PMID: 23209147	CellChatDB v1	8	bcc_face_cheek1;bcc_face_cheek2;bcc_face_ear1;bcc_face_forehead1;bcc_face_forehead2;bcc_face_nose1;bcc_face_nose2;bcc_face_nose3
Figure 3B	WNT	WNT10B_FZD5_LRP5	WNT10B	FZD5_LRP5	WNT10B	FZD5;LRP5	WNT10B;FZD5;LRP5	Secreted Signaling	Wnt		G-protein coupled receptor Fz/Smo, LDLR	KEGG: hsa04310; PMID: 23209147	CellChatDB v1	8	bcc_face_cheek1;bcc_face_cheek2;bcc_face_ear1;bcc_face_forehead1;bcc_face_forehead2;bcc_face_nose1;bcc_face_nose2;bcc_face_nose3
Figure 3B	WNT	WNT10B_FZD6_LRP5	WNT10B	FZD6_LRP5	WNT10B	FZD6;LRP5	WNT10B;FZD6;LRP5	Secreted Signaling	Wnt		G-protein coupled receptor Fz/Smo, LDLR	KEGG: hsa04310; PMID: 23209147	CellChatDB v1	8	bcc_face_cheek1;bcc_face_cheek2;bcc_face_ear1;bcc_face_forehead1;bcc_face_forehead2;bcc_face_nose1;bcc_face_nose2;bcc_face_nose3
Figure 3B	WNT	WNT10B_FZD7_LRP5	WNT10B	FZD7_LRP5	WNT10B	LRP5;FZD7	WNT10B;LRP5;FZD7	Secreted Signaling	Wnt		LDLR, G-protein coupled receptor Fz/Smo	KEGG: hsa04310; PMID: 23209147	CellChatDB v1	8	bcc_face_cheek1;bcc_face_cheek2;bcc_face_ear1;bcc_face_forehead1;bcc_face_forehead2;bcc_face_nose1;bcc_face_nose2;bcc_face_nose3
Figure 3B	WNT	WNT10B_FZD8_LRP5	WNT10B	FZD8_LRP5	WNT10B	FZD8;LRP5	WNT10B;FZD8;LRP5	Secreted Signaling	Wnt		G-protein coupled receptor Fz/Smo, LDLR	KEGG: hsa04310; PMID: 23209147	CellChatDB v1	8	bcc_face_cheek1;bcc_face_cheek2;bcc_face_ear1;bcc_face_forehead1;bcc_face_forehead2;bcc_face_nose1;bcc_face_nose2;bcc_face_nose3
Figure 3B	WNT	WNT10B_FZD9_LRP5	WNT10B	FZD9_LRP5	WNT10B	FZD9;LRP5	WNT10B;FZD9;LRP5	Secreted Signaling	Wnt		G-protein coupled receptor Fz/Smo, LDLR	KEGG: hsa04310; PMID: 23209147	CellChatDB v1	8	bcc_face_cheek1;bcc_face_cheek2;bcc_face_ear1;bcc_face_forehead1;bcc_face_forehead2;bcc_face_nose1;bcc_face_nose2;bcc_face_nose3
Figure 3B	WNT	WNT16_FZD1_LRP5	WNT16	FZD1_LRP5	WNT16	FZD1;LRP5	WNT16;FZD1;LRP5	Secreted Signaling	Wnt	cellsignal_wnt	G-protein coupled receptor Fz/Smo, LDLR	KEGG: hsa04310; PMID: 23209147	CellChatDB v1	8	bcc_face_cheek1;bcc_face_cheek2;bcc_face_ear1;bcc_face_forehead1;bcc_face_forehead2;bcc_face_nose1;bcc_face_nose2;bcc_face_nose3
Figure 3B	WNT	WNT16_FZD10_LRP5	WNT16	FZD10_LRP5	WNT16	FZD10;LRP5	WNT16;FZD10;LRP5	Secreted Signaling	Wnt	cellsignal_wnt	G-protein coupled receptor Fz/Smo, LDLR	KEGG: hsa04310; PMID: 23209147	CellChatDB v1	8	bcc_face_cheek1;bcc_face_cheek2;bcc_face_ear1;bcc_face_forehead1;bcc_face_forehead2;bcc_face_nose1;bcc_face_nose2;bcc_face_nose3
Figure 3B	WNT	WNT16_FZD2_LRP5	WNT16	FZD2_LRP5	WNT16	FZD2;LRP5	WNT16;FZD2;LRP5	Secreted Signaling	Wnt	cellsignal_wnt	G-protein coupled receptor Fz/Smo, LDLR	KEGG: hsa04310; PMID: 23209147	CellChatDB v1	8	bcc_face_cheek1;bcc_face_cheek2;bcc_face_ear1;bcc_face_forehead1;bcc_face_forehead2;bcc_face_nose1;bcc_face_nose2;bcc_face_nose3
Figure 3B	WNT	WNT16_FZD3_LRP5	WNT16	FZD3_LRP5	WNT16	LRP5;FZD3	WNT16;LRP5;FZD3	Secreted Signaling	Wnt	cellsignal_wnt	LDLR, G-protein coupled receptor Fz/Smo	KEGG: hsa04310; PMID: 23209147	CellChatDB v1	8	bcc_face_cheek1;bcc_face_cheek2;bcc_face_ear1;bcc_face_forehead1;bcc_face_forehead2;bcc_face_nose1;bcc_face_nose2;bcc_face_nose3
Figure 3B	WNT	WNT16_FZD4_LRP5	WNT16	FZD4_LRP5	WNT16	FZD4;LRP5	WNT16;FZD4;LRP5	Secreted Signaling	Wnt	cellsignal_wnt	G-protein coupled receptor Fz/Smo, LDLR	KEGG: hsa04310; PMID: 23209147	CellChatDB v1	8	bcc_face_cheek1;bcc_face_cheek2;bcc_face_ear1;bcc_face_forehead1;bcc_face_forehead2;bcc_face_nose1;bcc_face_nose2;bcc_face_nose3
Figure 3B	WNT	WNT16_FZD5_LRP5	WNT16	FZD5_LRP5	WNT16	FZD5;LRP5	WNT16;FZD5;LRP5	Secreted Signaling	Wnt	cellsignal_wnt	G-protein coupled receptor Fz/Smo, LDLR	KEGG: hsa04310; PMID: 23209147	CellChatDB v1	8	bcc_face_cheek1;bcc_face_cheek2;bcc_face_ear1;bcc_face_forehead1;bcc_face_forehead2;bcc_face_nose1;bcc_face_nose2;bcc_face_nose3
Figure 3B	WNT	WNT16_FZD6_LRP5	WNT16	FZD6_LRP5	WNT16	FZD6;LRP5	WNT16;FZD6;LRP5	Secreted Signaling	Wnt	cellsignal_wnt	G-protein coupled receptor Fz/Smo, LDLR	KEGG: hsa04310; PMID: 23209147	CellChatDB v1	8	bcc_face_cheek1;bcc_face_cheek2;bcc_face_ear1;bcc_face_forehead1;bcc_face_forehead2;bcc_face_nose1;bcc_face_nose2;bcc_face_nose3
Figure 3B	WNT	WNT16_FZD7_LRP5	WNT16	FZD7_LRP5	WNT16	LRP5;FZD7	WNT16;LRP5;FZD7	Secreted Signaling	Wnt	cellsignal_wnt	LDLR, G-protein coupled receptor Fz/Smo	KEGG: hsa04310; PMID: 23209147	CellChatDB v1	8	bcc_face_cheek1;bcc_face_cheek2;bcc_face_ear1;bcc_face_forehead1;bcc_face_forehead2;bcc_face_nose1;bcc_face_nose2;bcc_face_nose3
Figure 3B	WNT	WNT16_FZD8_LRP5	WNT16	FZD8_LRP5	WNT16	FZD8;LRP5	WNT16;FZD8;LRP5	Secreted Signaling	Wnt	cellsignal_wnt	G-protein coupled receptor Fz/Smo, LDLR	KEGG: hsa04310; PMID: 23209147	CellChatDB v1	8	bcc_face_cheek1;bcc_face_cheek2;bcc_face_ear1;bcc_face_forehead1;bcc_face_forehead2;bcc_face_nose1;bcc_face_nose2;bcc_face_nose3
Figure 3B	WNT	WNT16_FZD9_LRP5	WNT16	FZD9_LRP5	WNT16	FZD9;LRP5	WNT16;FZD9;LRP5	Secreted Signaling	Wnt	cellsignal_wnt	G-protein coupled receptor Fz/Smo, LDLR	KEGG: hsa04310; PMID: 23209147	CellChatDB v1	8	bcc_face_cheek1;bcc_face_cheek2;bcc_face_ear1;bcc_face_forehead1;bcc_face_forehead2;bcc_face_nose1;bcc_face_nose2;bcc_face_nose3
Figure 3B	WNT	WNT2_FZD1_LRP5	WNT2	FZD1_LRP5	WNT2	FZD1;LRP5	WNT2;FZD1;LRP5	Secreted Signaling	Wnt	cellsignal_wnt	G-protein coupled receptor Fz/Smo, LDLR	KEGG: hsa04310; PMID: 23209147	CellChatDB v1	8	bcc_face_cheek1;bcc_face_cheek2;bcc_face_ear1;bcc_face_forehead1;bcc_face_forehead2;bcc_face_nose1;bcc_face_nose2;bcc_face_nose3
Figure 3B	WNT	WNT2_FZD10_LRP5	WNT2	FZD10_LRP5	WNT2	FZD10;LRP5	WNT2;FZD10;LRP5	Secreted Signaling	Wnt	cellsignal_wnt	G-protein coupled receptor Fz/Smo, LDLR	KEGG: hsa04310; PMID: 23209147	CellChatDB v1	8	bcc_face_cheek1;bcc_face_cheek2;bcc_face_ear1;bcc_face_forehead1;bcc_face_forehead2;bcc_face_nose1;bcc_face_nose2;bcc_face_nose3
Figure 3B	WNT	WNT2_FZD2_LRP5	WNT2	FZD2_LRP5	WNT2	FZD2;LRP5	WNT2;FZD2;LRP5	Secreted Signaling	Wnt	cellsignal_wnt	G-protein coupled receptor Fz/Smo, LDLR	KEGG: hsa04310; PMID: 23209147	CellChatDB v1	8	bcc_face_cheek1;bcc_face_cheek2;bcc_face_ear1;bcc_face_forehead1;bcc_face_forehead2;bcc_face_nose1;bcc_face_nose2;bcc_face_nose3
Figure 3B	WNT	WNT2_FZD3_LRP5	WNT2	FZD3_LRP5	WNT2	LRP5;FZD3	WNT2;LRP5;FZD3	Secreted Signaling	Wnt	cellsignal_wnt	LDLR, G-protein coupled receptor Fz/Smo	KEGG: hsa04310; PMID: 23209147	CellChatDB v1	8	bcc_face_cheek1;bcc_face_cheek2;bcc_face_ear1;bcc_face_forehead1;bcc_face_forehead2;bcc_face_nose1;bcc_face_nose2;bcc_face_nose3
Figure 3B	WNT	WNT2_FZD4_LRP5	WNT2	FZD4_LRP5	WNT2	FZD4;LRP5	WNT2;FZD4;LRP5	Secreted Signaling	Wnt	cellsignal_wnt	G-protein coupled receptor Fz/Smo, LDLR	KEGG: hsa04310; PMID: 23209147	CellChatDB v1	8	bcc_face_cheek1;bcc_face_cheek2;bcc_face_ear1;bcc_face_forehead1;bcc_face_forehead2;bcc_face_nose1;bcc_face_nose2;bcc_face_nose3
Figure 3B	WNT	WNT2_FZD5_LRP5	WNT2	FZD5_LRP5	WNT2	FZD5;LRP5	WNT2;FZD5;LRP5	Secreted Signaling	Wnt	cellsignal_wnt	G-protein coupled receptor Fz/Smo, LDLR	KEGG: hsa04310; PMID: 23209147	CellChatDB v1	8	bcc_face_cheek1;bcc_face_cheek2;bcc_face_ear1;bcc_face_forehead1;bcc_face_forehead2;bcc_face_nose1;bcc_face_nose2;bcc_face_nose3
Figure 3B	WNT	WNT2_FZD6_LRP5	WNT2	FZD6_LRP5	WNT2	FZD6;LRP5	WNT2;FZD6;LRP5	Secreted Signaling	Wnt	cellsignal_wnt	G-protein coupled receptor Fz/Smo, LDLR	KEGG: hsa04310; PMID: 23209147	CellChatDB v1	8	bcc_face_cheek1;bcc_face_cheek2;bcc_face_ear1;bcc_face_forehead1;bcc_face_forehead2;bcc_face_nose1;bcc_face_nose2;bcc_face_nose3
Figure 3B	WNT	WNT2_FZD7_LRP5	WNT2	FZD7_LRP5	WNT2	LRP5;FZD7	WNT2;LRP5;FZD7	Secreted Signaling	Wnt	cellsignal_wnt	LDLR, G-protein coupled receptor Fz/Smo	KEGG: hsa04310; PMID: 23209147	CellChatDB v1	8	bcc_face_cheek1;bcc_face_cheek2;bcc_face_ear1;bcc_face_forehead1;bcc_face_forehead2;bcc_face_nose1;bcc_face_nose2;bcc_face_nose3
Figure 3B	WNT	WNT2_FZD8_LRP5	WNT2	FZD8_LRP5	WNT2	FZD8;LRP5	WNT2;FZD8;LRP5	Secreted Signaling	Wnt	cellsignal_wnt	G-protein coupled receptor Fz/Smo, LDLR	KEGG: hsa04310; PMID: 23209147	CellChatDB v1	8	bcc_face_cheek1;bcc_face_cheek2;bcc_face_ear1;bcc_face_forehead1;bcc_face_forehead2;bcc_face_nose1;bcc_face_nose2;bcc_face_nose3
Figure 3B	WNT	WNT2_FZD9_LRP5	WNT2	FZD9_LRP5	WNT2	FZD9;LRP5	WNT2;FZD9;LRP5	Secreted Signaling	Wnt	cellsignal_wnt	G-protein coupled receptor Fz/Smo, LDLR	KEGG: hsa04310; PMID: 23209147	CellChatDB v1	8	bcc_face_cheek1;bcc_face_cheek2;bcc_face_ear1;bcc_face_forehead1;bcc_face_forehead2;bcc_face_nose1;bcc_face_nose2;bcc_face_nose3
Figure 3B	WNT	WNT2B_FZD1_LRP5	WNT2B	FZD1_LRP5	WNT2B	FZD1;LRP5	WNT2B;FZD1;LRP5	Secreted Signaling	Wnt	cellsignal_wnt	G-protein coupled receptor Fz/Smo, LDLR	KEGG: hsa04310; PMID: 23209147	CellChatDB v1	0
Figure 3B	WNT	WNT2B_FZD10_LRP5	WNT2B	FZD10_LRP5	WNT2B	FZD10;LRP5	WNT2B;FZD10;LRP5	Secreted Signaling	Wnt	cellsignal_wnt	G-protein coupled receptor Fz/Smo, LDLR	KEGG: hsa04310; PMID: 23209147	CellChatDB v1	0
Figure 3B	WNT	WNT2B_FZD2_LRP5	WNT2B	FZD2_LRP5	WNT2B	FZD2;LRP5	WNT2B;FZD2;LRP5	Secreted Signaling	Wnt	cellsignal_wnt	G-protein coupled receptor Fz/Smo, LDLR	KEGG: hsa04310; PMID: 23209147	CellChatDB v1	0
Figure 3B	WNT	WNT2B_FZD3_LRP5	WNT2B	FZD3_LRP5	WNT2B	LRP5;FZD3	WNT2B;LRP5;FZD3	Secreted Signaling	Wnt	cellsignal_wnt	LDLR, G-protein coupled receptor Fz/Smo	KEGG: hsa04310; PMID: 23209147	CellChatDB v1	0
Figure 3B	WNT	WNT2B_FZD4_LRP5	WNT2B	FZD4_LRP5	WNT2B	FZD4;LRP5	WNT2B;FZD4;LRP5	Secreted Signaling	Wnt	cellsignal_wnt	G-protein coupled receptor Fz/Smo, LDLR	KEGG: hsa04310; PMID: 23209147	CellChatDB v1	0
Figure 3B	WNT	WNT2B_FZD5_LRP5	WNT2B	FZD5_LRP5	WNT2B	FZD5;LRP5	WNT2B;FZD5;LRP5	Secreted Signaling	Wnt	cellsignal_wnt	G-protein coupled receptor Fz/Smo, LDLR	KEGG: hsa04310; PMID: 23209147	CellChatDB v1	0
Figure 3B	WNT	WNT2B_FZD6_LRP5	WNT2B	FZD6_LRP5	WNT2B	FZD6;LRP5	WNT2B;FZD6;LRP5	Secreted Signaling	Wnt	cellsignal_wnt	G-protein coupled receptor Fz/Smo, LDLR	KEGG: hsa04310; PMID: 23209147	CellChatDB v1	0
Figure 3B	WNT	WNT2B_FZD7_LRP5	WNT2B	FZD7_LRP5	WNT2B	LRP5;FZD7	WNT2B;LRP5;FZD7	Secreted Signaling	Wnt	cellsignal_wnt	LDLR, G-protein coupled receptor Fz/Smo	KEGG: hsa04310; PMID: 23209147	CellChatDB v1	0
Figure 3B	WNT	WNT2B_FZD8_LRP5	WNT2B	FZD8_LRP5	WNT2B	FZD8;LRP5	WNT2B;FZD8;LRP5	Secreted Signaling	Wnt	cellsignal_wnt	G-protein coupled receptor Fz/Smo, LDLR	KEGG: hsa04310; PMID: 23209147	CellChatDB v1	0
Figure 3B	WNT	WNT2B_FZD9_LRP5	WNT2B	FZD9_LRP5	WNT2B	FZD9;LRP5	WNT2B;FZD9;LRP5	Secreted Signaling	Wnt	cellsignal_wnt	G-protein coupled receptor Fz/Smo, LDLR	KEGG: hsa04310; PMID: 23209147	CellChatDB v1	0
Figure 3B	WNT	WNT3_FZD1_LRP5	WNT3	FZD1_LRP5	WNT3	FZD1;LRP5	WNT3;FZD1;LRP5	Secreted Signaling	Wnt	cellsignal_wnt	G-protein coupled receptor Fz/Smo, LDLR	KEGG: hsa04310; PMID: 23209147	CellChatDB v1	8	bcc_face_cheek1;bcc_face_cheek2;bcc_face_ear1;bcc_face_forehead1;bcc_face_forehead2;bcc_face_nose1;bcc_face_nose2;bcc_face_nose3
Figure 3B	WNT	WNT3_FZD10_LRP5	WNT3	FZD10_LRP5	WNT3	FZD10;LRP5	WNT3;FZD10;LRP5	Secreted Signaling	Wnt	cellsignal_wnt	G-protein coupled receptor Fz/Smo, LDLR	KEGG: hsa04310; PMID: 23209147	CellChatDB v1	8	bcc_face_cheek1;bcc_face_cheek2;bcc_face_ear1;bcc_face_forehead1;bcc_face_forehead2;bcc_face_nose1;bcc_face_nose2;bcc_face_nose3
Figure 3B	WNT	WNT3_FZD2_LRP5	WNT3	FZD2_LRP5	WNT3	FZD2;LRP5	WNT3;FZD2;LRP5	Secreted Signaling	Wnt	cellsignal_wnt	G-protein coupled receptor Fz/Smo, LDLR	KEGG: hsa04310; PMID: 23209147	CellChatDB v1	8	bcc_face_cheek1;bcc_face_cheek2;bcc_face_ear1;bcc_face_forehead1;bcc_face_forehead2;bcc_face_nose1;bcc_face_nose2;bcc_face_nose3
Figure 3B	WNT	WNT3_FZD3_LRP5	WNT3	FZD3_LRP5	WNT3	LRP5;FZD3	WNT3;LRP5;FZD3	Secreted Signaling	Wnt	cellsignal_wnt	LDLR, G-protein coupled receptor Fz/Smo	KEGG: hsa04310; PMID: 23209147	CellChatDB v1	8	bcc_face_cheek1;bcc_face_cheek2;bcc_face_ear1;bcc_face_forehead1;bcc_face_forehead2;bcc_face_nose1;bcc_face_nose2;bcc_face_nose3
Figure 3B	WNT	WNT3_FZD4_LRP5	WNT3	FZD4_LRP5	WNT3	FZD4;LRP5	WNT3;FZD4;LRP5	Secreted Signaling	Wnt	cellsignal_wnt	G-protein coupled receptor Fz/Smo, LDLR	KEGG: hsa04310; PMID: 23209147	CellChatDB v1	8	bcc_face_cheek1;bcc_face_cheek2;bcc_face_ear1;bcc_face_forehead1;bcc_face_forehead2;bcc_face_nose1;bcc_face_nose2;bcc_face_nose3
Figure 3B	WNT	WNT3_FZD5_LRP5	WNT3	FZD5_LRP5	WNT3	FZD5;LRP5	WNT3;FZD5;LRP5	Secreted Signaling	Wnt	cellsignal_wnt	G-protein coupled receptor Fz/Smo, LDLR	KEGG: hsa04310; PMID: 23209147	CellChatDB v1	8	bcc_face_cheek1;bcc_face_cheek2;bcc_face_ear1;bcc_face_forehead1;bcc_face_forehead2;bcc_face_nose1;bcc_face_nose2;bcc_face_nose3
Figure 3B	WNT	WNT3_FZD6_LRP5	WNT3	FZD6_LRP5	WNT3	FZD6;LRP5	WNT3;FZD6;LRP5	Secreted Signaling	Wnt	cellsignal_wnt	G-protein coupled receptor Fz/Smo, LDLR	KEGG: hsa04310; PMID: 23209147	CellChatDB v1	8	bcc_face_cheek1;bcc_face_cheek2;bcc_face_ear1;bcc_face_forehead1;bcc_face_forehead2;bcc_face_nose1;bcc_face_nose2;bcc_face_nose3
Figure 3B	WNT	WNT3_FZD7_LRP5	WNT3	FZD7_LRP5	WNT3	LRP5;FZD7	WNT3;LRP5;FZD7	Secreted Signaling	Wnt	cellsignal_wnt	LDLR, G-protein coupled receptor Fz/Smo	KEGG: hsa04310; PMID: 23209147	CellChatDB v1	8	bcc_face_cheek1;bcc_face_cheek2;bcc_face_ear1;bcc_face_forehead1;bcc_face_forehead2;bcc_face_nose1;bcc_face_nose2;bcc_face_nose3
Figure 3B	WNT	WNT3_FZD8_LRP5	WNT3	FZD8_LRP5	WNT3	FZD8;LRP5	WNT3;FZD8;LRP5	Secreted Signaling	Wnt	cellsignal_wnt	G-protein coupled receptor Fz/Smo, LDLR	KEGG: hsa04310; PMID: 23209147	CellChatDB v1	8	bcc_face_cheek1;bcc_face_cheek2;bcc_face_ear1;bcc_face_forehead1;bcc_face_forehead2;bcc_face_nose1;bcc_face_nose2;bcc_face_nose3
Figure 3B	WNT	WNT3_FZD9_LRP5	WNT3	FZD9_LRP5	WNT3	FZD9;LRP5	WNT3;FZD9;LRP5	Secreted Signaling	Wnt	cellsignal_wnt	G-protein coupled receptor Fz/Smo, LDLR	KEGG: hsa04310; PMID: 23209147	CellChatDB v1	8	bcc_face_cheek1;bcc_face_cheek2;bcc_face_ear1;bcc_face_forehead1;bcc_face_forehead2;bcc_face_nose1;bcc_face_nose2;bcc_face_nose3
Figure 3B	WNT	WNT3A_FZD1_LRP5	WNT3A	FZD1_LRP5	WNT3A	FZD1;LRP5	WNT3A;FZD1;LRP5	Secreted Signaling	Wnt	cellsignal_wnt	G-protein coupled receptor Fz/Smo, LDLR	KEGG: hsa04310; PMID: 23209147	CellChatDB v1	8	bcc_face_cheek1;bcc_face_cheek2;bcc_face_ear1;bcc_face_forehead1;bcc_face_forehead2;bcc_face_nose1;bcc_face_nose2;bcc_face_nose3
Figure 3B	WNT	WNT3A_FZD10_LRP5	WNT3A	FZD10_LRP5	WNT3A	FZD10;LRP5	WNT3A;FZD10;LRP5	Secreted Signaling	Wnt	cellsignal_wnt	G-protein coupled receptor Fz/Smo, LDLR	KEGG: hsa04310; PMID: 23209147	CellChatDB v1	8	bcc_face_cheek1;bcc_face_cheek2;bcc_face_ear1;bcc_face_forehead1;bcc_face_forehead2;bcc_face_nose1;bcc_face_nose2;bcc_face_nose3
Figure 3B	WNT	WNT3A_FZD2_LRP5	WNT3A	FZD2_LRP5	WNT3A	FZD2;LRP5	WNT3A;FZD2;LRP5	Secreted Signaling	Wnt	cellsignal_wnt	G-protein coupled receptor Fz/Smo, LDLR	KEGG: hsa04310; PMID: 23209147	CellChatDB v1	8	bcc_face_cheek1;bcc_face_cheek2;bcc_face_ear1;bcc_face_forehead1;bcc_face_forehead2;bcc_face_nose1;bcc_face_nose2;bcc_face_nose3
Figure 3B	WNT	WNT3A_FZD3_LRP5	WNT3A	FZD3_LRP5	WNT3A	LRP5;FZD3	WNT3A;LRP5;FZD3	Secreted Signaling	Wnt	cellsignal_wnt	LDLR, G-protein coupled receptor Fz/Smo	KEGG: hsa04310; PMID: 23209147	CellChatDB v1	8	bcc_face_cheek1;bcc_face_cheek2;bcc_face_ear1;bcc_face_forehead1;bcc_face_forehead2;bcc_face_nose1;bcc_face_nose2;bcc_face_nose3
Figure 3B	WNT	WNT3A_FZD4_LRP5	WNT3A	FZD4_LRP5	WNT3A	FZD4;LRP5	WNT3A;FZD4;LRP5	Secreted Signaling	Wnt	cellsignal_wnt	G-protein coupled receptor Fz/Smo, LDLR	KEGG: hsa04310; PMID: 23209147	CellChatDB v1	8	bcc_face_cheek1;bcc_face_cheek2;bcc_face_ear1;bcc_face_forehead1;bcc_face_forehead2;bcc_face_nose1;bcc_face_nose2;bcc_face_nose3
Figure 3B	WNT	WNT3A_FZD5_LRP5	WNT3A	FZD5_LRP5	WNT3A	FZD5;LRP5	WNT3A;FZD5;LRP5	Secreted Signaling	Wnt	cellsignal_wnt	G-protein coupled receptor Fz/Smo, LDLR	KEGG: hsa04310; PMID: 23209147	CellChatDB v1	8	bcc_face_cheek1;bcc_face_cheek2;bcc_face_ear1;bcc_face_forehead1;bcc_face_forehead2;bcc_face_nose1;bcc_face_nose2;bcc_face_nose3
Figure 3B	WNT	WNT3A_FZD6_LRP5	WNT3A	FZD6_LRP5	WNT3A	FZD6;LRP5	WNT3A;FZD6;LRP5	Secreted Signaling	Wnt	cellsignal_wnt	G-protein coupled receptor Fz/Smo, LDLR	KEGG: hsa04310; PMID: 23209147	CellChatDB v1	8	bcc_face_cheek1;bcc_face_cheek2;bcc_face_ear1;bcc_face_forehead1;bcc_face_forehead2;bcc_face_nose1;bcc_face_nose2;bcc_face_nose3
Figure 3B	WNT	WNT3A_FZD7_LRP5	WNT3A	FZD7_LRP5	WNT3A	LRP5;FZD7	WNT3A;LRP5;FZD7	Secreted Signaling	Wnt	cellsignal_wnt	LDLR, G-protein coupled receptor Fz/Smo	KEGG: hsa04310; PMID: 23209147	CellChatDB v1	8	bcc_face_cheek1;bcc_face_cheek2;bcc_face_ear1;bcc_face_forehead1;bcc_face_forehead2;bcc_face_nose1;bcc_face_nose2;bcc_face_nose3
Figure 3B	WNT	WNT3A_FZD8_LRP5	WNT3A	FZD8_LRP5	WNT3A	FZD8;LRP5	WNT3A;FZD8;LRP5	Secreted Signaling	Wnt	cellsignal_wnt	G-protein coupled receptor Fz/Smo, LDLR	KEGG: hsa04310; PMID: 23209147	CellChatDB v1	8	bcc_face_cheek1;bcc_face_cheek2;bcc_face_ear1;bcc_face_forehead1;bcc_face_forehead2;bcc_face_nose1;bcc_face_nose2;bcc_face_nose3
Figure 3B	WNT	WNT3A_FZD9_LRP5	WNT3A	FZD9_LRP5	WNT3A	FZD9;LRP5	WNT3A;FZD9;LRP5	Secreted Signaling	Wnt	cellsignal_wnt	G-protein coupled receptor Fz/Smo, LDLR	KEGG: hsa04310; PMID: 23209147	CellChatDB v1	8	bcc_face_cheek1;bcc_face_cheek2;bcc_face_ear1;bcc_face_forehead1;bcc_face_forehead2;bcc_face_nose1;bcc_face_nose2;bcc_face_nose3
Figure 3B	WNT	WNT4_FZD1_LRP5	WNT4	FZD1_LRP5	WNT4	FZD1;LRP5	WNT4;FZD1;LRP5	Secreted Signaling	Wnt	cellsignal_wnt	G-protein coupled receptor Fz/Smo, LDLR	KEGG: hsa04310; PMID: 23209147	CellChatDB v1	8	bcc_face_cheek1;bcc_face_cheek2;bcc_face_ear1;bcc_face_forehead1;bcc_face_forehead2;bcc_face_nose1;bcc_face_nose2;bcc_face_nose3
Figure 3B	WNT	WNT4_FZD10_LRP5	WNT4	FZD10_LRP5	WNT4	FZD10;LRP5	WNT4;FZD10;LRP5	Secreted Signaling	Wnt	cellsignal_wnt	G-protein coupled receptor Fz/Smo, LDLR	KEGG: hsa04310; PMID: 23209147	CellChatDB v1	8	bcc_face_cheek1;bcc_face_cheek2;bcc_face_ear1;bcc_face_forehead1;bcc_face_forehead2;bcc_face_nose1;bcc_face_nose2;bcc_face_nose3
Figure 3B	WNT	WNT4_FZD2_LRP5	WNT4	FZD2_LRP5	WNT4	FZD2;LRP5	WNT4;FZD2;LRP5	Secreted Signaling	Wnt	cellsignal_wnt	G-protein coupled receptor Fz/Smo, LDLR	KEGG: hsa04310; PMID: 23209147	CellChatDB v1	8	bcc_face_cheek1;bcc_face_cheek2;bcc_face_ear1;bcc_face_forehead1;bcc_face_forehead2;bcc_face_nose1;bcc_face_nose2;bcc_face_nose3
Figure 3B	WNT	WNT4_FZD3_LRP5	WNT4	FZD3_LRP5	WNT4	LRP5;FZD3	WNT4;LRP5;FZD3	Secreted Signaling	Wnt	cellsignal_wnt	LDLR, G-protein coupled receptor Fz/Smo	KEGG: hsa04310; PMID: 23209147	CellChatDB v1	8	bcc_face_cheek1;bcc_face_cheek2;bcc_face_ear1;bcc_face_forehead1;bcc_face_forehead2;bcc_face_nose1;bcc_face_nose2;bcc_face_nose3
Figure 3B	WNT	WNT4_FZD4_LRP5	WNT4	FZD4_LRP5	WNT4	FZD4;LRP5	WNT4;FZD4;LRP5	Secreted Signaling	Wnt	cellsignal_wnt	G-protein coupled receptor Fz/Smo, LDLR	KEGG: hsa04310; PMID: 23209147	CellChatDB v1	8	bcc_face_cheek1;bcc_face_cheek2;bcc_face_ear1;bcc_face_forehead1;bcc_face_forehead2;bcc_face_nose1;bcc_face_nose2;bcc_face_nose3
Figure 3B	WNT	WNT4_FZD5_LRP5	WNT4	FZD5_LRP5	WNT4	FZD5;LRP5	WNT4;FZD5;LRP5	Secreted Signaling	Wnt	cellsignal_wnt	G-protein coupled receptor Fz/Smo, LDLR	KEGG: hsa04310; PMID: 23209147	CellChatDB v1	8	bcc_face_cheek1;bcc_face_cheek2;bcc_face_ear1;bcc_face_forehead1;bcc_face_forehead2;bcc_face_nose1;bcc_face_nose2;bcc_face_nose3
Figure 3B	WNT	WNT4_FZD6_LRP5	WNT4	FZD6_LRP5	WNT4	FZD6;LRP5	WNT4;FZD6;LRP5	Secreted Signaling	Wnt	cellsignal_wnt	G-protein coupled receptor Fz/Smo, LDLR	KEGG: hsa04310; PMID: 23209147	CellChatDB v1	8	bcc_face_cheek1;bcc_face_cheek2;bcc_face_ear1;bcc_face_forehead1;bcc_face_forehead2;bcc_face_nose1;bcc_face_nose2;bcc_face_nose3
Figure 3B	WNT	WNT4_FZD7_LRP5	WNT4	FZD7_LRP5	WNT4	LRP5;FZD7	WNT4;LRP5;FZD7	Secreted Signaling	Wnt	cellsignal_wnt	LDLR, G-protein coupled receptor Fz/Smo	KEGG: hsa04310; PMID: 23209147	CellChatDB v1	8	bcc_face_cheek1;bcc_face_cheek2;bcc_face_ear1;bcc_face_forehead1;bcc_face_forehead2;bcc_face_nose1;bcc_face_nose2;bcc_face_nose3
Figure 3B	WNT	WNT4_FZD8_LRP5	WNT4	FZD8_LRP5	WNT4	FZD8;LRP5	WNT4;FZD8;LRP5	Secreted Signaling	Wnt	cellsignal_wnt	G-protein coupled receptor Fz/Smo, LDLR	KEGG: hsa04310; PMID: 23209147	CellChatDB v1	8	bcc_face_cheek1;bcc_face_cheek2;bcc_face_ear1;bcc_face_forehead1;bcc_face_forehead2;bcc_face_nose1;bcc_face_nose2;bcc_face_nose3
Figure 3B	WNT	WNT4_FZD9_LRP5	WNT4	FZD9_LRP5	WNT4	FZD9;LRP5	WNT4;FZD9;LRP5	Secreted Signaling	Wnt	cellsignal_wnt	G-protein coupled receptor Fz/Smo, LDLR	KEGG: hsa04310; PMID: 23209147	CellChatDB v1	8	bcc_face_cheek1;bcc_face_cheek2;bcc_face_ear1;bcc_face_forehead1;bcc_face_forehead2;bcc_face_nose1;bcc_face_nose2;bcc_face_nose3
Figure 3B	WNT	WNT6_FZD1_LRP5	WNT6	FZD1_LRP5	WNT6	FZD1;LRP5	WNT6;FZD1;LRP5	Secreted Signaling	Wnt	cellsignal_wnt	G-protein coupled receptor Fz/Smo, LDLR	KEGG: hsa04310; PMID: 23209147	CellChatDB v1	8	bcc_face_cheek1;bcc_face_cheek2;bcc_face_ear1;bcc_face_forehead1;bcc_face_forehead2;bcc_face_nose1;bcc_face_nose2;bcc_face_nose3
Figure 3B	WNT	WNT6_FZD10_LRP5	WNT6	FZD10_LRP5	WNT6	FZD10;LRP5	WNT6;FZD10;LRP5	Secreted Signaling	Wnt	cellsignal_wnt	G-protein coupled receptor Fz/Smo, LDLR	KEGG: hsa04310; PMID: 23209147	CellChatDB v1	8	bcc_face_cheek1;bcc_face_cheek2;bcc_face_ear1;bcc_face_forehead1;bcc_face_forehead2;bcc_face_nose1;bcc_face_nose2;bcc_face_nose3
Figure 3B	WNT	WNT6_FZD2_LRP5	WNT6	FZD2_LRP5	WNT6	FZD2;LRP5	WNT6;FZD2;LRP5	Secreted Signaling	Wnt	cellsignal_wnt	G-protein coupled receptor Fz/Smo, LDLR	KEGG: hsa04310; PMID: 23209147	CellChatDB v1	8	bcc_face_cheek1;bcc_face_cheek2;bcc_face_ear1;bcc_face_forehead1;bcc_face_forehead2;bcc_face_nose1;bcc_face_nose2;bcc_face_nose3
Figure 3B	WNT	WNT6_FZD3_LRP5	WNT6	FZD3_LRP5	WNT6	LRP5;FZD3	WNT6;LRP5;FZD3	Secreted Signaling	Wnt	cellsignal_wnt	LDLR, G-protein coupled receptor Fz/Smo	KEGG: hsa04310; PMID: 23209147	CellChatDB v1	8	bcc_face_cheek1;bcc_face_cheek2;bcc_face_ear1;bcc_face_forehead1;bcc_face_forehead2;bcc_face_nose1;bcc_face_nose2;bcc_face_nose3
Figure 3B	WNT	WNT6_FZD4_LRP5	WNT6	FZD4_LRP5	WNT6	FZD4;LRP5	WNT6;FZD4;LRP5	Secreted Signaling	Wnt	cellsignal_wnt	G-protein coupled receptor Fz/Smo, LDLR	KEGG: hsa04310; PMID: 23209147	CellChatDB v1	8	bcc_face_cheek1;bcc_face_cheek2;bcc_face_ear1;bcc_face_forehead1;bcc_face_forehead2;bcc_face_nose1;bcc_face_nose2;bcc_face_nose3
Figure 3B	WNT	WNT6_FZD5_LRP5	WNT6	FZD5_LRP5	WNT6	FZD5;LRP5	WNT6;FZD5;LRP5	Secreted Signaling	Wnt	cellsignal_wnt	G-protein coupled receptor Fz/Smo, LDLR	KEGG: hsa04310; PMID: 23209147	CellChatDB v1	8	bcc_face_cheek1;bcc_face_cheek2;bcc_face_ear1;bcc_face_forehead1;bcc_face_forehead2;bcc_face_nose1;bcc_face_nose2;bcc_face_nose3
Figure 3B	WNT	WNT6_FZD6_LRP5	WNT6	FZD6_LRP5	WNT6	FZD6;LRP5	WNT6;FZD6;LRP5	Secreted Signaling	Wnt	cellsignal_wnt	G-protein coupled receptor Fz/Smo, LDLR	KEGG: hsa04310; PMID: 23209147	CellChatDB v1	8	bcc_face_cheek1;bcc_face_cheek2;bcc_face_ear1;bcc_face_forehead1;bcc_face_forehead2;bcc_face_nose1;bcc_face_nose2;bcc_face_nose3
Figure 3B	WNT	WNT6_FZD7_LRP5	WNT6	FZD7_LRP5	WNT6	LRP5;FZD7	WNT6;LRP5;FZD7	Secreted Signaling	Wnt	cellsignal_wnt	LDLR, G-protein coupled receptor Fz/Smo	KEGG: hsa04310; PMID: 23209147	CellChatDB v1	8	bcc_face_cheek1;bcc_face_cheek2;bcc_face_ear1;bcc_face_forehead1;bcc_face_forehead2;bcc_face_nose1;bcc_face_nose2;bcc_face_nose3
Figure 3B	WNT	WNT6_FZD8_LRP5	WNT6	FZD8_LRP5	WNT6	FZD8;LRP5	WNT6;FZD8;LRP5	Secreted Signaling	Wnt	cellsignal_wnt	G-protein coupled receptor Fz/Smo, LDLR	KEGG: hsa04310; PMID: 23209147	CellChatDB v1	8	bcc_face_cheek1;bcc_face_cheek2;bcc_face_ear1;bcc_face_forehead1;bcc_face_forehead2;bcc_face_nose1;bcc_face_nose2;bcc_face_nose3
Figure 3B	WNT	WNT6_FZD9_LRP5	WNT6	FZD9_LRP5	WNT6	FZD9;LRP5	WNT6;FZD9;LRP5	Secreted Signaling	Wnt	cellsignal_wnt	G-protein coupled receptor Fz/Smo, LDLR	KEGG: hsa04310; PMID: 23209147	CellChatDB v1	8	bcc_face_cheek1;bcc_face_cheek2;bcc_face_ear1;bcc_face_forehead1;bcc_face_forehead2;bcc_face_nose1;bcc_face_nose2;bcc_face_nose3
Figure 3B	WNT	WNT7A_FZD1_LRP5	WNT7A	FZD1_LRP5	WNT7A	FZD1;LRP5	WNT7A;FZD1;LRP5	Secreted Signaling	Wnt	cellsignal_wnt	G-protein coupled receptor Fz/Smo, LDLR	KEGG: hsa04310; PMID: 23209147	CellChatDB v1	8	bcc_face_cheek1;bcc_face_cheek2;bcc_face_ear1;bcc_face_forehead1;bcc_face_forehead2;bcc_face_nose1;bcc_face_nose2;bcc_face_nose3
Figure 3B	WNT	WNT7A_FZD10_LRP5	WNT7A	FZD10_LRP5	WNT7A	FZD10;LRP5	WNT7A;FZD10;LRP5	Secreted Signaling	Wnt	cellsignal_wnt	G-protein coupled receptor Fz/Smo, LDLR	KEGG: hsa04310; PMID: 23209147	CellChatDB v1	8	bcc_face_cheek1;bcc_face_cheek2;bcc_face_ear1;bcc_face_forehead1;bcc_face_forehead2;bcc_face_nose1;bcc_face_nose2;bcc_face_nose3
Figure 3B	WNT	WNT7A_FZD2_LRP5	WNT7A	FZD2_LRP5	WNT7A	FZD2;LRP5	WNT7A;FZD2;LRP5	Secreted Signaling	Wnt	cellsignal_wnt	G-protein coupled receptor Fz/Smo, LDLR	KEGG: hsa04310; PMID: 23209147	CellChatDB v1	8	bcc_face_cheek1;bcc_face_cheek2;bcc_face_ear1;bcc_face_forehead1;bcc_face_forehead2;bcc_face_nose1;bcc_face_nose2;bcc_face_nose3
Figure 3B	WNT	WNT7A_FZD3_LRP5	WNT7A	FZD3_LRP5	WNT7A	LRP5;FZD3	WNT7A;LRP5;FZD3	Secreted Signaling	Wnt	cellsignal_wnt	LDLR, G-protein coupled receptor Fz/Smo	KEGG: hsa04310; PMID: 23209147	CellChatDB v1	8	bcc_face_cheek1;bcc_face_cheek2;bcc_face_ear1;bcc_face_forehead1;bcc_face_forehead2;bcc_face_nose1;bcc_face_nose2;bcc_face_nose3
Figure 3B	WNT	WNT7A_FZD4_LRP5	WNT7A	FZD4_LRP5	WNT7A	FZD4;LRP5	WNT7A;FZD4;LRP5	Secreted Signaling	Wnt	cellsignal_wnt	G-protein coupled receptor Fz/Smo, LDLR	KEGG: hsa04310; PMID: 23209147	CellChatDB v1	8	bcc_face_cheek1;bcc_face_cheek2;bcc_face_ear1;bcc_face_forehead1;bcc_face_forehead2;bcc_face_nose1;bcc_face_nose2;bcc_face_nose3
Figure 3B	WNT	WNT7A_FZD5_LRP5	WNT7A	FZD5_LRP5	WNT7A	FZD5;LRP5	WNT7A;FZD5;LRP5	Secreted Signaling	Wnt	cellsignal_wnt	G-protein coupled receptor Fz/Smo, LDLR	KEGG: hsa04310; PMID: 23209147	CellChatDB v1	8	bcc_face_cheek1;bcc_face_cheek2;bcc_face_ear1;bcc_face_forehead1;bcc_face_forehead2;bcc_face_nose1;bcc_face_nose2;bcc_face_nose3
Figure 3B	WNT	WNT7A_FZD6_LRP5	WNT7A	FZD6_LRP5	WNT7A	FZD6;LRP5	WNT7A;FZD6;LRP5	Secreted Signaling	Wnt	cellsignal_wnt	G-protein coupled receptor Fz/Smo, LDLR	KEGG: hsa04310; PMID: 23209147	CellChatDB v1	8	bcc_face_cheek1;bcc_face_cheek2;bcc_face_ear1;bcc_face_forehead1;bcc_face_forehead2;bcc_face_nose1;bcc_face_nose2;bcc_face_nose3
Figure 3B	WNT	WNT7A_FZD7_LRP5	WNT7A	FZD7_LRP5	WNT7A	LRP5;FZD7	WNT7A;LRP5;FZD7	Secreted Signaling	Wnt	cellsignal_wnt	LDLR, G-protein coupled receptor Fz/Smo	KEGG: hsa04310; PMID: 23209147	CellChatDB v1	8	bcc_face_cheek1;bcc_face_cheek2;bcc_face_ear1;bcc_face_forehead1;bcc_face_forehead2;bcc_face_nose1;bcc_face_nose2;bcc_face_nose3
Figure 3B	WNT	WNT7A_FZD8_LRP5	WNT7A	FZD8_LRP5	WNT7A	FZD8;LRP5	WNT7A;FZD8;LRP5	Secreted Signaling	Wnt	cellsignal_wnt	G-protein coupled receptor Fz/Smo, LDLR	KEGG: hsa04310; PMID: 23209147	CellChatDB v1	8	bcc_face_cheek1;bcc_face_cheek2;bcc_face_ear1;bcc_face_forehead1;bcc_face_forehead2;bcc_face_nose1;bcc_face_nose2;bcc_face_nose3
Figure 3B	WNT	WNT7A_FZD9_LRP5	WNT7A	FZD9_LRP5	WNT7A	FZD9;LRP5	WNT7A;FZD9;LRP5	Secreted Signaling	Wnt	cellsignal_wnt	G-protein coupled receptor Fz/Smo, LDLR	KEGG: hsa04310; PMID: 23209147	CellChatDB v1	8	bcc_face_cheek1;bcc_face_cheek2;bcc_face_ear1;bcc_face_forehead1;bcc_face_forehead2;bcc_face_nose1;bcc_face_nose2;bcc_face_nose3
Figure 3B	WNT	WNT7B_FZD1_LRP5	WNT7B	FZD1_LRP5	WNT7B	FZD1;LRP5	WNT7B;FZD1;LRP5	Secreted Signaling	Wnt	cellsignal_wnt	G-protein coupled receptor Fz/Smo, LDLR	KEGG: hsa04310; PMID: 23209147	CellChatDB v1	8	bcc_face_cheek1;bcc_face_cheek2;bcc_face_ear1;bcc_face_forehead1;bcc_face_forehead2;bcc_face_nose1;bcc_face_nose2;bcc_face_nose3
Figure 3B	WNT	WNT7B_FZD10_LRP5	WNT7B	FZD10_LRP5	WNT7B	FZD10;LRP5	WNT7B;FZD10;LRP5	Secreted Signaling	Wnt	cellsignal_wnt	G-protein coupled receptor Fz/Smo, LDLR	KEGG: hsa04310; PMID: 23209147	CellChatDB v1	8	bcc_face_cheek1;bcc_face_cheek2;bcc_face_ear1;bcc_face_forehead1;bcc_face_forehead2;bcc_face_nose1;bcc_face_nose2;bcc_face_nose3
Figure 3B	WNT	WNT7B_FZD2_LRP5	WNT7B	FZD2_LRP5	WNT7B	FZD2;LRP5	WNT7B;FZD2;LRP5	Secreted Signaling	Wnt	cellsignal_wnt	G-protein coupled receptor Fz/Smo, LDLR	KEGG: hsa04310; PMID: 23209147	CellChatDB v1	8	bcc_face_cheek1;bcc_face_cheek2;bcc_face_ear1;bcc_face_forehead1;bcc_face_forehead2;bcc_face_nose1;bcc_face_nose2;bcc_face_nose3
Figure 3B	WNT	WNT7B_FZD3_LRP5	WNT7B	FZD3_LRP5	WNT7B	LRP5;FZD3	WNT7B;LRP5;FZD3	Secreted Signaling	Wnt	cellsignal_wnt	LDLR, G-protein coupled receptor Fz/Smo	KEGG: hsa04310; PMID: 23209147	CellChatDB v1	8	bcc_face_cheek1;bcc_face_cheek2;bcc_face_ear1;bcc_face_forehead1;bcc_face_forehead2;bcc_face_nose1;bcc_face_nose2;bcc_face_nose3
Figure 3B	WNT	WNT7B_FZD4_LRP5	WNT7B	FZD4_LRP5	WNT7B	FZD4;LRP5	WNT7B;FZD4;LRP5	Secreted Signaling	Wnt	cellsignal_wnt	G-protein coupled receptor Fz/Smo, LDLR	KEGG: hsa04310; PMID: 23209147	CellChatDB v1	8	bcc_face_cheek1;bcc_face_cheek2;bcc_face_ear1;bcc_face_forehead1;bcc_face_forehead2;bcc_face_nose1;bcc_face_nose2;bcc_face_nose3
Figure 3B	WNT	WNT7B_FZD5_LRP5	WNT7B	FZD5_LRP5	WNT7B	FZD5;LRP5	WNT7B;FZD5;LRP5	Secreted Signaling	Wnt	cellsignal_wnt	G-protein coupled receptor Fz/Smo, LDLR	KEGG: hsa04310; PMID: 23209147	CellChatDB v1	8	bcc_face_cheek1;bcc_face_cheek2;bcc_face_ear1;bcc_face_forehead1;bcc_face_forehead2;bcc_face_nose1;bcc_face_nose2;bcc_face_nose3
Figure 3B	WNT	WNT7B_FZD6_LRP5	WNT7B	FZD6_LRP5	WNT7B	FZD6;LRP5	WNT7B;FZD6;LRP5	Secreted Signaling	Wnt	cellsignal_wnt	G-protein coupled receptor Fz/Smo, LDLR	KEGG: hsa04310; PMID: 23209147	CellChatDB v1	8	bcc_face_cheek1;bcc_face_cheek2;bcc_face_ear1;bcc_face_forehead1;bcc_face_forehead2;bcc_face_nose1;bcc_face_nose2;bcc_face_nose3
Figure 3B	WNT	WNT7B_FZD7_LRP5	WNT7B	FZD7_LRP5	WNT7B	LRP5;FZD7	WNT7B;LRP5;FZD7	Secreted Signaling	Wnt	cellsignal_wnt	LDLR, G-protein coupled receptor Fz/Smo	KEGG: hsa04310; PMID: 23209147	CellChatDB v1	8	bcc_face_cheek1;bcc_face_cheek2;bcc_face_ear1;bcc_face_forehead1;bcc_face_forehead2;bcc_face_nose1;bcc_face_nose2;bcc_face_nose3
Figure 3B	WNT	WNT7B_FZD8_LRP5	WNT7B	FZD8_LRP5	WNT7B	FZD8;LRP5	WNT7B;FZD8;LRP5	Secreted Signaling	Wnt	cellsignal_wnt	G-protein coupled receptor Fz/Smo, LDLR	KEGG: hsa04310; PMID: 23209147	CellChatDB v1	8	bcc_face_cheek1;bcc_face_cheek2;bcc_face_ear1;bcc_face_forehead1;bcc_face_forehead2;bcc_face_nose1;bcc_face_nose2;bcc_face_nose3
Figure 3B	WNT	WNT7B_FZD9_LRP5	WNT7B	FZD9_LRP5	WNT7B	FZD9;LRP5	WNT7B;FZD9;LRP5	Secreted Signaling	Wnt	cellsignal_wnt	G-protein coupled receptor Fz/Smo, LDLR	KEGG: hsa04310; PMID: 23209147	CellChatDB v1	8	bcc_face_cheek1;bcc_face_cheek2;bcc_face_ear1;bcc_face_forehead1;bcc_face_forehead2;bcc_face_nose1;bcc_face_nose2;bcc_face_nose3
Figure 3B	WNT	WNT8A_FZD1_LRP5	WNT8A	FZD1_LRP5	WNT8A	FZD1;LRP5	WNT8A;FZD1;LRP5	Secreted Signaling	Wnt	cellsignal_wnt	G-protein coupled receptor Fz/Smo, LDLR	KEGG: hsa04310; PMID: 23209147	CellChatDB v1	8	bcc_face_cheek1;bcc_face_cheek2;bcc_face_ear1;bcc_face_forehead1;bcc_face_forehead2;bcc_face_nose1;bcc_face_nose2;bcc_face_nose3
Figure 3B	WNT	WNT8A_FZD10_LRP5	WNT8A	FZD10_LRP5	WNT8A	FZD10;LRP5	WNT8A;FZD10;LRP5	Secreted Signaling	Wnt	cellsignal_wnt	G-protein coupled receptor Fz/Smo, LDLR	KEGG: hsa04310; PMID: 23209147	CellChatDB v1	8	bcc_face_cheek1;bcc_face_cheek2;bcc_face_ear1;bcc_face_forehead1;bcc_face_forehead2;bcc_face_nose1;bcc_face_nose2;bcc_face_nose3
Figure 3B	WNT	WNT8A_FZD2_LRP5	WNT8A	FZD2_LRP5	WNT8A	FZD2;LRP5	WNT8A;FZD2;LRP5	Secreted Signaling	Wnt	cellsignal_wnt	G-protein coupled receptor Fz/Smo, LDLR	KEGG: hsa04310; PMID: 23209147	CellChatDB v1	8	bcc_face_cheek1;bcc_face_cheek2;bcc_face_ear1;bcc_face_forehead1;bcc_face_forehead2;bcc_face_nose1;bcc_face_nose2;bcc_face_nose3
Figure 3B	WNT	WNT8A_FZD3_LRP5	WNT8A	FZD3_LRP5	WNT8A	LRP5;FZD3	WNT8A;LRP5;FZD3	Secreted Signaling	Wnt	cellsignal_wnt	LDLR, G-protein coupled receptor Fz/Smo	KEGG: hsa04310; PMID: 23209147	CellChatDB v1	8	bcc_face_cheek1;bcc_face_cheek2;bcc_face_ear1;bcc_face_forehead1;bcc_face_forehead2;bcc_face_nose1;bcc_face_nose2;bcc_face_nose3
Figure 3B	WNT	WNT8A_FZD4_LRP5	WNT8A	FZD4_LRP5	WNT8A	FZD4;LRP5	WNT8A;FZD4;LRP5	Secreted Signaling	Wnt	cellsignal_wnt	G-protein coupled receptor Fz/Smo, LDLR	KEGG: hsa04310; PMID: 23209147	CellChatDB v1	8	bcc_face_cheek1;bcc_face_cheek2;bcc_face_ear1;bcc_face_forehead1;bcc_face_forehead2;bcc_face_nose1;bcc_face_nose2;bcc_face_nose3
Figure 3B	WNT	WNT8A_FZD5_LRP5	WNT8A	FZD5_LRP5	WNT8A	FZD5;LRP5	WNT8A;FZD5;LRP5	Secreted Signaling	Wnt	cellsignal_wnt	G-protein coupled receptor Fz/Smo, LDLR	KEGG: hsa04310; PMID: 23209147	CellChatDB v1	8	bcc_face_cheek1;bcc_face_cheek2;bcc_face_ear1;bcc_face_forehead1;bcc_face_forehead2;bcc_face_nose1;bcc_face_nose2;bcc_face_nose3
Figure 3B	WNT	WNT8A_FZD6_LRP5	WNT8A	FZD6_LRP5	WNT8A	FZD6;LRP5	WNT8A;FZD6;LRP5	Secreted Signaling	Wnt	cellsignal_wnt	G-protein coupled receptor Fz/Smo, LDLR	KEGG: hsa04310; PMID: 23209147	CellChatDB v1	8	bcc_face_cheek1;bcc_face_cheek2;bcc_face_ear1;bcc_face_forehead1;bcc_face_forehead2;bcc_face_nose1;bcc_face_nose2;bcc_face_nose3
Figure 3B	WNT	WNT8A_FZD7_LRP5	WNT8A	FZD7_LRP5	WNT8A	LRP5;FZD7	WNT8A;LRP5;FZD7	Secreted Signaling	Wnt	cellsignal_wnt	LDLR, G-protein coupled receptor Fz/Smo	KEGG: hsa04310; PMID: 23209147	CellChatDB v1	8	bcc_face_cheek1;bcc_face_cheek2;bcc_face_ear1;bcc_face_forehead1;bcc_face_forehead2;bcc_face_nose1;bcc_face_nose2;bcc_face_nose3
Figure 3B	WNT	WNT8A_FZD8_LRP5	WNT8A	FZD8_LRP5	WNT8A	FZD8;LRP5	WNT8A;FZD8;LRP5	Secreted Signaling	Wnt	cellsignal_wnt	G-protein coupled receptor Fz/Smo, LDLR	KEGG: hsa04310; PMID: 23209147	CellChatDB v1	8	bcc_face_cheek1;bcc_face_cheek2;bcc_face_ear1;bcc_face_forehead1;bcc_face_forehead2;bcc_face_nose1;bcc_face_nose2;bcc_face_nose3
Figure 3B	WNT	WNT8A_FZD9_LRP5	WNT8A	FZD9_LRP5	WNT8A	FZD9;LRP5	WNT8A;FZD9;LRP5	Secreted Signaling	Wnt	cellsignal_wnt	G-protein coupled receptor Fz/Smo, LDLR	KEGG: hsa04310; PMID: 23209147	CellChatDB v1	8	bcc_face_cheek1;bcc_face_cheek2;bcc_face_ear1;bcc_face_forehead1;bcc_face_forehead2;bcc_face_nose1;bcc_face_nose2;bcc_face_nose3
Figure 3B	WNT	WNT8B_FZD1_LRP5	WNT8B	FZD1_LRP5	WNT8B	FZD1;LRP5	WNT8B;FZD1;LRP5	Secreted Signaling	Wnt	secreted	G-protein coupled receptor Fz/Smo, LDLR	KEGG: hsa04310; PMID: 23209147	CellChatDB v1	8	bcc_face_cheek1;bcc_face_cheek2;bcc_face_ear1;bcc_face_forehead1;bcc_face_forehead2;bcc_face_nose1;bcc_face_nose2;bcc_face_nose3
Figure 3B	WNT	WNT8B_FZD10_LRP5	WNT8B	FZD10_LRP5	WNT8B	FZD10;LRP5	WNT8B;FZD10;LRP5	Secreted Signaling	Wnt	secreted	G-protein coupled receptor Fz/Smo, LDLR	KEGG: hsa04310; PMID: 23209147	CellChatDB v1	8	bcc_face_cheek1;bcc_face_cheek2;bcc_face_ear1;bcc_face_forehead1;bcc_face_forehead2;bcc_face_nose1;bcc_face_nose2;bcc_face_nose3
Figure 3B	WNT	WNT8B_FZD2_LRP5	WNT8B	FZD2_LRP5	WNT8B	FZD2;LRP5	WNT8B;FZD2;LRP5	Secreted Signaling	Wnt	secreted	G-protein coupled receptor Fz/Smo, LDLR	KEGG: hsa04310; PMID: 23209147	CellChatDB v1	8	bcc_face_cheek1;bcc_face_cheek2;bcc_face_ear1;bcc_face_forehead1;bcc_face_forehead2;bcc_face_nose1;bcc_face_nose2;bcc_face_nose3
Figure 3B	WNT	WNT8B_FZD3_LRP5	WNT8B	FZD3_LRP5	WNT8B	LRP5;FZD3	WNT8B;LRP5;FZD3	Secreted Signaling	Wnt	secreted	LDLR, G-protein coupled receptor Fz/Smo	KEGG: hsa04310; PMID: 23209147	CellChatDB v1	8	bcc_face_cheek1;bcc_face_cheek2;bcc_face_ear1;bcc_face_forehead1;bcc_face_forehead2;bcc_face_nose1;bcc_face_nose2;bcc_face_nose3
Figure 3B	WNT	WNT8B_FZD4_LRP5	WNT8B	FZD4_LRP5	WNT8B	FZD4;LRP5	WNT8B;FZD4;LRP5	Secreted Signaling	Wnt	secreted	G-protein coupled receptor Fz/Smo, LDLR	KEGG: hsa04310; PMID: 23209147	CellChatDB v1	8	bcc_face_cheek1;bcc_face_cheek2;bcc_face_ear1;bcc_face_forehead1;bcc_face_forehead2;bcc_face_nose1;bcc_face_nose2;bcc_face_nose3
Figure 3B	WNT	WNT8B_FZD5_LRP5	WNT8B	FZD5_LRP5	WNT8B	FZD5;LRP5	WNT8B;FZD5;LRP5	Secreted Signaling	Wnt	secreted	G-protein coupled receptor Fz/Smo, LDLR	KEGG: hsa04310; PMID: 23209147	CellChatDB v1	8	bcc_face_cheek1;bcc_face_cheek2;bcc_face_ear1;bcc_face_forehead1;bcc_face_forehead2;bcc_face_nose1;bcc_face_nose2;bcc_face_nose3
Figure 3B	WNT	WNT8B_FZD6_LRP5	WNT8B	FZD6_LRP5	WNT8B	FZD6;LRP5	WNT8B;FZD6;LRP5	Secreted Signaling	Wnt	secreted	G-protein coupled receptor Fz/Smo, LDLR	KEGG: hsa04310; PMID: 23209147	CellChatDB v1	8	bcc_face_cheek1;bcc_face_cheek2;bcc_face_ear1;bcc_face_forehead1;bcc_face_forehead2;bcc_face_nose1;bcc_face_nose2;bcc_face_nose3
Figure 3B	WNT	WNT8B_FZD7_LRP5	WNT8B	FZD7_LRP5	WNT8B	LRP5;FZD7	WNT8B;LRP5;FZD7	Secreted Signaling	Wnt	secreted	LDLR, G-protein coupled receptor Fz/Smo	KEGG: hsa04310; PMID: 23209147	CellChatDB v1	8	bcc_face_cheek1;bcc_face_cheek2;bcc_face_ear1;bcc_face_forehead1;bcc_face_forehead2;bcc_face_nose1;bcc_face_nose2;bcc_face_nose3
Figure 3B	WNT	WNT8B_FZD8_LRP5	WNT8B	FZD8_LRP5	WNT8B	FZD8;LRP5	WNT8B;FZD8;LRP5	Secreted Signaling	Wnt	secreted	G-protein coupled receptor Fz/Smo, LDLR	KEGG: hsa04310; PMID: 23209147	CellChatDB v1	8	bcc_face_cheek1;bcc_face_cheek2;bcc_face_ear1;bcc_face_forehead1;bcc_face_forehead2;bcc_face_nose1;bcc_face_nose2;bcc_face_nose3
Figure 3B	WNT	WNT8B_FZD9_LRP5	WNT8B	FZD9_LRP5	WNT8B	FZD9;LRP5	WNT8B;FZD9;LRP5	Secreted Signaling	Wnt	secreted	G-protein coupled receptor Fz/Smo, LDLR	KEGG: hsa04310; PMID: 23209147	CellChatDB v1	8	bcc_face_cheek1;bcc_face_cheek2;bcc_face_ear1;bcc_face_forehead1;bcc_face_forehead2;bcc_face_nose1;bcc_face_nose2;bcc_face_nose3
Figure 3B	WNT	WNT9A_FZD1_LRP5	WNT9A	FZD1_LRP5	WNT9A	FZD1;LRP5	WNT9A;FZD1;LRP5	Secreted Signaling	Wnt	secreted	G-protein coupled receptor Fz/Smo, LDLR	KEGG: hsa04310; PMID: 23209147	CellChatDB v1	8	bcc_face_cheek1;bcc_face_cheek2;bcc_face_ear1;bcc_face_forehead1;bcc_face_forehead2;bcc_face_nose1;bcc_face_nose2;bcc_face_nose3
Figure 3B	WNT	WNT9A_FZD10_LRP5	WNT9A	FZD10_LRP5	WNT9A	FZD10;LRP5	WNT9A;FZD10;LRP5	Secreted Signaling	Wnt	secreted	G-protein coupled receptor Fz/Smo, LDLR	KEGG: hsa04310; PMID: 23209147	CellChatDB v1	8	bcc_face_cheek1;bcc_face_cheek2;bcc_face_ear1;bcc_face_forehead1;bcc_face_forehead2;bcc_face_nose1;bcc_face_nose2;bcc_face_nose3
Figure 3B	WNT	WNT9A_FZD2_LRP5	WNT9A	FZD2_LRP5	WNT9A	FZD2;LRP5	WNT9A;FZD2;LRP5	Secreted Signaling	Wnt	secreted	G-protein coupled receptor Fz/Smo, LDLR	KEGG: hsa04310; PMID: 23209147	CellChatDB v1	8	bcc_face_cheek1;bcc_face_cheek2;bcc_face_ear1;bcc_face_forehead1;bcc_face_forehead2;bcc_face_nose1;bcc_face_nose2;bcc_face_nose3
Figure 3B	WNT	WNT9A_FZD3_LRP5	WNT9A	FZD3_LRP5	WNT9A	LRP5;FZD3	WNT9A;LRP5;FZD3	Secreted Signaling	Wnt	secreted	LDLR, G-protein coupled receptor Fz/Smo	KEGG: hsa04310; PMID: 23209147	CellChatDB v1	8	bcc_face_cheek1;bcc_face_cheek2;bcc_face_ear1;bcc_face_forehead1;bcc_face_forehead2;bcc_face_nose1;bcc_face_nose2;bcc_face_nose3
Figure 3B	WNT	WNT9A_FZD4_LRP5	WNT9A	FZD4_LRP5	WNT9A	FZD4;LRP5	WNT9A;FZD4;LRP5	Secreted Signaling	Wnt	secreted	G-protein coupled receptor Fz/Smo, LDLR	KEGG: hsa04310; PMID: 23209147	CellChatDB v1	8	bcc_face_cheek1;bcc_face_cheek2;bcc_face_ear1;bcc_face_forehead1;bcc_face_forehead2;bcc_face_nose1;bcc_face_nose2;bcc_face_nose3
Figure 3B	WNT	WNT9A_FZD5_LRP5	WNT9A	FZD5_LRP5	WNT9A	FZD5;LRP5	WNT9A;FZD5;LRP5	Secreted Signaling	Wnt	secreted	G-protein coupled receptor Fz/Smo, LDLR	KEGG: hsa04310; PMID: 23209147	CellChatDB v1	8	bcc_face_cheek1;bcc_face_cheek2;bcc_face_ear1;bcc_face_forehead1;bcc_face_forehead2;bcc_face_nose1;bcc_face_nose2;bcc_face_nose3
Figure 3B	WNT	WNT9A_FZD6_LRP5	WNT9A	FZD6_LRP5	WNT9A	FZD6;LRP5	WNT9A;FZD6;LRP5	Secreted Signaling	Wnt	secreted	G-protein coupled receptor Fz/Smo, LDLR	KEGG: hsa04310; PMID: 23209147	CellChatDB v1	8	bcc_face_cheek1;bcc_face_cheek2;bcc_face_ear1;bcc_face_forehead1;bcc_face_forehead2;bcc_face_nose1;bcc_face_nose2;bcc_face_nose3
Figure 3B	WNT	WNT9A_FZD7_LRP5	WNT9A	FZD7_LRP5	WNT9A	LRP5;FZD7	WNT9A;LRP5;FZD7	Secreted Signaling	Wnt	secreted	LDLR, G-protein coupled receptor Fz/Smo	KEGG: hsa04310; PMID: 23209147	CellChatDB v1	8	bcc_face_cheek1;bcc_face_cheek2;bcc_face_ear1;bcc_face_forehead1;bcc_face_forehead2;bcc_face_nose1;bcc_face_nose2;bcc_face_nose3
Figure 3B	WNT	WNT9A_FZD8_LRP5	WNT9A	FZD8_LRP5	WNT9A	FZD8;LRP5	WNT9A;FZD8;LRP5	Secreted Signaling	Wnt	secreted	G-protein coupled receptor Fz/Smo, LDLR	KEGG: hsa04310; PMID: 23209147	CellChatDB v1	8	bcc_face_cheek1;bcc_face_cheek2;bcc_face_ear1;bcc_face_forehead1;bcc_face_forehead2;bcc_face_nose1;bcc_face_nose2;bcc_face_nose3
Figure 3B	WNT	WNT9A_FZD9_LRP5	WNT9A	FZD9_LRP5	WNT9A	FZD9;LRP5	WNT9A;FZD9;LRP5	Secreted Signaling	Wnt	secreted	G-protein coupled receptor Fz/Smo, LDLR	KEGG: hsa04310; PMID: 23209147	CellChatDB v1	8	bcc_face_cheek1;bcc_face_cheek2;bcc_face_ear1;bcc_face_forehead1;bcc_face_forehead2;bcc_face_nose1;bcc_face_nose2;bcc_face_nose3
Figure 3B	WNT	WNT9B_FZD1_LRP5	WNT9B	FZD1_LRP5	WNT9B	FZD1;LRP5	WNT9B;FZD1;LRP5	Secreted Signaling	Wnt	secreted	G-protein coupled receptor Fz/Smo, LDLR	KEGG: hsa04310; PMID: 23209147	CellChatDB v1	8	bcc_face_cheek1;bcc_face_cheek2;bcc_face_ear1;bcc_face_forehead1;bcc_face_forehead2;bcc_face_nose1;bcc_face_nose2;bcc_face_nose3
Figure 3B	WNT	WNT9B_FZD10_LRP5	WNT9B	FZD10_LRP5	WNT9B	FZD10;LRP5	WNT9B;FZD10;LRP5	Secreted Signaling	Wnt	secreted	G-protein coupled receptor Fz/Smo, LDLR	KEGG: hsa04310; PMID: 23209147	CellChatDB v1	8	bcc_face_cheek1;bcc_face_cheek2;bcc_face_ear1;bcc_face_forehead1;bcc_face_forehead2;bcc_face_nose1;bcc_face_nose2;bcc_face_nose3
Figure 3B	WNT	WNT9B_FZD2_LRP5	WNT9B	FZD2_LRP5	WNT9B	FZD2;LRP5	WNT9B;FZD2;LRP5	Secreted Signaling	Wnt	secreted	G-protein coupled receptor Fz/Smo, LDLR	KEGG: hsa04310; PMID: 23209147	CellChatDB v1	8	bcc_face_cheek1;bcc_face_cheek2;bcc_face_ear1;bcc_face_forehead1;bcc_face_forehead2;bcc_face_nose1;bcc_face_nose2;bcc_face_nose3
Figure 3B	WNT	WNT9B_FZD3_LRP5	WNT9B	FZD3_LRP5	WNT9B	LRP5;FZD3	WNT9B;LRP5;FZD3	Secreted Signaling	Wnt	secreted	LDLR, G-protein coupled receptor Fz/Smo	KEGG: hsa04310; PMID: 23209147	CellChatDB v1	8	bcc_face_cheek1;bcc_face_cheek2;bcc_face_ear1;bcc_face_forehead1;bcc_face_forehead2;bcc_face_nose1;bcc_face_nose2;bcc_face_nose3
Figure 3B	WNT	WNT9B_FZD4_LRP5	WNT9B	FZD4_LRP5	WNT9B	FZD4;LRP5	WNT9B;FZD4;LRP5	Secreted Signaling	Wnt	secreted	G-protein coupled receptor Fz/Smo, LDLR	KEGG: hsa04310; PMID: 23209147	CellChatDB v1	8	bcc_face_cheek1;bcc_face_cheek2;bcc_face_ear1;bcc_face_forehead1;bcc_face_forehead2;bcc_face_nose1;bcc_face_nose2;bcc_face_nose3
Figure 3B	WNT	WNT9B_FZD5_LRP5	WNT9B	FZD5_LRP5	WNT9B	FZD5;LRP5	WNT9B;FZD5;LRP5	Secreted Signaling	Wnt	secreted	G-protein coupled receptor Fz/Smo, LDLR	KEGG: hsa04310; PMID: 23209147	CellChatDB v1	8	bcc_face_cheek1;bcc_face_cheek2;bcc_face_ear1;bcc_face_forehead1;bcc_face_forehead2;bcc_face_nose1;bcc_face_nose2;bcc_face_nose3
Figure 3B	WNT	WNT9B_FZD6_LRP5	WNT9B	FZD6_LRP5	WNT9B	FZD6;LRP5	WNT9B;FZD6;LRP5	Secreted Signaling	Wnt	secreted	G-protein coupled receptor Fz/Smo, LDLR	KEGG: hsa04310; PMID: 23209147	CellChatDB v1	8	bcc_face_cheek1;bcc_face_cheek2;bcc_face_ear1;bcc_face_forehead1;bcc_face_forehead2;bcc_face_nose1;bcc_face_nose2;bcc_face_nose3
Figure 3B	WNT	WNT9B_FZD7_LRP5	WNT9B	FZD7_LRP5	WNT9B	LRP5;FZD7	WNT9B;LRP5;FZD7	Secreted Signaling	Wnt	secreted	LDLR, G-protein coupled receptor Fz/Smo	KEGG: hsa04310; PMID: 23209147	CellChatDB v1	8	bcc_face_cheek1;bcc_face_cheek2;bcc_face_ear1;bcc_face_forehead1;bcc_face_forehead2;bcc_face_nose1;bcc_face_nose2;bcc_face_nose3
Figure 3B	WNT	WNT9B_FZD8_LRP5	WNT9B	FZD8_LRP5	WNT9B	FZD8;LRP5	WNT9B;FZD8;LRP5	Secreted Signaling	Wnt	secreted	G-protein coupled receptor Fz/Smo, LDLR	KEGG: hsa04310; PMID: 23209147	CellChatDB v1	8	bcc_face_cheek1;bcc_face_cheek2;bcc_face_ear1;bcc_face_forehead1;bcc_face_forehead2;bcc_face_nose1;bcc_face_nose2;bcc_face_nose3
Figure 3B	WNT	WNT9B_FZD9_LRP5	WNT9B	FZD9_LRP5	WNT9B	FZD9;LRP5	WNT9B;FZD9;LRP5	Secreted Signaling	Wnt	secreted	G-protein coupled receptor Fz/Smo, LDLR	KEGG: hsa04310; PMID: 23209147	CellChatDB v1	8	bcc_face_cheek1;bcc_face_cheek2;bcc_face_ear1;bcc_face_forehead1;bcc_face_forehead2;bcc_face_nose1;bcc_face_nose2;bcc_face_nose3
Figure 3B	WNT	WNT1_FZD1_LRP6	WNT1	FZD1_LRP6	WNT1	FZD1;LRP6	WNT1;FZD1;LRP6	Secreted Signaling	Wnt	cellsignal_wnt	G-protein coupled receptor Fz/Smo, LDLR	KEGG: hsa04310; PMID: 23209147	CellChatDB v1	8	bcc_face_cheek1;bcc_face_cheek2;bcc_face_ear1;bcc_face_forehead1;bcc_face_forehead2;bcc_face_nose1;bcc_face_nose2;bcc_face_nose3
Figure 3B	WNT	WNT1_FZD10_LRP6	WNT1	FZD10_LRP6	WNT1	FZD10;LRP6	WNT1;FZD10;LRP6	Secreted Signaling	Wnt	cellsignal_wnt	G-protein coupled receptor Fz/Smo, LDLR	KEGG: hsa04310; PMID: 23209147	CellChatDB v1	8	bcc_face_cheek1;bcc_face_cheek2;bcc_face_ear1;bcc_face_forehead1;bcc_face_forehead2;bcc_face_nose1;bcc_face_nose2;bcc_face_nose3
Figure 3B	WNT	WNT1_FZD2_LRP6	WNT1	FZD2_LRP6	WNT1	FZD2;LRP6	WNT1;FZD2;LRP6	Secreted Signaling	Wnt	cellsignal_wnt	G-protein coupled receptor Fz/Smo, LDLR	KEGG: hsa04310; PMID: 23209147	CellChatDB v1	8	bcc_face_cheek1;bcc_face_cheek2;bcc_face_ear1;bcc_face_forehead1;bcc_face_forehead2;bcc_face_nose1;bcc_face_nose2;bcc_face_nose3
Figure 3B	WNT	WNT1_FZD3_LRP6	WNT1	FZD3_LRP6	WNT1	FZD3;LRP6	WNT1;FZD3;LRP6	Secreted Signaling	Wnt	cellsignal_wnt	G-protein coupled receptor Fz/Smo, LDLR	KEGG: hsa04310; PMID: 23209147	CellChatDB v1	8	bcc_face_cheek1;bcc_face_cheek2;bcc_face_ear1;bcc_face_forehead1;bcc_face_forehead2;bcc_face_nose1;bcc_face_nose2;bcc_face_nose3
Figure 3B	WNT	WNT1_FZD4_LRP6	WNT1	FZD4_LRP6	WNT1	FZD4;LRP6	WNT1;FZD4;LRP6	Secreted Signaling	Wnt	cellsignal_wnt	G-protein coupled receptor Fz/Smo, LDLR	KEGG: hsa04310; PMID: 23209147	CellChatDB v1	8	bcc_face_cheek1;bcc_face_cheek2;bcc_face_ear1;bcc_face_forehead1;bcc_face_forehead2;bcc_face_nose1;bcc_face_nose2;bcc_face_nose3
Figure 3B	WNT	WNT1_FZD5_LRP6	WNT1	FZD5_LRP6	WNT1	FZD5;LRP6	WNT1;FZD5;LRP6	Secreted Signaling	Wnt	cellsignal_wnt	G-protein coupled receptor Fz/Smo, LDLR	KEGG: hsa04310; PMID: 23209147	CellChatDB v1	8	bcc_face_cheek1;bcc_face_cheek2;bcc_face_ear1;bcc_face_forehead1;bcc_face_forehead2;bcc_face_nose1;bcc_face_nose2;bcc_face_nose3
Figure 3B	WNT	WNT1_FZD6_LRP6	WNT1	FZD6_LRP6	WNT1	FZD6;LRP6	WNT1;FZD6;LRP6	Secreted Signaling	Wnt	cellsignal_wnt	G-protein coupled receptor Fz/Smo, LDLR	KEGG: hsa04310; PMID: 23209147	CellChatDB v1	8	bcc_face_cheek1;bcc_face_cheek2;bcc_face_ear1;bcc_face_forehead1;bcc_face_forehead2;bcc_face_nose1;bcc_face_nose2;bcc_face_nose3
Figure 3B	WNT	WNT1_FZD7_LRP6	WNT1	FZD7_LRP6	WNT1	FZD7;LRP6	WNT1;FZD7;LRP6	Secreted Signaling	Wnt	cellsignal_wnt	G-protein coupled receptor Fz/Smo, LDLR	KEGG: hsa04310; PMID: 23209147	CellChatDB v1	8	bcc_face_cheek1;bcc_face_cheek2;bcc_face_ear1;bcc_face_forehead1;bcc_face_forehead2;bcc_face_nose1;bcc_face_nose2;bcc_face_nose3
Figure 3B	WNT	WNT1_FZD8_LRP6	WNT1	FZD8_LRP6	WNT1	FZD8;LRP6	WNT1;FZD8;LRP6	Secreted Signaling	Wnt	cellsignal_wnt	G-protein coupled receptor Fz/Smo, LDLR	KEGG: hsa04310; PMID: 23209147	CellChatDB v1	8	bcc_face_cheek1;bcc_face_cheek2;bcc_face_ear1;bcc_face_forehead1;bcc_face_forehead2;bcc_face_nose1;bcc_face_nose2;bcc_face_nose3
Figure 3B	WNT	WNT1_FZD9_LRP6	WNT1	FZD9_LRP6	WNT1	FZD9;LRP6	WNT1;FZD9;LRP6	Secreted Signaling	Wnt	cellsignal_wnt	G-protein coupled receptor Fz/Smo, LDLR	KEGG: hsa04310; PMID: 23209147	CellChatDB v1	8	bcc_face_cheek1;bcc_face_cheek2;bcc_face_ear1;bcc_face_forehead1;bcc_face_forehead2;bcc_face_nose1;bcc_face_nose2;bcc_face_nose3
Figure 3B	WNT	WNT10A_FZD1_LRP6	WNT10A	FZD1_LRP6	WNT10A	FZD1;LRP6	WNT10A;FZD1;LRP6	Secreted Signaling	Wnt	secreted	G-protein coupled receptor Fz/Smo, LDLR	KEGG: hsa04310; PMID: 23209147	CellChatDB v1	8	bcc_face_cheek1;bcc_face_cheek2;bcc_face_ear1;bcc_face_forehead1;bcc_face_forehead2;bcc_face_nose1;bcc_face_nose2;bcc_face_nose3
Figure 3B	WNT	WNT10A_FZD10_LRP6	WNT10A	FZD10_LRP6	WNT10A	FZD10;LRP6	WNT10A;FZD10;LRP6	Secreted Signaling	Wnt	secreted	G-protein coupled receptor Fz/Smo, LDLR	KEGG: hsa04310; PMID: 23209147	CellChatDB v1	8	bcc_face_cheek1;bcc_face_cheek2;bcc_face_ear1;bcc_face_forehead1;bcc_face_forehead2;bcc_face_nose1;bcc_face_nose2;bcc_face_nose3
Figure 3B	WNT	WNT10A_FZD2_LRP6	WNT10A	FZD2_LRP6	WNT10A	FZD2;LRP6	WNT10A;FZD2;LRP6	Secreted Signaling	Wnt	secreted	G-protein coupled receptor Fz/Smo, LDLR	KEGG: hsa04310; PMID: 23209147	CellChatDB v1	8	bcc_face_cheek1;bcc_face_cheek2;bcc_face_ear1;bcc_face_forehead1;bcc_face_forehead2;bcc_face_nose1;bcc_face_nose2;bcc_face_nose3
Figure 3B	WNT	WNT10A_FZD3_LRP6	WNT10A	FZD3_LRP6	WNT10A	FZD3;LRP6	WNT10A;FZD3;LRP6	Secreted Signaling	Wnt	secreted	G-protein coupled receptor Fz/Smo, LDLR	KEGG: hsa04310; PMID: 23209147	CellChatDB v1	8	bcc_face_cheek1;bcc_face_cheek2;bcc_face_ear1;bcc_face_forehead1;bcc_face_forehead2;bcc_face_nose1;bcc_face_nose2;bcc_face_nose3
Figure 3B	WNT	WNT10A_FZD4_LRP6	WNT10A	FZD4_LRP6	WNT10A	FZD4;LRP6	WNT10A;FZD4;LRP6	Secreted Signaling	Wnt	secreted	G-protein coupled receptor Fz/Smo, LDLR	KEGG: hsa04310; PMID: 23209147	CellChatDB v1	8	bcc_face_cheek1;bcc_face_cheek2;bcc_face_ear1;bcc_face_forehead1;bcc_face_forehead2;bcc_face_nose1;bcc_face_nose2;bcc_face_nose3
Figure 3B	WNT	WNT10A_FZD5_LRP6	WNT10A	FZD5_LRP6	WNT10A	FZD5;LRP6	WNT10A;FZD5;LRP6	Secreted Signaling	Wnt	secreted	G-protein coupled receptor Fz/Smo, LDLR	KEGG: hsa04310; PMID: 23209147	CellChatDB v1	8	bcc_face_cheek1;bcc_face_cheek2;bcc_face_ear1;bcc_face_forehead1;bcc_face_forehead2;bcc_face_nose1;bcc_face_nose2;bcc_face_nose3
Figure 3B	WNT	WNT10A_FZD6_LRP6	WNT10A	FZD6_LRP6	WNT10A	FZD6;LRP6	WNT10A;FZD6;LRP6	Secreted Signaling	Wnt	secreted	G-protein coupled receptor Fz/Smo, LDLR	KEGG: hsa04310; PMID: 23209147	CellChatDB v1	8	bcc_face_cheek1;bcc_face_cheek2;bcc_face_ear1;bcc_face_forehead1;bcc_face_forehead2;bcc_face_nose1;bcc_face_nose2;bcc_face_nose3
Figure 3B	WNT	WNT10A_FZD7_LRP6	WNT10A	FZD7_LRP6	WNT10A	FZD7;LRP6	WNT10A;FZD7;LRP6	Secreted Signaling	Wnt	secreted	G-protein coupled receptor Fz/Smo, LDLR	KEGG: hsa04310; PMID: 23209147	CellChatDB v1	8	bcc_face_cheek1;bcc_face_cheek2;bcc_face_ear1;bcc_face_forehead1;bcc_face_forehead2;bcc_face_nose1;bcc_face_nose2;bcc_face_nose3
Figure 3B	WNT	WNT10A_FZD8_LRP6	WNT10A	FZD8_LRP6	WNT10A	FZD8;LRP6	WNT10A;FZD8;LRP6	Secreted Signaling	Wnt	secreted	G-protein coupled receptor Fz/Smo, LDLR	KEGG: hsa04310; PMID: 23209147	CellChatDB v1	8	bcc_face_cheek1;bcc_face_cheek2;bcc_face_ear1;bcc_face_forehead1;bcc_face_forehead2;bcc_face_nose1;bcc_face_nose2;bcc_face_nose3
Figure 3B	WNT	WNT10A_FZD9_LRP6	WNT10A	FZD9_LRP6	WNT10A	FZD9;LRP6	WNT10A;FZD9;LRP6	Secreted Signaling	Wnt	secreted	G-protein coupled receptor Fz/Smo, LDLR	KEGG: hsa04310; PMID: 23209147	CellChatDB v1	8	bcc_face_cheek1;bcc_face_cheek2;bcc_face_ear1;bcc_face_forehead1;bcc_face_forehead2;bcc_face_nose1;bcc_face_nose2;bcc_face_nose3
Figure 3B	WNT	WNT10B_FZD1_LRP6	WNT10B	FZD1_LRP6	WNT10B	FZD1;LRP6	WNT10B;FZD1;LRP6	Secreted Signaling	Wnt		G-protein coupled receptor Fz/Smo, LDLR	KEGG: hsa04310; PMID: 23209147	CellChatDB v1	8	bcc_face_cheek1;bcc_face_cheek2;bcc_face_ear1;bcc_face_forehead1;bcc_face_forehead2;bcc_face_nose1;bcc_face_nose2;bcc_face_nose3
Figure 3B	WNT	WNT10B_FZD10_LRP6	WNT10B	FZD10_LRP6	WNT10B	FZD10;LRP6	WNT10B;FZD10;LRP6	Secreted Signaling	Wnt		G-protein coupled receptor Fz/Smo, LDLR	KEGG: hsa04310; PMID: 23209147	CellChatDB v1	8	bcc_face_cheek1;bcc_face_cheek2;bcc_face_ear1;bcc_face_forehead1;bcc_face_forehead2;bcc_face_nose1;bcc_face_nose2;bcc_face_nose3
Figure 3B	WNT	WNT10B_FZD2_LRP6	WNT10B	FZD2_LRP6	WNT10B	FZD2;LRP6	WNT10B;FZD2;LRP6	Secreted Signaling	Wnt		G-protein coupled receptor Fz/Smo, LDLR	KEGG: hsa04310; PMID: 23209147	CellChatDB v1	8	bcc_face_cheek1;bcc_face_cheek2;bcc_face_ear1;bcc_face_forehead1;bcc_face_forehead2;bcc_face_nose1;bcc_face_nose2;bcc_face_nose3
Figure 3B	WNT	WNT10B_FZD3_LRP6	WNT10B	FZD3_LRP6	WNT10B	FZD3;LRP6	WNT10B;FZD3;LRP6	Secreted Signaling	Wnt		G-protein coupled receptor Fz/Smo, LDLR	KEGG: hsa04310; PMID: 23209147	CellChatDB v1	8	bcc_face_cheek1;bcc_face_cheek2;bcc_face_ear1;bcc_face_forehead1;bcc_face_forehead2;bcc_face_nose1;bcc_face_nose2;bcc_face_nose3
Figure 3B	WNT	WNT10B_FZD4_LRP6	WNT10B	FZD4_LRP6	WNT10B	FZD4;LRP6	WNT10B;FZD4;LRP6	Secreted Signaling	Wnt		G-protein coupled receptor Fz/Smo, LDLR	KEGG: hsa04310; PMID: 23209147	CellChatDB v1	8	bcc_face_cheek1;bcc_face_cheek2;bcc_face_ear1;bcc_face_forehead1;bcc_face_forehead2;bcc_face_nose1;bcc_face_nose2;bcc_face_nose3
Figure 3B	WNT	WNT10B_FZD5_LRP6	WNT10B	FZD5_LRP6	WNT10B	FZD5;LRP6	WNT10B;FZD5;LRP6	Secreted Signaling	Wnt		G-protein coupled receptor Fz/Smo, LDLR	KEGG: hsa04310; PMID: 23209147	CellChatDB v1	8	bcc_face_cheek1;bcc_face_cheek2;bcc_face_ear1;bcc_face_forehead1;bcc_face_forehead2;bcc_face_nose1;bcc_face_nose2;bcc_face_nose3
Figure 3B	WNT	WNT10B_FZD6_LRP6	WNT10B	FZD6_LRP6	WNT10B	FZD6;LRP6	WNT10B;FZD6;LRP6	Secreted Signaling	Wnt		G-protein coupled receptor Fz/Smo, LDLR	KEGG: hsa04310; PMID: 23209147	CellChatDB v1	8	bcc_face_cheek1;bcc_face_cheek2;bcc_face_ear1;bcc_face_forehead1;bcc_face_forehead2;bcc_face_nose1;bcc_face_nose2;bcc_face_nose3
Figure 3B	WNT	WNT10B_FZD7_LRP6	WNT10B	FZD7_LRP6	WNT10B	FZD7;LRP6	WNT10B;FZD7;LRP6	Secreted Signaling	Wnt		G-protein coupled receptor Fz/Smo, LDLR	KEGG: hsa04310; PMID: 23209147	CellChatDB v1	8	bcc_face_cheek1;bcc_face_cheek2;bcc_face_ear1;bcc_face_forehead1;bcc_face_forehead2;bcc_face_nose1;bcc_face_nose2;bcc_face_nose3
Figure 3B	WNT	WNT10B_FZD8_LRP6	WNT10B	FZD8_LRP6	WNT10B	FZD8;LRP6	WNT10B;FZD8;LRP6	Secreted Signaling	Wnt		G-protein coupled receptor Fz/Smo, LDLR	KEGG: hsa04310; PMID: 23209147	CellChatDB v1	8	bcc_face_cheek1;bcc_face_cheek2;bcc_face_ear1;bcc_face_forehead1;bcc_face_forehead2;bcc_face_nose1;bcc_face_nose2;bcc_face_nose3
Figure 3B	WNT	WNT10B_FZD9_LRP6	WNT10B	FZD9_LRP6	WNT10B	FZD9;LRP6	WNT10B;FZD9;LRP6	Secreted Signaling	Wnt		G-protein coupled receptor Fz/Smo, LDLR	KEGG: hsa04310; PMID: 23209147	CellChatDB v1	8	bcc_face_cheek1;bcc_face_cheek2;bcc_face_ear1;bcc_face_forehead1;bcc_face_forehead2;bcc_face_nose1;bcc_face_nose2;bcc_face_nose3
Figure 3B	WNT	WNT16_FZD1_LRP6	WNT16	FZD1_LRP6	WNT16	FZD1;LRP6	WNT16;FZD1;LRP6	Secreted Signaling	Wnt	cellsignal_wnt	G-protein coupled receptor Fz/Smo, LDLR	KEGG: hsa04310; PMID: 23209147	CellChatDB v1	8	bcc_face_cheek1;bcc_face_cheek2;bcc_face_ear1;bcc_face_forehead1;bcc_face_forehead2;bcc_face_nose1;bcc_face_nose2;bcc_face_nose3
Figure 3B	WNT	WNT16_FZD10_LRP6	WNT16	FZD10_LRP6	WNT16	FZD10;LRP6	WNT16;FZD10;LRP6	Secreted Signaling	Wnt	cellsignal_wnt	G-protein coupled receptor Fz/Smo, LDLR	KEGG: hsa04310; PMID: 23209147	CellChatDB v1	8	bcc_face_cheek1;bcc_face_cheek2;bcc_face_ear1;bcc_face_forehead1;bcc_face_forehead2;bcc_face_nose1;bcc_face_nose2;bcc_face_nose3
Figure 3B	WNT	WNT16_FZD2_LRP6	WNT16	FZD2_LRP6	WNT16	FZD2;LRP6	WNT16;FZD2;LRP6	Secreted Signaling	Wnt	cellsignal_wnt	G-protein coupled receptor Fz/Smo, LDLR	KEGG: hsa04310; PMID: 23209147	CellChatDB v1	8	bcc_face_cheek1;bcc_face_cheek2;bcc_face_ear1;bcc_face_forehead1;bcc_face_forehead2;bcc_face_nose1;bcc_face_nose2;bcc_face_nose3
Figure 3B	WNT	WNT16_FZD3_LRP6	WNT16	FZD3_LRP6	WNT16	FZD3;LRP6	WNT16;FZD3;LRP6	Secreted Signaling	Wnt	cellsignal_wnt	G-protein coupled receptor Fz/Smo, LDLR	KEGG: hsa04310; PMID: 23209147	CellChatDB v1	8	bcc_face_cheek1;bcc_face_cheek2;bcc_face_ear1;bcc_face_forehead1;bcc_face_forehead2;bcc_face_nose1;bcc_face_nose2;bcc_face_nose3
Figure 3B	WNT	WNT16_FZD4_LRP6	WNT16	FZD4_LRP6	WNT16	FZD4;LRP6	WNT16;FZD4;LRP6	Secreted Signaling	Wnt	cellsignal_wnt	G-protein coupled receptor Fz/Smo, LDLR	KEGG: hsa04310; PMID: 23209147	CellChatDB v1	8	bcc_face_cheek1;bcc_face_cheek2;bcc_face_ear1;bcc_face_forehead1;bcc_face_forehead2;bcc_face_nose1;bcc_face_nose2;bcc_face_nose3
Figure 3B	WNT	WNT16_FZD5_LRP6	WNT16	FZD5_LRP6	WNT16	FZD5;LRP6	WNT16;FZD5;LRP6	Secreted Signaling	Wnt	cellsignal_wnt	G-protein coupled receptor Fz/Smo, LDLR	KEGG: hsa04310; PMID: 23209147	CellChatDB v1	8	bcc_face_cheek1;bcc_face_cheek2;bcc_face_ear1;bcc_face_forehead1;bcc_face_forehead2;bcc_face_nose1;bcc_face_nose2;bcc_face_nose3
Figure 3B	WNT	WNT16_FZD6_LRP6	WNT16	FZD6_LRP6	WNT16	FZD6;LRP6	WNT16;FZD6;LRP6	Secreted Signaling	Wnt	cellsignal_wnt	G-protein coupled receptor Fz/Smo, LDLR	KEGG: hsa04310; PMID: 23209147	CellChatDB v1	8	bcc_face_cheek1;bcc_face_cheek2;bcc_face_ear1;bcc_face_forehead1;bcc_face_forehead2;bcc_face_nose1;bcc_face_nose2;bcc_face_nose3
Figure 3B	WNT	WNT16_FZD7_LRP6	WNT16	FZD7_LRP6	WNT16	FZD7;LRP6	WNT16;FZD7;LRP6	Secreted Signaling	Wnt	cellsignal_wnt	G-protein coupled receptor Fz/Smo, LDLR	KEGG: hsa04310; PMID: 23209147	CellChatDB v1	8	bcc_face_cheek1;bcc_face_cheek2;bcc_face_ear1;bcc_face_forehead1;bcc_face_forehead2;bcc_face_nose1;bcc_face_nose2;bcc_face_nose3
Figure 3B	WNT	WNT16_FZD8_LRP6	WNT16	FZD8_LRP6	WNT16	FZD8;LRP6	WNT16;FZD8;LRP6	Secreted Signaling	Wnt	cellsignal_wnt	G-protein coupled receptor Fz/Smo, LDLR	KEGG: hsa04310; PMID: 23209147	CellChatDB v1	8	bcc_face_cheek1;bcc_face_cheek2;bcc_face_ear1;bcc_face_forehead1;bcc_face_forehead2;bcc_face_nose1;bcc_face_nose2;bcc_face_nose3
Figure 3B	WNT	WNT16_FZD9_LRP6	WNT16	FZD9_LRP6	WNT16	FZD9;LRP6	WNT16;FZD9;LRP6	Secreted Signaling	Wnt	cellsignal_wnt	G-protein coupled receptor Fz/Smo, LDLR	KEGG: hsa04310; PMID: 23209147	CellChatDB v1	8	bcc_face_cheek1;bcc_face_cheek2;bcc_face_ear1;bcc_face_forehead1;bcc_face_forehead2;bcc_face_nose1;bcc_face_nose2;bcc_face_nose3
Figure 3B	WNT	WNT2_FZD1_LRP6	WNT2	FZD1_LRP6	WNT2	FZD1;LRP6	WNT2;FZD1;LRP6	Secreted Signaling	Wnt	cellsignal_wnt	G-protein coupled receptor Fz/Smo, LDLR	KEGG: hsa04310; PMID: 23209147	CellChatDB v1	8	bcc_face_cheek1;bcc_face_cheek2;bcc_face_ear1;bcc_face_forehead1;bcc_face_forehead2;bcc_face_nose1;bcc_face_nose2;bcc_face_nose3
Figure 3B	WNT	WNT2_FZD10_LRP6	WNT2	FZD10_LRP6	WNT2	FZD10;LRP6	WNT2;FZD10;LRP6	Secreted Signaling	Wnt	cellsignal_wnt	G-protein coupled receptor Fz/Smo, LDLR	KEGG: hsa04310; PMID: 23209147	CellChatDB v1	8	bcc_face_cheek1;bcc_face_cheek2;bcc_face_ear1;bcc_face_forehead1;bcc_face_forehead2;bcc_face_nose1;bcc_face_nose2;bcc_face_nose3
Figure 3B	WNT	WNT2_FZD2_LRP6	WNT2	FZD2_LRP6	WNT2	FZD2;LRP6	WNT2;FZD2;LRP6	Secreted Signaling	Wnt	cellsignal_wnt	G-protein coupled receptor Fz/Smo, LDLR	KEGG: hsa04310; PMID: 23209147	CellChatDB v1	8	bcc_face_cheek1;bcc_face_cheek2;bcc_face_ear1;bcc_face_forehead1;bcc_face_forehead2;bcc_face_nose1;bcc_face_nose2;bcc_face_nose3
Figure 3B	WNT	WNT2_FZD3_LRP6	WNT2	FZD3_LRP6	WNT2	FZD3;LRP6	WNT2;FZD3;LRP6	Secreted Signaling	Wnt	cellsignal_wnt	G-protein coupled receptor Fz/Smo, LDLR	KEGG: hsa04310; PMID: 23209147	CellChatDB v1	8	bcc_face_cheek1;bcc_face_cheek2;bcc_face_ear1;bcc_face_forehead1;bcc_face_forehead2;bcc_face_nose1;bcc_face_nose2;bcc_face_nose3
Figure 3B	WNT	WNT2_FZD4_LRP6	WNT2	FZD4_LRP6	WNT2	FZD4;LRP6	WNT2;FZD4;LRP6	Secreted Signaling	Wnt	cellsignal_wnt	G-protein coupled receptor Fz/Smo, LDLR	KEGG: hsa04310; PMID: 23209147	CellChatDB v1	8	bcc_face_cheek1;bcc_face_cheek2;bcc_face_ear1;bcc_face_forehead1;bcc_face_forehead2;bcc_face_nose1;bcc_face_nose2;bcc_face_nose3
Figure 3B	WNT	WNT2_FZD5_LRP6	WNT2	FZD5_LRP6	WNT2	FZD5;LRP6	WNT2;FZD5;LRP6	Secreted Signaling	Wnt	cellsignal_wnt	G-protein coupled receptor Fz/Smo, LDLR	KEGG: hsa04310; PMID: 23209147	CellChatDB v1	8	bcc_face_cheek1;bcc_face_cheek2;bcc_face_ear1;bcc_face_forehead1;bcc_face_forehead2;bcc_face_nose1;bcc_face_nose2;bcc_face_nose3
Figure 3B	WNT	WNT2_FZD6_LRP6	WNT2	FZD6_LRP6	WNT2	FZD6;LRP6	WNT2;FZD6;LRP6	Secreted Signaling	Wnt	cellsignal_wnt	G-protein coupled receptor Fz/Smo, LDLR	KEGG: hsa04310; PMID: 23209147	CellChatDB v1	8	bcc_face_cheek1;bcc_face_cheek2;bcc_face_ear1;bcc_face_forehead1;bcc_face_forehead2;bcc_face_nose1;bcc_face_nose2;bcc_face_nose3
Figure 3B	WNT	WNT2_FZD7_LRP6	WNT2	FZD7_LRP6	WNT2	FZD7;LRP6	WNT2;FZD7;LRP6	Secreted Signaling	Wnt	cellsignal_wnt	G-protein coupled receptor Fz/Smo, LDLR	KEGG: hsa04310; PMID: 23209147	CellChatDB v1	8	bcc_face_cheek1;bcc_face_cheek2;bcc_face_ear1;bcc_face_forehead1;bcc_face_forehead2;bcc_face_nose1;bcc_face_nose2;bcc_face_nose3
Figure 3B	WNT	WNT2_FZD8_LRP6	WNT2	FZD8_LRP6	WNT2	FZD8;LRP6	WNT2;FZD8;LRP6	Secreted Signaling	Wnt	cellsignal_wnt	G-protein coupled receptor Fz/Smo, LDLR	KEGG: hsa04310; PMID: 23209147	CellChatDB v1	8	bcc_face_cheek1;bcc_face_cheek2;bcc_face_ear1;bcc_face_forehead1;bcc_face_forehead2;bcc_face_nose1;bcc_face_nose2;bcc_face_nose3
Figure 3B	WNT	WNT2_FZD9_LRP6	WNT2	FZD9_LRP6	WNT2	FZD9;LRP6	WNT2;FZD9;LRP6	Secreted Signaling	Wnt	cellsignal_wnt	G-protein coupled receptor Fz/Smo, LDLR	KEGG: hsa04310; PMID: 23209147	CellChatDB v1	8	bcc_face_cheek1;bcc_face_cheek2;bcc_face_ear1;bcc_face_forehead1;bcc_face_forehead2;bcc_face_nose1;bcc_face_nose2;bcc_face_nose3
Figure 3B	WNT	WNT2B_FZD1_LRP6	WNT2B	FZD1_LRP6	WNT2B	FZD1;LRP6	WNT2B;FZD1;LRP6	Secreted Signaling	Wnt	cellsignal_wnt	G-protein coupled receptor Fz/Smo, LDLR	KEGG: hsa04310; PMID: 23209147	CellChatDB v1	0
Figure 3B	WNT	WNT2B_FZD10_LRP6	WNT2B	FZD10_LRP6	WNT2B	FZD10;LRP6	WNT2B;FZD10;LRP6	Secreted Signaling	Wnt	cellsignal_wnt	G-protein coupled receptor Fz/Smo, LDLR	KEGG: hsa04310; PMID: 23209147	CellChatDB v1	0
Figure 3B	WNT	WNT2B_FZD2_LRP6	WNT2B	FZD2_LRP6	WNT2B	FZD2;LRP6	WNT2B;FZD2;LRP6	Secreted Signaling	Wnt	cellsignal_wnt	G-protein coupled receptor Fz/Smo, LDLR	KEGG: hsa04310; PMID: 23209147	CellChatDB v1	0
Figure 3B	WNT	WNT2B_FZD3_LRP6	WNT2B	FZD3_LRP6	WNT2B	FZD3;LRP6	WNT2B;FZD3;LRP6	Secreted Signaling	Wnt	cellsignal_wnt	G-protein coupled receptor Fz/Smo, LDLR	KEGG: hsa04310; PMID: 23209147	CellChatDB v1	0
Figure 3B	WNT	WNT2B_FZD4_LRP6	WNT2B	FZD4_LRP6	WNT2B	FZD4;LRP6	WNT2B;FZD4;LRP6	Secreted Signaling	Wnt	cellsignal_wnt	G-protein coupled receptor Fz/Smo, LDLR	KEGG: hsa04310; PMID: 23209147	CellChatDB v1	0
Figure 3B	WNT	WNT2B_FZD5_LRP6	WNT2B	FZD5_LRP6	WNT2B	FZD5;LRP6	WNT2B;FZD5;LRP6	Secreted Signaling	Wnt	cellsignal_wnt	G-protein coupled receptor Fz/Smo, LDLR	KEGG: hsa04310; PMID: 23209147	CellChatDB v1	0
Figure 3B	WNT	WNT2B_FZD6_LRP6	WNT2B	FZD6_LRP6	WNT2B	FZD6;LRP6	WNT2B;FZD6;LRP6	Secreted Signaling	Wnt	cellsignal_wnt	G-protein coupled receptor Fz/Smo, LDLR	KEGG: hsa04310; PMID: 23209147	CellChatDB v1	0
Figure 3B	WNT	WNT2B_FZD7_LRP6	WNT2B	FZD7_LRP6	WNT2B	FZD7;LRP6	WNT2B;FZD7;LRP6	Secreted Signaling	Wnt	cellsignal_wnt	G-protein coupled receptor Fz/Smo, LDLR	KEGG: hsa04310; PMID: 23209147	CellChatDB v1	0
Figure 3B	WNT	WNT2B_FZD8_LRP6	WNT2B	FZD8_LRP6	WNT2B	FZD8;LRP6	WNT2B;FZD8;LRP6	Secreted Signaling	Wnt	cellsignal_wnt	G-protein coupled receptor Fz/Smo, LDLR	KEGG: hsa04310; PMID: 23209147	CellChatDB v1	0
Figure 3B	WNT	WNT2B_FZD9_LRP6	WNT2B	FZD9_LRP6	WNT2B	FZD9;LRP6	WNT2B;FZD9;LRP6	Secreted Signaling	Wnt	cellsignal_wnt	G-protein coupled receptor Fz/Smo, LDLR	KEGG: hsa04310; PMID: 23209147	CellChatDB v1	0
Figure 3B	WNT	WNT3_FZD1_LRP6	WNT3	FZD1_LRP6	WNT3	FZD1;LRP6	WNT3;FZD1;LRP6	Secreted Signaling	Wnt	cellsignal_wnt	G-protein coupled receptor Fz/Smo, LDLR	KEGG: hsa04310; PMID: 23209147	CellChatDB v1	8	bcc_face_cheek1;bcc_face_cheek2;bcc_face_ear1;bcc_face_forehead1;bcc_face_forehead2;bcc_face_nose1;bcc_face_nose2;bcc_face_nose3
Figure 3B	WNT	WNT3_FZD10_LRP6	WNT3	FZD10_LRP6	WNT3	FZD10;LRP6	WNT3;FZD10;LRP6	Secreted Signaling	Wnt	cellsignal_wnt	G-protein coupled receptor Fz/Smo, LDLR	KEGG: hsa04310; PMID: 23209147	CellChatDB v1	8	bcc_face_cheek1;bcc_face_cheek2;bcc_face_ear1;bcc_face_forehead1;bcc_face_forehead2;bcc_face_nose1;bcc_face_nose2;bcc_face_nose3
Figure 3B	WNT	WNT3_FZD2_LRP6	WNT3	FZD2_LRP6	WNT3	FZD2;LRP6	WNT3;FZD2;LRP6	Secreted Signaling	Wnt	cellsignal_wnt	G-protein coupled receptor Fz/Smo, LDLR	KEGG: hsa04310; PMID: 23209147	CellChatDB v1	8	bcc_face_cheek1;bcc_face_cheek2;bcc_face_ear1;bcc_face_forehead1;bcc_face_forehead2;bcc_face_nose1;bcc_face_nose2;bcc_face_nose3
Figure 3B	WNT	WNT3_FZD3_LRP6	WNT3	FZD3_LRP6	WNT3	FZD3;LRP6	WNT3;FZD3;LRP6	Secreted Signaling	Wnt	cellsignal_wnt	G-protein coupled receptor Fz/Smo, LDLR	KEGG: hsa04310; PMID: 23209147	CellChatDB v1	8	bcc_face_cheek1;bcc_face_cheek2;bcc_face_ear1;bcc_face_forehead1;bcc_face_forehead2;bcc_face_nose1;bcc_face_nose2;bcc_face_nose3
Figure 3B	WNT	WNT3_FZD4_LRP6	WNT3	FZD4_LRP6	WNT3	FZD4;LRP6	WNT3;FZD4;LRP6	Secreted Signaling	Wnt	cellsignal_wnt	G-protein coupled receptor Fz/Smo, LDLR	KEGG: hsa04310; PMID: 23209147	CellChatDB v1	8	bcc_face_cheek1;bcc_face_cheek2;bcc_face_ear1;bcc_face_forehead1;bcc_face_forehead2;bcc_face_nose1;bcc_face_nose2;bcc_face_nose3
Figure 3B	WNT	WNT3_FZD5_LRP6	WNT3	FZD5_LRP6	WNT3	FZD5;LRP6	WNT3;FZD5;LRP6	Secreted Signaling	Wnt	cellsignal_wnt	G-protein coupled receptor Fz/Smo, LDLR	KEGG: hsa04310; PMID: 23209147	CellChatDB v1	8	bcc_face_cheek1;bcc_face_cheek2;bcc_face_ear1;bcc_face_forehead1;bcc_face_forehead2;bcc_face_nose1;bcc_face_nose2;bcc_face_nose3
Figure 3B	WNT	WNT3_FZD6_LRP6	WNT3	FZD6_LRP6	WNT3	FZD6;LRP6	WNT3;FZD6;LRP6	Secreted Signaling	Wnt	cellsignal_wnt	G-protein coupled receptor Fz/Smo, LDLR	KEGG: hsa04310; PMID: 23209147	CellChatDB v1	8	bcc_face_cheek1;bcc_face_cheek2;bcc_face_ear1;bcc_face_forehead1;bcc_face_forehead2;bcc_face_nose1;bcc_face_nose2;bcc_face_nose3
Figure 3B	WNT	WNT3_FZD7_LRP6	WNT3	FZD7_LRP6	WNT3	FZD7;LRP6	WNT3;FZD7;LRP6	Secreted Signaling	Wnt	cellsignal_wnt	G-protein coupled receptor Fz/Smo, LDLR	KEGG: hsa04310; PMID: 23209147	CellChatDB v1	8	bcc_face_cheek1;bcc_face_cheek2;bcc_face_ear1;bcc_face_forehead1;bcc_face_forehead2;bcc_face_nose1;bcc_face_nose2;bcc_face_nose3
Figure 3B	WNT	WNT3_FZD8_LRP6	WNT3	FZD8_LRP6	WNT3	FZD8;LRP6	WNT3;FZD8;LRP6	Secreted Signaling	Wnt	cellsignal_wnt	G-protein coupled receptor Fz/Smo, LDLR	KEGG: hsa04310; PMID: 23209147	CellChatDB v1	8	bcc_face_cheek1;bcc_face_cheek2;bcc_face_ear1;bcc_face_forehead1;bcc_face_forehead2;bcc_face_nose1;bcc_face_nose2;bcc_face_nose3
Figure 3B	WNT	WNT3_FZD9_LRP6	WNT3	FZD9_LRP6	WNT3	FZD9;LRP6	WNT3;FZD9;LRP6	Secreted Signaling	Wnt	cellsignal_wnt	G-protein coupled receptor Fz/Smo, LDLR	KEGG: hsa04310; PMID: 23209147	CellChatDB v1	8	bcc_face_cheek1;bcc_face_cheek2;bcc_face_ear1;bcc_face_forehead1;bcc_face_forehead2;bcc_face_nose1;bcc_face_nose2;bcc_face_nose3
Figure 3B	WNT	WNT3A_FZD1_LRP6	WNT3A	FZD1_LRP6	WNT3A	FZD1;LRP6	WNT3A;FZD1;LRP6	Secreted Signaling	Wnt	cellsignal_wnt	G-protein coupled receptor Fz/Smo, LDLR	KEGG: hsa04310; PMID: 23209147	CellChatDB v1	8	bcc_face_cheek1;bcc_face_cheek2;bcc_face_ear1;bcc_face_forehead1;bcc_face_forehead2;bcc_face_nose1;bcc_face_nose2;bcc_face_nose3
Figure 3B	WNT	WNT3A_FZD10_LRP6	WNT3A	FZD10_LRP6	WNT3A	FZD10;LRP6	WNT3A;FZD10;LRP6	Secreted Signaling	Wnt	cellsignal_wnt	G-protein coupled receptor Fz/Smo, LDLR	KEGG: hsa04310; PMID: 23209147	CellChatDB v1	8	bcc_face_cheek1;bcc_face_cheek2;bcc_face_ear1;bcc_face_forehead1;bcc_face_forehead2;bcc_face_nose1;bcc_face_nose2;bcc_face_nose3
Figure 3B	WNT	WNT3A_FZD2_LRP6	WNT3A	FZD2_LRP6	WNT3A	FZD2;LRP6	WNT3A;FZD2;LRP6	Secreted Signaling	Wnt	cellsignal_wnt	G-protein coupled receptor Fz/Smo, LDLR	KEGG: hsa04310; PMID: 23209147	CellChatDB v1	8	bcc_face_cheek1;bcc_face_cheek2;bcc_face_ear1;bcc_face_forehead1;bcc_face_forehead2;bcc_face_nose1;bcc_face_nose2;bcc_face_nose3
Figure 3B	WNT	WNT3A_FZD3_LRP6	WNT3A	FZD3_LRP6	WNT3A	FZD3;LRP6	WNT3A;FZD3;LRP6	Secreted Signaling	Wnt	cellsignal_wnt	G-protein coupled receptor Fz/Smo, LDLR	KEGG: hsa04310; PMID: 23209147	CellChatDB v1	8	bcc_face_cheek1;bcc_face_cheek2;bcc_face_ear1;bcc_face_forehead1;bcc_face_forehead2;bcc_face_nose1;bcc_face_nose2;bcc_face_nose3
Figure 3B	WNT	WNT3A_FZD4_LRP6	WNT3A	FZD4_LRP6	WNT3A	FZD4;LRP6	WNT3A;FZD4;LRP6	Secreted Signaling	Wnt	cellsignal_wnt	G-protein coupled receptor Fz/Smo, LDLR	KEGG: hsa04310; PMID: 23209147	CellChatDB v1	8	bcc_face_cheek1;bcc_face_cheek2;bcc_face_ear1;bcc_face_forehead1;bcc_face_forehead2;bcc_face_nose1;bcc_face_nose2;bcc_face_nose3
Figure 3B	WNT	WNT3A_FZD5_LRP6	WNT3A	FZD5_LRP6	WNT3A	FZD5;LRP6	WNT3A;FZD5;LRP6	Secreted Signaling	Wnt	cellsignal_wnt	G-protein coupled receptor Fz/Smo, LDLR	KEGG: hsa04310; PMID: 23209147	CellChatDB v1	8	bcc_face_cheek1;bcc_face_cheek2;bcc_face_ear1;bcc_face_forehead1;bcc_face_forehead2;bcc_face_nose1;bcc_face_nose2;bcc_face_nose3
Figure 3B	WNT	WNT3A_FZD6_LRP6	WNT3A	FZD6_LRP6	WNT3A	FZD6;LRP6	WNT3A;FZD6;LRP6	Secreted Signaling	Wnt	cellsignal_wnt	G-protein coupled receptor Fz/Smo, LDLR	KEGG: hsa04310; PMID: 23209147	CellChatDB v1	8	bcc_face_cheek1;bcc_face_cheek2;bcc_face_ear1;bcc_face_forehead1;bcc_face_forehead2;bcc_face_nose1;bcc_face_nose2;bcc_face_nose3
Figure 3B	WNT	WNT3A_FZD7_LRP6	WNT3A	FZD7_LRP6	WNT3A	FZD7;LRP6	WNT3A;FZD7;LRP6	Secreted Signaling	Wnt	cellsignal_wnt	G-protein coupled receptor Fz/Smo, LDLR	KEGG: hsa04310; PMID: 23209147	CellChatDB v1	8	bcc_face_cheek1;bcc_face_cheek2;bcc_face_ear1;bcc_face_forehead1;bcc_face_forehead2;bcc_face_nose1;bcc_face_nose2;bcc_face_nose3
Figure 3B	WNT	WNT3A_FZD8_LRP6	WNT3A	FZD8_LRP6	WNT3A	FZD8;LRP6	WNT3A;FZD8;LRP6	Secreted Signaling	Wnt	cellsignal_wnt	G-protein coupled receptor Fz/Smo, LDLR	KEGG: hsa04310; PMID: 23209147	CellChatDB v1	8	bcc_face_cheek1;bcc_face_cheek2;bcc_face_ear1;bcc_face_forehead1;bcc_face_forehead2;bcc_face_nose1;bcc_face_nose2;bcc_face_nose3
Figure 3B	WNT	WNT3A_FZD9_LRP6	WNT3A	FZD9_LRP6	WNT3A	FZD9;LRP6	WNT3A;FZD9;LRP6	Secreted Signaling	Wnt	cellsignal_wnt	G-protein coupled receptor Fz/Smo, LDLR	KEGG: hsa04310; PMID: 23209147	CellChatDB v1	8	bcc_face_cheek1;bcc_face_cheek2;bcc_face_ear1;bcc_face_forehead1;bcc_face_forehead2;bcc_face_nose1;bcc_face_nose2;bcc_face_nose3
Figure 3B	WNT	WNT4_FZD1_LRP6	WNT4	FZD1_LRP6	WNT4	FZD1;LRP6	WNT4;FZD1;LRP6	Secreted Signaling	Wnt	cellsignal_wnt	G-protein coupled receptor Fz/Smo, LDLR	KEGG: hsa04310; PMID: 23209147	CellChatDB v1	8	bcc_face_cheek1;bcc_face_cheek2;bcc_face_ear1;bcc_face_forehead1;bcc_face_forehead2;bcc_face_nose1;bcc_face_nose2;bcc_face_nose3
Figure 3B	WNT	WNT4_FZD10_LRP6	WNT4	FZD10_LRP6	WNT4	FZD10;LRP6	WNT4;FZD10;LRP6	Secreted Signaling	Wnt	cellsignal_wnt	G-protein coupled receptor Fz/Smo, LDLR	KEGG: hsa04310; PMID: 23209147	CellChatDB v1	8	bcc_face_cheek1;bcc_face_cheek2;bcc_face_ear1;bcc_face_forehead1;bcc_face_forehead2;bcc_face_nose1;bcc_face_nose2;bcc_face_nose3
Figure 3B	WNT	WNT4_FZD2_LRP6	WNT4	FZD2_LRP6	WNT4	FZD2;LRP6	WNT4;FZD2;LRP6	Secreted Signaling	Wnt	cellsignal_wnt	G-protein coupled receptor Fz/Smo, LDLR	KEGG: hsa04310; PMID: 23209147	CellChatDB v1	8	bcc_face_cheek1;bcc_face_cheek2;bcc_face_ear1;bcc_face_forehead1;bcc_face_forehead2;bcc_face_nose1;bcc_face_nose2;bcc_face_nose3
Figure 3B	WNT	WNT4_FZD3_LRP6	WNT4	FZD3_LRP6	WNT4	FZD3;LRP6	WNT4;FZD3;LRP6	Secreted Signaling	Wnt	cellsignal_wnt	G-protein coupled receptor Fz/Smo, LDLR	KEGG: hsa04310; PMID: 23209147	CellChatDB v1	8	bcc_face_cheek1;bcc_face_cheek2;bcc_face_ear1;bcc_face_forehead1;bcc_face_forehead2;bcc_face_nose1;bcc_face_nose2;bcc_face_nose3
Figure 3B	WNT	WNT4_FZD4_LRP6	WNT4	FZD4_LRP6	WNT4	FZD4;LRP6	WNT4;FZD4;LRP6	Secreted Signaling	Wnt	cellsignal_wnt	G-protein coupled receptor Fz/Smo, LDLR	KEGG: hsa04310; PMID: 23209147	CellChatDB v1	8	bcc_face_cheek1;bcc_face_cheek2;bcc_face_ear1;bcc_face_forehead1;bcc_face_forehead2;bcc_face_nose1;bcc_face_nose2;bcc_face_nose3
Figure 3B	WNT	WNT4_FZD5_LRP6	WNT4	FZD5_LRP6	WNT4	FZD5;LRP6	WNT4;FZD5;LRP6	Secreted Signaling	Wnt	cellsignal_wnt	G-protein coupled receptor Fz/Smo, LDLR	KEGG: hsa04310; PMID: 23209147	CellChatDB v1	8	bcc_face_cheek1;bcc_face_cheek2;bcc_face_ear1;bcc_face_forehead1;bcc_face_forehead2;bcc_face_nose1;bcc_face_nose2;bcc_face_nose3
Figure 3B	WNT	WNT4_FZD6_LRP6	WNT4	FZD6_LRP6	WNT4	FZD6;LRP6	WNT4;FZD6;LRP6	Secreted Signaling	Wnt	cellsignal_wnt	G-protein coupled receptor Fz/Smo, LDLR	KEGG: hsa04310; PMID: 23209147	CellChatDB v1	8	bcc_face_cheek1;bcc_face_cheek2;bcc_face_ear1;bcc_face_forehead1;bcc_face_forehead2;bcc_face_nose1;bcc_face_nose2;bcc_face_nose3
Figure 3B	WNT	WNT4_FZD7_LRP6	WNT4	FZD7_LRP6	WNT4	FZD7;LRP6	WNT4;FZD7;LRP6	Secreted Signaling	Wnt	cellsignal_wnt	G-protein coupled receptor Fz/Smo, LDLR	KEGG: hsa04310; PMID: 23209147	CellChatDB v1	8	bcc_face_cheek1;bcc_face_cheek2;bcc_face_ear1;bcc_face_forehead1;bcc_face_forehead2;bcc_face_nose1;bcc_face_nose2;bcc_face_nose3
Figure 3B	WNT	WNT4_FZD8_LRP6	WNT4	FZD8_LRP6	WNT4	FZD8;LRP6	WNT4;FZD8;LRP6	Secreted Signaling	Wnt	cellsignal_wnt	G-protein coupled receptor Fz/Smo, LDLR	KEGG: hsa04310; PMID: 23209147	CellChatDB v1	8	bcc_face_cheek1;bcc_face_cheek2;bcc_face_ear1;bcc_face_forehead1;bcc_face_forehead2;bcc_face_nose1;bcc_face_nose2;bcc_face_nose3
Figure 3B	WNT	WNT4_FZD9_LRP6	WNT4	FZD9_LRP6	WNT4	FZD9;LRP6	WNT4;FZD9;LRP6	Secreted Signaling	Wnt	cellsignal_wnt	G-protein coupled receptor Fz/Smo, LDLR	KEGG: hsa04310; PMID: 23209147	CellChatDB v1	8	bcc_face_cheek1;bcc_face_cheek2;bcc_face_ear1;bcc_face_forehead1;bcc_face_forehead2;bcc_face_nose1;bcc_face_nose2;bcc_face_nose3
Figure 3B	WNT	WNT6_FZD1_LRP6	WNT6	FZD1_LRP6	WNT6	FZD1;LRP6	WNT6;FZD1;LRP6	Secreted Signaling	Wnt	cellsignal_wnt	G-protein coupled receptor Fz/Smo, LDLR	KEGG: hsa04310; PMID: 23209147	CellChatDB v1	8	bcc_face_cheek1;bcc_face_cheek2;bcc_face_ear1;bcc_face_forehead1;bcc_face_forehead2;bcc_face_nose1;bcc_face_nose2;bcc_face_nose3
Figure 3B	WNT	WNT6_FZD10_LRP6	WNT6	FZD10_LRP6	WNT6	FZD10;LRP6	WNT6;FZD10;LRP6	Secreted Signaling	Wnt	cellsignal_wnt	G-protein coupled receptor Fz/Smo, LDLR	KEGG: hsa04310; PMID: 23209147	CellChatDB v1	8	bcc_face_cheek1;bcc_face_cheek2;bcc_face_ear1;bcc_face_forehead1;bcc_face_forehead2;bcc_face_nose1;bcc_face_nose2;bcc_face_nose3
Figure 3B	WNT	WNT6_FZD2_LRP6	WNT6	FZD2_LRP6	WNT6	FZD2;LRP6	WNT6;FZD2;LRP6	Secreted Signaling	Wnt	cellsignal_wnt	G-protein coupled receptor Fz/Smo, LDLR	KEGG: hsa04310; PMID: 23209147	CellChatDB v1	8	bcc_face_cheek1;bcc_face_cheek2;bcc_face_ear1;bcc_face_forehead1;bcc_face_forehead2;bcc_face_nose1;bcc_face_nose2;bcc_face_nose3
Figure 3B	WNT	WNT6_FZD3_LRP6	WNT6	FZD3_LRP6	WNT6	FZD3;LRP6	WNT6;FZD3;LRP6	Secreted Signaling	Wnt	cellsignal_wnt	G-protein coupled receptor Fz/Smo, LDLR	KEGG: hsa04310; PMID: 23209147	CellChatDB v1	8	bcc_face_cheek1;bcc_face_cheek2;bcc_face_ear1;bcc_face_forehead1;bcc_face_forehead2;bcc_face_nose1;bcc_face_nose2;bcc_face_nose3
Figure 3B	WNT	WNT6_FZD4_LRP6	WNT6	FZD4_LRP6	WNT6	FZD4;LRP6	WNT6;FZD4;LRP6	Secreted Signaling	Wnt	cellsignal_wnt	G-protein coupled receptor Fz/Smo, LDLR	KEGG: hsa04310; PMID: 23209147	CellChatDB v1	8	bcc_face_cheek1;bcc_face_cheek2;bcc_face_ear1;bcc_face_forehead1;bcc_face_forehead2;bcc_face_nose1;bcc_face_nose2;bcc_face_nose3
Figure 3B	WNT	WNT6_FZD5_LRP6	WNT6	FZD5_LRP6	WNT6	FZD5;LRP6	WNT6;FZD5;LRP6	Secreted Signaling	Wnt	cellsignal_wnt	G-protein coupled receptor Fz/Smo, LDLR	KEGG: hsa04310; PMID: 23209147	CellChatDB v1	8	bcc_face_cheek1;bcc_face_cheek2;bcc_face_ear1;bcc_face_forehead1;bcc_face_forehead2;bcc_face_nose1;bcc_face_nose2;bcc_face_nose3
Figure 3B	WNT	WNT6_FZD6_LRP6	WNT6	FZD6_LRP6	WNT6	FZD6;LRP6	WNT6;FZD6;LRP6	Secreted Signaling	Wnt	cellsignal_wnt	G-protein coupled receptor Fz/Smo, LDLR	KEGG: hsa04310; PMID: 23209147	CellChatDB v1	8	bcc_face_cheek1;bcc_face_cheek2;bcc_face_ear1;bcc_face_forehead1;bcc_face_forehead2;bcc_face_nose1;bcc_face_nose2;bcc_face_nose3
Figure 3B	WNT	WNT6_FZD7_LRP6	WNT6	FZD7_LRP6	WNT6	FZD7;LRP6	WNT6;FZD7;LRP6	Secreted Signaling	Wnt	cellsignal_wnt	G-protein coupled receptor Fz/Smo, LDLR	KEGG: hsa04310; PMID: 23209147	CellChatDB v1	8	bcc_face_cheek1;bcc_face_cheek2;bcc_face_ear1;bcc_face_forehead1;bcc_face_forehead2;bcc_face_nose1;bcc_face_nose2;bcc_face_nose3
Figure 3B	WNT	WNT6_FZD8_LRP6	WNT6	FZD8_LRP6	WNT6	FZD8;LRP6	WNT6;FZD8;LRP6	Secreted Signaling	Wnt	cellsignal_wnt	G-protein coupled receptor Fz/Smo, LDLR	KEGG: hsa04310; PMID: 23209147	CellChatDB v1	8	bcc_face_cheek1;bcc_face_cheek2;bcc_face_ear1;bcc_face_forehead1;bcc_face_forehead2;bcc_face_nose1;bcc_face_nose2;bcc_face_nose3
Figure 3B	WNT	WNT6_FZD9_LRP6	WNT6	FZD9_LRP6	WNT6	FZD9;LRP6	WNT6;FZD9;LRP6	Secreted Signaling	Wnt	cellsignal_wnt	G-protein coupled receptor Fz/Smo, LDLR	KEGG: hsa04310; PMID: 23209147	CellChatDB v1	8	bcc_face_cheek1;bcc_face_cheek2;bcc_face_ear1;bcc_face_forehead1;bcc_face_forehead2;bcc_face_nose1;bcc_face_nose2;bcc_face_nose3
Figure 3B	WNT	WNT7A_FZD1_LRP6	WNT7A	FZD1_LRP6	WNT7A	FZD1;LRP6	WNT7A;FZD1;LRP6	Secreted Signaling	Wnt	cellsignal_wnt	G-protein coupled receptor Fz/Smo, LDLR	KEGG: hsa04310; PMID: 23209147	CellChatDB v1	8	bcc_face_cheek1;bcc_face_cheek2;bcc_face_ear1;bcc_face_forehead1;bcc_face_forehead2;bcc_face_nose1;bcc_face_nose2;bcc_face_nose3
Figure 3B	WNT	WNT7A_FZD10_LRP6	WNT7A	FZD10_LRP6	WNT7A	FZD10;LRP6	WNT7A;FZD10;LRP6	Secreted Signaling	Wnt	cellsignal_wnt	G-protein coupled receptor Fz/Smo, LDLR	KEGG: hsa04310; PMID: 23209147	CellChatDB v1	8	bcc_face_cheek1;bcc_face_cheek2;bcc_face_ear1;bcc_face_forehead1;bcc_face_forehead2;bcc_face_nose1;bcc_face_nose2;bcc_face_nose3
Figure 3B	WNT	WNT7A_FZD2_LRP6	WNT7A	FZD2_LRP6	WNT7A	FZD2;LRP6	WNT7A;FZD2;LRP6	Secreted Signaling	Wnt	cellsignal_wnt	G-protein coupled receptor Fz/Smo, LDLR	KEGG: hsa04310; PMID: 23209147	CellChatDB v1	8	bcc_face_cheek1;bcc_face_cheek2;bcc_face_ear1;bcc_face_forehead1;bcc_face_forehead2;bcc_face_nose1;bcc_face_nose2;bcc_face_nose3
Figure 3B	WNT	WNT7A_FZD3_LRP6	WNT7A	FZD3_LRP6	WNT7A	FZD3;LRP6	WNT7A;FZD3;LRP6	Secreted Signaling	Wnt	cellsignal_wnt	G-protein coupled receptor Fz/Smo, LDLR	KEGG: hsa04310; PMID: 23209147	CellChatDB v1	8	bcc_face_cheek1;bcc_face_cheek2;bcc_face_ear1;bcc_face_forehead1;bcc_face_forehead2;bcc_face_nose1;bcc_face_nose2;bcc_face_nose3
Figure 3B	WNT	WNT7A_FZD4_LRP6	WNT7A	FZD4_LRP6	WNT7A	FZD4;LRP6	WNT7A;FZD4;LRP6	Secreted Signaling	Wnt	cellsignal_wnt	G-protein coupled receptor Fz/Smo, LDLR	KEGG: hsa04310; PMID: 23209147	CellChatDB v1	8	bcc_face_cheek1;bcc_face_cheek2;bcc_face_ear1;bcc_face_forehead1;bcc_face_forehead2;bcc_face_nose1;bcc_face_nose2;bcc_face_nose3
Figure 3B	WNT	WNT7A_FZD5_LRP6	WNT7A	FZD5_LRP6	WNT7A	FZD5;LRP6	WNT7A;FZD5;LRP6	Secreted Signaling	Wnt	cellsignal_wnt	G-protein coupled receptor Fz/Smo, LDLR	KEGG: hsa04310; PMID: 23209147	CellChatDB v1	8	bcc_face_cheek1;bcc_face_cheek2;bcc_face_ear1;bcc_face_forehead1;bcc_face_forehead2;bcc_face_nose1;bcc_face_nose2;bcc_face_nose3
Figure 3B	WNT	WNT7A_FZD6_LRP6	WNT7A	FZD6_LRP6	WNT7A	FZD6;LRP6	WNT7A;FZD6;LRP6	Secreted Signaling	Wnt	cellsignal_wnt	G-protein coupled receptor Fz/Smo, LDLR	KEGG: hsa04310; PMID: 23209147	CellChatDB v1	8	bcc_face_cheek1;bcc_face_cheek2;bcc_face_ear1;bcc_face_forehead1;bcc_face_forehead2;bcc_face_nose1;bcc_face_nose2;bcc_face_nose3
Figure 3B	WNT	WNT7A_FZD7_LRP6	WNT7A	FZD7_LRP6	WNT7A	FZD7;LRP6	WNT7A;FZD7;LRP6	Secreted Signaling	Wnt	cellsignal_wnt	G-protein coupled receptor Fz/Smo, LDLR	KEGG: hsa04310; PMID: 23209147	CellChatDB v1	8	bcc_face_cheek1;bcc_face_cheek2;bcc_face_ear1;bcc_face_forehead1;bcc_face_forehead2;bcc_face_nose1;bcc_face_nose2;bcc_face_nose3
Figure 3B	WNT	WNT7A_FZD8_LRP6	WNT7A	FZD8_LRP6	WNT7A	FZD8;LRP6	WNT7A;FZD8;LRP6	Secreted Signaling	Wnt	cellsignal_wnt	G-protein coupled receptor Fz/Smo, LDLR	KEGG: hsa04310; PMID: 23209147	CellChatDB v1	8	bcc_face_cheek1;bcc_face_cheek2;bcc_face_ear1;bcc_face_forehead1;bcc_face_forehead2;bcc_face_nose1;bcc_face_nose2;bcc_face_nose3
Figure 3B	WNT	WNT7A_FZD9_LRP6	WNT7A	FZD9_LRP6	WNT7A	FZD9;LRP6	WNT7A;FZD9;LRP6	Secreted Signaling	Wnt	cellsignal_wnt	G-protein coupled receptor Fz/Smo, LDLR	KEGG: hsa04310; PMID: 23209147	CellChatDB v1	8	bcc_face_cheek1;bcc_face_cheek2;bcc_face_ear1;bcc_face_forehead1;bcc_face_forehead2;bcc_face_nose1;bcc_face_nose2;bcc_face_nose3
Figure 3B	WNT	WNT7B_FZD1_LRP6	WNT7B	FZD1_LRP6	WNT7B	FZD1;LRP6	WNT7B;FZD1;LRP6	Secreted Signaling	Wnt	cellsignal_wnt	G-protein coupled receptor Fz/Smo, LDLR	KEGG: hsa04310; PMID: 23209147	CellChatDB v1	8	bcc_face_cheek1;bcc_face_cheek2;bcc_face_ear1;bcc_face_forehead1;bcc_face_forehead2;bcc_face_nose1;bcc_face_nose2;bcc_face_nose3
Figure 3B	WNT	WNT7B_FZD10_LRP6	WNT7B	FZD10_LRP6	WNT7B	FZD10;LRP6	WNT7B;FZD10;LRP6	Secreted Signaling	Wnt	cellsignal_wnt	G-protein coupled receptor Fz/Smo, LDLR	KEGG: hsa04310; PMID: 23209147	CellChatDB v1	8	bcc_face_cheek1;bcc_face_cheek2;bcc_face_ear1;bcc_face_forehead1;bcc_face_forehead2;bcc_face_nose1;bcc_face_nose2;bcc_face_nose3
Figure 3B	WNT	WNT7B_FZD2_LRP6	WNT7B	FZD2_LRP6	WNT7B	FZD2;LRP6	WNT7B;FZD2;LRP6	Secreted Signaling	Wnt	cellsignal_wnt	G-protein coupled receptor Fz/Smo, LDLR	KEGG: hsa04310; PMID: 23209147	CellChatDB v1	8	bcc_face_cheek1;bcc_face_cheek2;bcc_face_ear1;bcc_face_forehead1;bcc_face_forehead2;bcc_face_nose1;bcc_face_nose2;bcc_face_nose3
Figure 3B	WNT	WNT7B_FZD3_LRP6	WNT7B	FZD3_LRP6	WNT7B	FZD3;LRP6	WNT7B;FZD3;LRP6	Secreted Signaling	Wnt	cellsignal_wnt	G-protein coupled receptor Fz/Smo, LDLR	KEGG: hsa04310; PMID: 23209147	CellChatDB v1	8	bcc_face_cheek1;bcc_face_cheek2;bcc_face_ear1;bcc_face_forehead1;bcc_face_forehead2;bcc_face_nose1;bcc_face_nose2;bcc_face_nose3
Figure 3B	WNT	WNT7B_FZD4_LRP6	WNT7B	FZD4_LRP6	WNT7B	FZD4;LRP6	WNT7B;FZD4;LRP6	Secreted Signaling	Wnt	cellsignal_wnt	G-protein coupled receptor Fz/Smo, LDLR	KEGG: hsa04310; PMID: 23209147	CellChatDB v1	8	bcc_face_cheek1;bcc_face_cheek2;bcc_face_ear1;bcc_face_forehead1;bcc_face_forehead2;bcc_face_nose1;bcc_face_nose2;bcc_face_nose3
Figure 3B	WNT	WNT7B_FZD5_LRP6	WNT7B	FZD5_LRP6	WNT7B	FZD5;LRP6	WNT7B;FZD5;LRP6	Secreted Signaling	Wnt	cellsignal_wnt	G-protein coupled receptor Fz/Smo, LDLR	KEGG: hsa04310; PMID: 23209147	CellChatDB v1	8	bcc_face_cheek1;bcc_face_cheek2;bcc_face_ear1;bcc_face_forehead1;bcc_face_forehead2;bcc_face_nose1;bcc_face_nose2;bcc_face_nose3
Figure 3B	WNT	WNT7B_FZD6_LRP6	WNT7B	FZD6_LRP6	WNT7B	FZD6;LRP6	WNT7B;FZD6;LRP6	Secreted Signaling	Wnt	cellsignal_wnt	G-protein coupled receptor Fz/Smo, LDLR	KEGG: hsa04310; PMID: 23209147	CellChatDB v1	8	bcc_face_cheek1;bcc_face_cheek2;bcc_face_ear1;bcc_face_forehead1;bcc_face_forehead2;bcc_face_nose1;bcc_face_nose2;bcc_face_nose3
Figure 3B	WNT	WNT7B_FZD7_LRP6	WNT7B	FZD7_LRP6	WNT7B	FZD7;LRP6	WNT7B;FZD7;LRP6	Secreted Signaling	Wnt	cellsignal_wnt	G-protein coupled receptor Fz/Smo, LDLR	KEGG: hsa04310; PMID: 23209147	CellChatDB v1	8	bcc_face_cheek1;bcc_face_cheek2;bcc_face_ear1;bcc_face_forehead1;bcc_face_forehead2;bcc_face_nose1;bcc_face_nose2;bcc_face_nose3
Figure 3B	WNT	WNT7B_FZD8_LRP6	WNT7B	FZD8_LRP6	WNT7B	FZD8;LRP6	WNT7B;FZD8;LRP6	Secreted Signaling	Wnt	cellsignal_wnt	G-protein coupled receptor Fz/Smo, LDLR	KEGG: hsa04310; PMID: 23209147	CellChatDB v1	8	bcc_face_cheek1;bcc_face_cheek2;bcc_face_ear1;bcc_face_forehead1;bcc_face_forehead2;bcc_face_nose1;bcc_face_nose2;bcc_face_nose3
Figure 3B	WNT	WNT7B_FZD9_LRP6	WNT7B	FZD9_LRP6	WNT7B	FZD9;LRP6	WNT7B;FZD9;LRP6	Secreted Signaling	Wnt	cellsignal_wnt	G-protein coupled receptor Fz/Smo, LDLR	KEGG: hsa04310; PMID: 23209147	CellChatDB v1	8	bcc_face_cheek1;bcc_face_cheek2;bcc_face_ear1;bcc_face_forehead1;bcc_face_forehead2;bcc_face_nose1;bcc_face_nose2;bcc_face_nose3
Figure 3B	WNT	WNT8A_FZD1_LRP6	WNT8A	FZD1_LRP6	WNT8A	FZD1;LRP6	WNT8A;FZD1;LRP6	Secreted Signaling	Wnt	cellsignal_wnt	G-protein coupled receptor Fz/Smo, LDLR	KEGG: hsa04310; PMID: 23209147	CellChatDB v1	8	bcc_face_cheek1;bcc_face_cheek2;bcc_face_ear1;bcc_face_forehead1;bcc_face_forehead2;bcc_face_nose1;bcc_face_nose2;bcc_face_nose3
Figure 3B	WNT	WNT8A_FZD10_LRP6	WNT8A	FZD10_LRP6	WNT8A	FZD10;LRP6	WNT8A;FZD10;LRP6	Secreted Signaling	Wnt	cellsignal_wnt	G-protein coupled receptor Fz/Smo, LDLR	KEGG: hsa04310; PMID: 23209147	CellChatDB v1	8	bcc_face_cheek1;bcc_face_cheek2;bcc_face_ear1;bcc_face_forehead1;bcc_face_forehead2;bcc_face_nose1;bcc_face_nose2;bcc_face_nose3
Figure 3B	WNT	WNT8A_FZD2_LRP6	WNT8A	FZD2_LRP6	WNT8A	FZD2;LRP6	WNT8A;FZD2;LRP6	Secreted Signaling	Wnt	cellsignal_wnt	G-protein coupled receptor Fz/Smo, LDLR	KEGG: hsa04310; PMID: 23209147	CellChatDB v1	8	bcc_face_cheek1;bcc_face_cheek2;bcc_face_ear1;bcc_face_forehead1;bcc_face_forehead2;bcc_face_nose1;bcc_face_nose2;bcc_face_nose3
Figure 3B	WNT	WNT8A_FZD3_LRP6	WNT8A	FZD3_LRP6	WNT8A	FZD3;LRP6	WNT8A;FZD3;LRP6	Secreted Signaling	Wnt	cellsignal_wnt	G-protein coupled receptor Fz/Smo, LDLR	KEGG: hsa04310; PMID: 23209147	CellChatDB v1	8	bcc_face_cheek1;bcc_face_cheek2;bcc_face_ear1;bcc_face_forehead1;bcc_face_forehead2;bcc_face_nose1;bcc_face_nose2;bcc_face_nose3
Figure 3B	WNT	WNT8A_FZD4_LRP6	WNT8A	FZD4_LRP6	WNT8A	FZD4;LRP6	WNT8A;FZD4;LRP6	Secreted Signaling	Wnt	cellsignal_wnt	G-protein coupled receptor Fz/Smo, LDLR	KEGG: hsa04310; PMID: 23209147	CellChatDB v1	8	bcc_face_cheek1;bcc_face_cheek2;bcc_face_ear1;bcc_face_forehead1;bcc_face_forehead2;bcc_face_nose1;bcc_face_nose2;bcc_face_nose3
Figure 3B	WNT	WNT8A_FZD5_LRP6	WNT8A	FZD5_LRP6	WNT8A	FZD5;LRP6	WNT8A;FZD5;LRP6	Secreted Signaling	Wnt	cellsignal_wnt	G-protein coupled receptor Fz/Smo, LDLR	KEGG: hsa04310; PMID: 23209147	CellChatDB v1	8	bcc_face_cheek1;bcc_face_cheek2;bcc_face_ear1;bcc_face_forehead1;bcc_face_forehead2;bcc_face_nose1;bcc_face_nose2;bcc_face_nose3
Figure 3B	WNT	WNT8A_FZD6_LRP6	WNT8A	FZD6_LRP6	WNT8A	FZD6;LRP6	WNT8A;FZD6;LRP6	Secreted Signaling	Wnt	cellsignal_wnt	G-protein coupled receptor Fz/Smo, LDLR	KEGG: hsa04310; PMID: 23209147	CellChatDB v1	8	bcc_face_cheek1;bcc_face_cheek2;bcc_face_ear1;bcc_face_forehead1;bcc_face_forehead2;bcc_face_nose1;bcc_face_nose2;bcc_face_nose3
Figure 3B	WNT	WNT8A_FZD7_LRP6	WNT8A	FZD7_LRP6	WNT8A	FZD7;LRP6	WNT8A;FZD7;LRP6	Secreted Signaling	Wnt	cellsignal_wnt	G-protein coupled receptor Fz/Smo, LDLR	KEGG: hsa04310; PMID: 23209147	CellChatDB v1	8	bcc_face_cheek1;bcc_face_cheek2;bcc_face_ear1;bcc_face_forehead1;bcc_face_forehead2;bcc_face_nose1;bcc_face_nose2;bcc_face_nose3
Figure 3B	WNT	WNT8A_FZD8_LRP6	WNT8A	FZD8_LRP6	WNT8A	FZD8;LRP6	WNT8A;FZD8;LRP6	Secreted Signaling	Wnt	cellsignal_wnt	G-protein coupled receptor Fz/Smo, LDLR	KEGG: hsa04310; PMID: 23209147	CellChatDB v1	8	bcc_face_cheek1;bcc_face_cheek2;bcc_face_ear1;bcc_face_forehead1;bcc_face_forehead2;bcc_face_nose1;bcc_face_nose2;bcc_face_nose3
Figure 3B	WNT	WNT8A_FZD9_LRP6	WNT8A	FZD9_LRP6	WNT8A	FZD9;LRP6	WNT8A;FZD9;LRP6	Secreted Signaling	Wnt	cellsignal_wnt	G-protein coupled receptor Fz/Smo, LDLR	KEGG: hsa04310; PMID: 23209147	CellChatDB v1	8	bcc_face_cheek1;bcc_face_cheek2;bcc_face_ear1;bcc_face_forehead1;bcc_face_forehead2;bcc_face_nose1;bcc_face_nose2;bcc_face_nose3
Figure 3B	WNT	WNT8B_FZD1_LRP6	WNT8B	FZD1_LRP6	WNT8B	FZD1;LRP6	WNT8B;FZD1;LRP6	Secreted Signaling	Wnt	secreted	G-protein coupled receptor Fz/Smo, LDLR	KEGG: hsa04310; PMID: 23209147	CellChatDB v1	8	bcc_face_cheek1;bcc_face_cheek2;bcc_face_ear1;bcc_face_forehead1;bcc_face_forehead2;bcc_face_nose1;bcc_face_nose2;bcc_face_nose3
Figure 3B	WNT	WNT8B_FZD10_LRP6	WNT8B	FZD10_LRP6	WNT8B	FZD10;LRP6	WNT8B;FZD10;LRP6	Secreted Signaling	Wnt	secreted	G-protein coupled receptor Fz/Smo, LDLR	KEGG: hsa04310; PMID: 23209147	CellChatDB v1	8	bcc_face_cheek1;bcc_face_cheek2;bcc_face_ear1;bcc_face_forehead1;bcc_face_forehead2;bcc_face_nose1;bcc_face_nose2;bcc_face_nose3
Figure 3B	WNT	WNT8B_FZD2_LRP6	WNT8B	FZD2_LRP6	WNT8B	FZD2;LRP6	WNT8B;FZD2;LRP6	Secreted Signaling	Wnt	secreted	G-protein coupled receptor Fz/Smo, LDLR	KEGG: hsa04310; PMID: 23209147	CellChatDB v1	8	bcc_face_cheek1;bcc_face_cheek2;bcc_face_ear1;bcc_face_forehead1;bcc_face_forehead2;bcc_face_nose1;bcc_face_nose2;bcc_face_nose3
Figure 3B	WNT	WNT8B_FZD3_LRP6	WNT8B	FZD3_LRP6	WNT8B	FZD3;LRP6	WNT8B;FZD3;LRP6	Secreted Signaling	Wnt	secreted	G-protein coupled receptor Fz/Smo, LDLR	KEGG: hsa04310; PMID: 23209147	CellChatDB v1	8	bcc_face_cheek1;bcc_face_cheek2;bcc_face_ear1;bcc_face_forehead1;bcc_face_forehead2;bcc_face_nose1;bcc_face_nose2;bcc_face_nose3
Figure 3B	WNT	WNT8B_FZD4_LRP6	WNT8B	FZD4_LRP6	WNT8B	FZD4;LRP6	WNT8B;FZD4;LRP6	Secreted Signaling	Wnt	secreted	G-protein coupled receptor Fz/Smo, LDLR	KEGG: hsa04310; PMID: 23209147	CellChatDB v1	8	bcc_face_cheek1;bcc_face_cheek2;bcc_face_ear1;bcc_face_forehead1;bcc_face_forehead2;bcc_face_nose1;bcc_face_nose2;bcc_face_nose3
Figure 3B	WNT	WNT8B_FZD5_LRP6	WNT8B	FZD5_LRP6	WNT8B	FZD5;LRP6	WNT8B;FZD5;LRP6	Secreted Signaling	Wnt	secreted	G-protein coupled receptor Fz/Smo, LDLR	KEGG: hsa04310; PMID: 23209147	CellChatDB v1	8	bcc_face_cheek1;bcc_face_cheek2;bcc_face_ear1;bcc_face_forehead1;bcc_face_forehead2;bcc_face_nose1;bcc_face_nose2;bcc_face_nose3
Figure 3B	WNT	WNT8B_FZD6_LRP6	WNT8B	FZD6_LRP6	WNT8B	FZD6;LRP6	WNT8B;FZD6;LRP6	Secreted Signaling	Wnt	secreted	G-protein coupled receptor Fz/Smo, LDLR	KEGG: hsa04310; PMID: 23209147	CellChatDB v1	8	bcc_face_cheek1;bcc_face_cheek2;bcc_face_ear1;bcc_face_forehead1;bcc_face_forehead2;bcc_face_nose1;bcc_face_nose2;bcc_face_nose3
Figure 3B	WNT	WNT8B_FZD7_LRP6	WNT8B	FZD7_LRP6	WNT8B	FZD7;LRP6	WNT8B;FZD7;LRP6	Secreted Signaling	Wnt	secreted	G-protein coupled receptor Fz/Smo, LDLR	KEGG: hsa04310; PMID: 23209147	CellChatDB v1	8	bcc_face_cheek1;bcc_face_cheek2;bcc_face_ear1;bcc_face_forehead1;bcc_face_forehead2;bcc_face_nose1;bcc_face_nose2;bcc_face_nose3
Figure 3B	WNT	WNT8B_FZD8_LRP6	WNT8B	FZD8_LRP6	WNT8B	FZD8;LRP6	WNT8B;FZD8;LRP6	Secreted Signaling	Wnt	secreted	G-protein coupled receptor Fz/Smo, LDLR	KEGG: hsa04310; PMID: 23209147	CellChatDB v1	8	bcc_face_cheek1;bcc_face_cheek2;bcc_face_ear1;bcc_face_forehead1;bcc_face_forehead2;bcc_face_nose1;bcc_face_nose2;bcc_face_nose3
Figure 3B	WNT	WNT8B_FZD9_LRP6	WNT8B	FZD9_LRP6	WNT8B	FZD9;LRP6	WNT8B;FZD9;LRP6	Secreted Signaling	Wnt	secreted	G-protein coupled receptor Fz/Smo, LDLR	KEGG: hsa04310; PMID: 23209147	CellChatDB v1	8	bcc_face_cheek1;bcc_face_cheek2;bcc_face_ear1;bcc_face_forehead1;bcc_face_forehead2;bcc_face_nose1;bcc_face_nose2;bcc_face_nose3
Figure 3B	WNT	WNT9A_FZD1_LRP6	WNT9A	FZD1_LRP6	WNT9A	FZD1;LRP6	WNT9A;FZD1;LRP6	Secreted Signaling	Wnt	secreted	G-protein coupled receptor Fz/Smo, LDLR	KEGG: hsa04310; PMID: 23209147	CellChatDB v1	8	bcc_face_cheek1;bcc_face_cheek2;bcc_face_ear1;bcc_face_forehead1;bcc_face_forehead2;bcc_face_nose1;bcc_face_nose2;bcc_face_nose3
Figure 3B	WNT	WNT9A_FZD10_LRP6	WNT9A	FZD10_LRP6	WNT9A	FZD10;LRP6	WNT9A;FZD10;LRP6	Secreted Signaling	Wnt	secreted	G-protein coupled receptor Fz/Smo, LDLR	KEGG: hsa04310; PMID: 23209147	CellChatDB v1	8	bcc_face_cheek1;bcc_face_cheek2;bcc_face_ear1;bcc_face_forehead1;bcc_face_forehead2;bcc_face_nose1;bcc_face_nose2;bcc_face_nose3
Figure 3B	WNT	WNT9A_FZD2_LRP6	WNT9A	FZD2_LRP6	WNT9A	FZD2;LRP6	WNT9A;FZD2;LRP6	Secreted Signaling	Wnt	secreted	G-protein coupled receptor Fz/Smo, LDLR	KEGG: hsa04310; PMID: 23209147	CellChatDB v1	8	bcc_face_cheek1;bcc_face_cheek2;bcc_face_ear1;bcc_face_forehead1;bcc_face_forehead2;bcc_face_nose1;bcc_face_nose2;bcc_face_nose3
Figure 3B	WNT	WNT9A_FZD3_LRP6	WNT9A	FZD3_LRP6	WNT9A	FZD3;LRP6	WNT9A;FZD3;LRP6	Secreted Signaling	Wnt	secreted	G-protein coupled receptor Fz/Smo, LDLR	KEGG: hsa04310; PMID: 23209147	CellChatDB v1	8	bcc_face_cheek1;bcc_face_cheek2;bcc_face_ear1;bcc_face_forehead1;bcc_face_forehead2;bcc_face_nose1;bcc_face_nose2;bcc_face_nose3
Figure 3B	WNT	WNT9A_FZD4_LRP6	WNT9A	FZD4_LRP6	WNT9A	FZD4;LRP6	WNT9A;FZD4;LRP6	Secreted Signaling	Wnt	secreted	G-protein coupled receptor Fz/Smo, LDLR	KEGG: hsa04310; PMID: 23209147	CellChatDB v1	8	bcc_face_cheek1;bcc_face_cheek2;bcc_face_ear1;bcc_face_forehead1;bcc_face_forehead2;bcc_face_nose1;bcc_face_nose2;bcc_face_nose3
Figure 3B	WNT	WNT9A_FZD5_LRP6	WNT9A	FZD5_LRP6	WNT9A	FZD5;LRP6	WNT9A;FZD5;LRP6	Secreted Signaling	Wnt	secreted	G-protein coupled receptor Fz/Smo, LDLR	KEGG: hsa04310; PMID: 23209147	CellChatDB v1	8	bcc_face_cheek1;bcc_face_cheek2;bcc_face_ear1;bcc_face_forehead1;bcc_face_forehead2;bcc_face_nose1;bcc_face_nose2;bcc_face_nose3
Figure 3B	WNT	WNT9A_FZD6_LRP6	WNT9A	FZD6_LRP6	WNT9A	FZD6;LRP6	WNT9A;FZD6;LRP6	Secreted Signaling	Wnt	secreted	G-protein coupled receptor Fz/Smo, LDLR	KEGG: hsa04310; PMID: 23209147	CellChatDB v1	8	bcc_face_cheek1;bcc_face_cheek2;bcc_face_ear1;bcc_face_forehead1;bcc_face_forehead2;bcc_face_nose1;bcc_face_nose2;bcc_face_nose3
Figure 3B	WNT	WNT9A_FZD7_LRP6	WNT9A	FZD7_LRP6	WNT9A	FZD7;LRP6	WNT9A;FZD7;LRP6	Secreted Signaling	Wnt	secreted	G-protein coupled receptor Fz/Smo, LDLR	KEGG: hsa04310; PMID: 23209147	CellChatDB v1	8	bcc_face_cheek1;bcc_face_cheek2;bcc_face_ear1;bcc_face_forehead1;bcc_face_forehead2;bcc_face_nose1;bcc_face_nose2;bcc_face_nose3
Figure 3B	WNT	WNT9A_FZD8_LRP6	WNT9A	FZD8_LRP6	WNT9A	FZD8;LRP6	WNT9A;FZD8;LRP6	Secreted Signaling	Wnt	secreted	G-protein coupled receptor Fz/Smo, LDLR	KEGG: hsa04310; PMID: 23209147	CellChatDB v1	8	bcc_face_cheek1;bcc_face_cheek2;bcc_face_ear1;bcc_face_forehead1;bcc_face_forehead2;bcc_face_nose1;bcc_face_nose2;bcc_face_nose3
Figure 3B	WNT	WNT9A_FZD9_LRP6	WNT9A	FZD9_LRP6	WNT9A	FZD9;LRP6	WNT9A;FZD9;LRP6	Secreted Signaling	Wnt	secreted	G-protein coupled receptor Fz/Smo, LDLR	KEGG: hsa04310; PMID: 23209147	CellChatDB v1	8	bcc_face_cheek1;bcc_face_cheek2;bcc_face_ear1;bcc_face_forehead1;bcc_face_forehead2;bcc_face_nose1;bcc_face_nose2;bcc_face_nose3
Figure 3B	WNT	WNT9B_FZD1_LRP6	WNT9B	FZD1_LRP6	WNT9B	FZD1;LRP6	WNT9B;FZD1;LRP6	Secreted Signaling	Wnt	secreted	G-protein coupled receptor Fz/Smo, LDLR	KEGG: hsa04310; PMID: 23209147	CellChatDB v1	8	bcc_face_cheek1;bcc_face_cheek2;bcc_face_ear1;bcc_face_forehead1;bcc_face_forehead2;bcc_face_nose1;bcc_face_nose2;bcc_face_nose3
Figure 3B	WNT	WNT9B_FZD10_LRP6	WNT9B	FZD10_LRP6	WNT9B	FZD10;LRP6	WNT9B;FZD10;LRP6	Secreted Signaling	Wnt	secreted	G-protein coupled receptor Fz/Smo, LDLR	KEGG: hsa04310; PMID: 23209147	CellChatDB v1	8	bcc_face_cheek1;bcc_face_cheek2;bcc_face_ear1;bcc_face_forehead1;bcc_face_forehead2;bcc_face_nose1;bcc_face_nose2;bcc_face_nose3
Figure 3B	WNT	WNT9B_FZD2_LRP6	WNT9B	FZD2_LRP6	WNT9B	FZD2;LRP6	WNT9B;FZD2;LRP6	Secreted Signaling	Wnt	secreted	G-protein coupled receptor Fz/Smo, LDLR	KEGG: hsa04310; PMID: 23209147	CellChatDB v1	8	bcc_face_cheek1;bcc_face_cheek2;bcc_face_ear1;bcc_face_forehead1;bcc_face_forehead2;bcc_face_nose1;bcc_face_nose2;bcc_face_nose3
Figure 3B	WNT	WNT9B_FZD3_LRP6	WNT9B	FZD3_LRP6	WNT9B	FZD3;LRP6	WNT9B;FZD3;LRP6	Secreted Signaling	Wnt	secreted	G-protein coupled receptor Fz/Smo, LDLR	KEGG: hsa04310; PMID: 23209147	CellChatDB v1	8	bcc_face_cheek1;bcc_face_cheek2;bcc_face_ear1;bcc_face_forehead1;bcc_face_forehead2;bcc_face_nose1;bcc_face_nose2;bcc_face_nose3
Figure 3B	WNT	WNT9B_FZD4_LRP6	WNT9B	FZD4_LRP6	WNT9B	FZD4;LRP6	WNT9B;FZD4;LRP6	Secreted Signaling	Wnt	secreted	G-protein coupled receptor Fz/Smo, LDLR	KEGG: hsa04310; PMID: 23209147	CellChatDB v1	8	bcc_face_cheek1;bcc_face_cheek2;bcc_face_ear1;bcc_face_forehead1;bcc_face_forehead2;bcc_face_nose1;bcc_face_nose2;bcc_face_nose3
Figure 3B	WNT	WNT9B_FZD5_LRP6	WNT9B	FZD5_LRP6	WNT9B	FZD5;LRP6	WNT9B;FZD5;LRP6	Secreted Signaling	Wnt	secreted	G-protein coupled receptor Fz/Smo, LDLR	KEGG: hsa04310; PMID: 23209147	CellChatDB v1	8	bcc_face_cheek1;bcc_face_cheek2;bcc_face_ear1;bcc_face_forehead1;bcc_face_forehead2;bcc_face_nose1;bcc_face_nose2;bcc_face_nose3
Figure 3B	WNT	WNT9B_FZD6_LRP6	WNT9B	FZD6_LRP6	WNT9B	FZD6;LRP6	WNT9B;FZD6;LRP6	Secreted Signaling	Wnt	secreted	G-protein coupled receptor Fz/Smo, LDLR	KEGG: hsa04310; PMID: 23209147	CellChatDB v1	8	bcc_face_cheek1;bcc_face_cheek2;bcc_face_ear1;bcc_face_forehead1;bcc_face_forehead2;bcc_face_nose1;bcc_face_nose2;bcc_face_nose3
Figure 3B	WNT	WNT9B_FZD7_LRP6	WNT9B	FZD7_LRP6	WNT9B	FZD7;LRP6	WNT9B;FZD7;LRP6	Secreted Signaling	Wnt	secreted	G-protein coupled receptor Fz/Smo, LDLR	KEGG: hsa04310; PMID: 23209147	CellChatDB v1	8	bcc_face_cheek1;bcc_face_cheek2;bcc_face_ear1;bcc_face_forehead1;bcc_face_forehead2;bcc_face_nose1;bcc_face_nose2;bcc_face_nose3
Figure 3B	WNT	WNT9B_FZD8_LRP6	WNT9B	FZD8_LRP6	WNT9B	FZD8;LRP6	WNT9B;FZD8;LRP6	Secreted Signaling	Wnt	secreted	G-protein coupled receptor Fz/Smo, LDLR	KEGG: hsa04310; PMID: 23209147	CellChatDB v1	8	bcc_face_cheek1;bcc_face_cheek2;bcc_face_ear1;bcc_face_forehead1;bcc_face_forehead2;bcc_face_nose1;bcc_face_nose2;bcc_face_nose3
Figure 3B	WNT	WNT9B_FZD9_LRP6	WNT9B	FZD9_LRP6	WNT9B	FZD9;LRP6	WNT9B;FZD9;LRP6	Secreted Signaling	Wnt	secreted	G-protein coupled receptor Fz/Smo, LDLR	KEGG: hsa04310; PMID: 23209147	CellChatDB v1	8	bcc_face_cheek1;bcc_face_cheek2;bcc_face_ear1;bcc_face_forehead1;bcc_face_forehead2;bcc_face_nose1;bcc_face_nose2;bcc_face_nose3
Figure 3B	ncWNT	WNT5A_FZD1	WNT5A	FZD1	WNT5A	FZD1	WNT5A;FZD1	Secreted Signaling	Wnt	cellsignal_wnt	G-protein coupled receptor Fz/Smo	KEGG: hsa04310	CellChatDB v1	8	bcc_face_cheek1;bcc_face_cheek2;bcc_face_ear1;bcc_face_forehead1;bcc_face_forehead2;bcc_face_nose1;bcc_face_nose2;bcc_face_nose3
Figure 3B	ncWNT	WNT5A_FZD10	WNT5A	FZD10	WNT5A	FZD10	WNT5A;FZD10	Secreted Signaling	Wnt	cellsignal_wnt	G-protein coupled receptor Fz/Smo	KEGG: hsa04310	CellChatDB v1	8	bcc_face_cheek1;bcc_face_cheek2;bcc_face_ear1;bcc_face_forehead1;bcc_face_forehead2;bcc_face_nose1;bcc_face_nose2;bcc_face_nose3
Figure 3B	ncWNT	WNT5A_FZD2	WNT5A	FZD2	WNT5A	FZD2	WNT5A;FZD2	Secreted Signaling	Wnt	cellsignal_wnt	G-protein coupled receptor Fz/Smo	KEGG: hsa04310	CellChatDB v1	8	bcc_face_cheek1;bcc_face_cheek2;bcc_face_ear1;bcc_face_forehead1;bcc_face_forehead2;bcc_face_nose1;bcc_face_nose2;bcc_face_nose3
Figure 3B	ncWNT	WNT5A_FZD3	WNT5A	FZD3	WNT5A	FZD3	WNT5A;FZD3	Secreted Signaling	Wnt	cellsignal_wnt	G-protein coupled receptor Fz/Smo	KEGG: hsa04310	CellChatDB v1	8	bcc_face_cheek1;bcc_face_cheek2;bcc_face_ear1;bcc_face_forehead1;bcc_face_forehead2;bcc_face_nose1;bcc_face_nose2;bcc_face_nose3
Figure 3B	ncWNT	WNT5A_FZD4	WNT5A	FZD4	WNT5A	FZD4	WNT5A;FZD4	Secreted Signaling	Wnt	cellsignal_wnt	G-protein coupled receptor Fz/Smo	KEGG: hsa04310	CellChatDB v1	8	bcc_face_cheek1;bcc_face_cheek2;bcc_face_ear1;bcc_face_forehead1;bcc_face_forehead2;bcc_face_nose1;bcc_face_nose2;bcc_face_nose3
Figure 3B	ncWNT	WNT5A_FZD5	WNT5A	FZD5	WNT5A	FZD5	WNT5A;FZD5	Secreted Signaling	Wnt	cellsignal_wnt	G-protein coupled receptor Fz/Smo	KEGG: hsa04310	CellChatDB v1	8	bcc_face_cheek1;bcc_face_cheek2;bcc_face_ear1;bcc_face_forehead1;bcc_face_forehead2;bcc_face_nose1;bcc_face_nose2;bcc_face_nose3
Figure 3B	ncWNT	WNT5A_FZD6	WNT5A	FZD6	WNT5A	FZD6	WNT5A;FZD6	Secreted Signaling	Wnt	cellsignal_wnt	G-protein coupled receptor Fz/Smo	KEGG: hsa04310	CellChatDB v1	8	bcc_face_cheek1;bcc_face_cheek2;bcc_face_ear1;bcc_face_forehead1;bcc_face_forehead2;bcc_face_nose1;bcc_face_nose2;bcc_face_nose3
Figure 3B	ncWNT	WNT5A_FZD7	WNT5A	FZD7	WNT5A	FZD7	WNT5A;FZD7	Secreted Signaling	Wnt	cellsignal_wnt	G-protein coupled receptor Fz/Smo	KEGG: hsa04310	CellChatDB v1	8	bcc_face_cheek1;bcc_face_cheek2;bcc_face_ear1;bcc_face_forehead1;bcc_face_forehead2;bcc_face_nose1;bcc_face_nose2;bcc_face_nose3
Figure 3B	ncWNT	WNT5A_FZD8	WNT5A	FZD8	WNT5A	FZD8	WNT5A;FZD8	Secreted Signaling	Wnt	cellsignal_wnt	G-protein coupled receptor Fz/Smo	KEGG: hsa04310	CellChatDB v1	8	bcc_face_cheek1;bcc_face_cheek2;bcc_face_ear1;bcc_face_forehead1;bcc_face_forehead2;bcc_face_nose1;bcc_face_nose2;bcc_face_nose3
Figure 3B	ncWNT	WNT5A_FZD9	WNT5A	FZD9	WNT5A	FZD9	WNT5A;FZD9	Secreted Signaling	Wnt	cellsignal_wnt	G-protein coupled receptor Fz/Smo	KEGG: hsa04310	CellChatDB v1	8	bcc_face_cheek1;bcc_face_cheek2;bcc_face_ear1;bcc_face_forehead1;bcc_face_forehead2;bcc_face_nose1;bcc_face_nose2;bcc_face_nose3
Figure 3B	ncWNT	WNT5A_MCAM	WNT5A	MCAM	WNT5A	MCAM	WNT5A;MCAM	Secreted Signaling	Wnt	cellsignal_wnt		PMID: 24335906	CellChatDB v1	0
Figure 3B	ncWNT	WNT5B_FZD1	WNT5B	FZD1	WNT5B	FZD1	WNT5B;FZD1	Secreted Signaling	Wnt	cellsignal_wnt	G-protein coupled receptor Fz/Smo	KEGG: hsa04310	CellChatDB v1	8	bcc_face_cheek1;bcc_face_cheek2;bcc_face_ear1;bcc_face_forehead1;bcc_face_forehead2;bcc_face_nose1;bcc_face_nose2;bcc_face_nose3
Figure 3B	ncWNT	WNT5B_FZD10	WNT5B	FZD10	WNT5B	FZD10	WNT5B;FZD10	Secreted Signaling	Wnt	cellsignal_wnt	G-protein coupled receptor Fz/Smo	KEGG: hsa04310	CellChatDB v1	8	bcc_face_cheek1;bcc_face_cheek2;bcc_face_ear1;bcc_face_forehead1;bcc_face_forehead2;bcc_face_nose1;bcc_face_nose2;bcc_face_nose3
Figure 3B	ncWNT	WNT5B_FZD2	WNT5B	FZD2	WNT5B	FZD2	WNT5B;FZD2	Secreted Signaling	Wnt	cellsignal_wnt	G-protein coupled receptor Fz/Smo	KEGG: hsa04310	CellChatDB v1	8	bcc_face_cheek1;bcc_face_cheek2;bcc_face_ear1;bcc_face_forehead1;bcc_face_forehead2;bcc_face_nose1;bcc_face_nose2;bcc_face_nose3
Figure 3B	ncWNT	WNT5B_FZD3	WNT5B	FZD3	WNT5B	FZD3	WNT5B;FZD3	Secreted Signaling	Wnt	cellsignal_wnt	G-protein coupled receptor Fz/Smo	KEGG: hsa04310	CellChatDB v1	8	bcc_face_cheek1;bcc_face_cheek2;bcc_face_ear1;bcc_face_forehead1;bcc_face_forehead2;bcc_face_nose1;bcc_face_nose2;bcc_face_nose3
Figure 3B	ncWNT	WNT5B_FZD4	WNT5B	FZD4	WNT5B	FZD4	WNT5B;FZD4	Secreted Signaling	Wnt	cellsignal_wnt	G-protein coupled receptor Fz/Smo	KEGG: hsa04310	CellChatDB v1	8	bcc_face_cheek1;bcc_face_cheek2;bcc_face_ear1;bcc_face_forehead1;bcc_face_forehead2;bcc_face_nose1;bcc_face_nose2;bcc_face_nose3
Figure 3B	ncWNT	WNT5B_FZD5	WNT5B	FZD5	WNT5B	FZD5	WNT5B;FZD5	Secreted Signaling	Wnt	cellsignal_wnt	G-protein coupled receptor Fz/Smo	KEGG: hsa04310	CellChatDB v1	8	bcc_face_cheek1;bcc_face_cheek2;bcc_face_ear1;bcc_face_forehead1;bcc_face_forehead2;bcc_face_nose1;bcc_face_nose2;bcc_face_nose3
Figure 3B	ncWNT	WNT5B_FZD6	WNT5B	FZD6	WNT5B	FZD6	WNT5B;FZD6	Secreted Signaling	Wnt	cellsignal_wnt	G-protein coupled receptor Fz/Smo	KEGG: hsa04310	CellChatDB v1	8	bcc_face_cheek1;bcc_face_cheek2;bcc_face_ear1;bcc_face_forehead1;bcc_face_forehead2;bcc_face_nose1;bcc_face_nose2;bcc_face_nose3
Figure 3B	ncWNT	WNT5B_FZD7	WNT5B	FZD7	WNT5B	FZD7	WNT5B;FZD7	Secreted Signaling	Wnt	cellsignal_wnt	G-protein coupled receptor Fz/Smo	KEGG: hsa04310	CellChatDB v1	8	bcc_face_cheek1;bcc_face_cheek2;bcc_face_ear1;bcc_face_forehead1;bcc_face_forehead2;bcc_face_nose1;bcc_face_nose2;bcc_face_nose3
Figure 3B	ncWNT	WNT5B_FZD8	WNT5B	FZD8	WNT5B	FZD8	WNT5B;FZD8	Secreted Signaling	Wnt	cellsignal_wnt	G-protein coupled receptor Fz/Smo	KEGG: hsa04310	CellChatDB v1	8	bcc_face_cheek1;bcc_face_cheek2;bcc_face_ear1;bcc_face_forehead1;bcc_face_forehead2;bcc_face_nose1;bcc_face_nose2;bcc_face_nose3
Figure 3B	ncWNT	WNT5B_FZD9	WNT5B	FZD9	WNT5B	FZD9	WNT5B;FZD9	Secreted Signaling	Wnt	cellsignal_wnt	G-protein coupled receptor Fz/Smo	KEGG: hsa04310	CellChatDB v1	8	bcc_face_cheek1;bcc_face_cheek2;bcc_face_ear1;bcc_face_forehead1;bcc_face_forehead2;bcc_face_nose1;bcc_face_nose2;bcc_face_nose3
Figure 3B	ncWNT	WNT11_FZD1	WNT11	FZD1	WNT11	FZD1	WNT11;FZD1	Secreted Signaling	Wnt	cellsignal_wnt	G-protein coupled receptor Fz/Smo	KEGG: hsa04310	CellChatDB v1	8	bcc_face_cheek1;bcc_face_cheek2;bcc_face_ear1;bcc_face_forehead1;bcc_face_forehead2;bcc_face_nose1;bcc_face_nose2;bcc_face_nose3
Figure 3B	ncWNT	WNT11_FZD10	WNT11	FZD10	WNT11	FZD10	WNT11;FZD10	Secreted Signaling	Wnt	cellsignal_wnt	G-protein coupled receptor Fz/Smo	KEGG: hsa04310	CellChatDB v1	8	bcc_face_cheek1;bcc_face_cheek2;bcc_face_ear1;bcc_face_forehead1;bcc_face_forehead2;bcc_face_nose1;bcc_face_nose2;bcc_face_nose3
Figure 3B	ncWNT	WNT11_FZD2	WNT11	FZD2	WNT11	FZD2	WNT11;FZD2	Secreted Signaling	Wnt	cellsignal_wnt	G-protein coupled receptor Fz/Smo	KEGG: hsa04310	CellChatDB v1	8	bcc_face_cheek1;bcc_face_cheek2;bcc_face_ear1;bcc_face_forehead1;bcc_face_forehead2;bcc_face_nose1;bcc_face_nose2;bcc_face_nose3
Figure 3B	ncWNT	WNT11_FZD3	WNT11	FZD3	WNT11	FZD3	WNT11;FZD3	Secreted Signaling	Wnt	cellsignal_wnt	G-protein coupled receptor Fz/Smo	KEGG: hsa04310	CellChatDB v1	8	bcc_face_cheek1;bcc_face_cheek2;bcc_face_ear1;bcc_face_forehead1;bcc_face_forehead2;bcc_face_nose1;bcc_face_nose2;bcc_face_nose3
Figure 3B	ncWNT	WNT11_FZD4	WNT11	FZD4	WNT11	FZD4	WNT11;FZD4	Secreted Signaling	Wnt	cellsignal_wnt	G-protein coupled receptor Fz/Smo	KEGG: hsa04310	CellChatDB v1	8	bcc_face_cheek1;bcc_face_cheek2;bcc_face_ear1;bcc_face_forehead1;bcc_face_forehead2;bcc_face_nose1;bcc_face_nose2;bcc_face_nose3
Figure 3B	ncWNT	WNT11_FZD5	WNT11	FZD5	WNT11	FZD5	WNT11;FZD5	Secreted Signaling	Wnt	cellsignal_wnt	G-protein coupled receptor Fz/Smo	KEGG: hsa04310	CellChatDB v1	8	bcc_face_cheek1;bcc_face_cheek2;bcc_face_ear1;bcc_face_forehead1;bcc_face_forehead2;bcc_face_nose1;bcc_face_nose2;bcc_face_nose3
Figure 3B	ncWNT	WNT11_FZD6	WNT11	FZD6	WNT11	FZD6	WNT11;FZD6	Secreted Signaling	Wnt	cellsignal_wnt	G-protein coupled receptor Fz/Smo	KEGG: hsa04310	CellChatDB v1	8	bcc_face_cheek1;bcc_face_cheek2;bcc_face_ear1;bcc_face_forehead1;bcc_face_forehead2;bcc_face_nose1;bcc_face_nose2;bcc_face_nose3
Figure 3B	ncWNT	WNT11_FZD7	WNT11	FZD7	WNT11	FZD7	WNT11;FZD7	Secreted Signaling	Wnt	cellsignal_wnt	G-protein coupled receptor Fz/Smo	KEGG: hsa04310	CellChatDB v1	8	bcc_face_cheek1;bcc_face_cheek2;bcc_face_ear1;bcc_face_forehead1;bcc_face_forehead2;bcc_face_nose1;bcc_face_nose2;bcc_face_nose3
Figure 3B	ncWNT	WNT11_FZD8	WNT11	FZD8	WNT11	FZD8	WNT11;FZD8	Secreted Signaling	Wnt	cellsignal_wnt	G-protein coupled receptor Fz/Smo	KEGG: hsa04310	CellChatDB v1	8	bcc_face_cheek1;bcc_face_cheek2;bcc_face_ear1;bcc_face_forehead1;bcc_face_forehead2;bcc_face_nose1;bcc_face_nose2;bcc_face_nose3
Figure 3B	ncWNT	WNT11_FZD9	WNT11	FZD9	WNT11	FZD9	WNT11;FZD9	Secreted Signaling	Wnt	cellsignal_wnt	G-protein coupled receptor Fz/Smo	KEGG: hsa04310	CellChatDB v1	8	bcc_face_cheek1;bcc_face_cheek2;bcc_face_ear1;bcc_face_forehead1;bcc_face_forehead2;bcc_face_nose1;bcc_face_nose2;bcc_face_nose3
